# Supplementary material for: Unravelling the Impact of Metal Dopants and Oxygen Vacancies on Syngas Conversion over Oxides: A Machine Learning-Accelerated Study of CO Activation on Cr-Doped ZnO Surfaces
Source: ACS Catal. 2023 Nov 8;13(22):15074–86. doi: 10.1021/acscatal.3c03648 (PMC10660660; doi:10.1021/acscatal.3c03648)
Supplement: Supplementary file 2 — cs3c03648_si_002.zip [file cs3c03648_si_002.zip]

Archive with 74 entries (71 files):
- CIF files/
- CIF files/off-grid/
- CIF files/off-grid/Cr10.4OV10.4.cif
- CIF files/off-grid/Cr10.4OV12.5.cif
- CIF files/off-grid/Cr10.4OV2.1.cif
- CIF files/off-grid/Cr10.4OV4.2.cif
- CIF files/off-grid/Cr10.4OV6.3.cif
- CIF files/off-grid/Cr10.4OV8.3.cif
- CIF files/off-grid/Cr12.5OV10.4.cif
- CIF files/off-grid/Cr12.5OV12.5.cif
- CIF files/off-grid/Cr12.5OV2.1.cif
- CIF files/off-grid/Cr12.5OV4.2.cif
- CIF files/off-grid/Cr12.5OV6.3.cif
- CIF files/off-grid/Cr12.5OV8.3.cif
- CIF files/off-grid/Cr4.2OV10.4.cif
- CIF files/off-grid/Cr4.2OV12.5.cif
- CIF files/off-grid/Cr4.2OV8.3.cif
- CIF files/off-grid/Cr6.3OV10.4.cif
- CIF files/off-grid/Cr6.3OV12.5.cif
- CIF files/off-grid/Cr6.3OV8.3.cif
- CIF files/off-grid/Cr8.3OV10.4.cif
- CIF files/off-grid/Cr8.3OV12.5.cif
- CIF files/off-grid/Cr8.3OV8.3.cif
- CIF files/on-grid/
- CIF files/on-grid/Cr0.0OV0.0.cif
- CIF files/on-grid/Cr0.0OV10.4.cif
- CIF files/on-grid/Cr0.0OV12.5.cif
- CIF files/on-grid/Cr0.0OV2.1.cif
- CIF files/on-grid/Cr0.0OV4.2.cif
- CIF files/on-grid/Cr0.0OV6.3.cif
- CIF files/on-grid/Cr0.0OV8.3.cif
- CIF files/on-grid/Cr10.4OV0.0.cif
- CIF files/on-grid/Cr10.4OV10.4.cif
- CIF files/on-grid/Cr10.4OV12.5.cif
- CIF files/on-grid/Cr10.4OV2.1.cif
- CIF files/on-grid/Cr10.4OV4.2.cif
- CIF files/on-grid/Cr10.4OV6.3.cif
- CIF files/on-grid/Cr10.4OV8.3.cif
- CIF files/on-grid/Cr12.5OV0.0.cif
- CIF files/on-grid/Cr12.5OV10.4.cif
- CIF files/on-grid/Cr12.5OV12.5.cif
- CIF files/on-grid/Cr12.5OV2.1.cif
- CIF files/on-grid/Cr12.5OV4.2.cif
- CIF files/on-grid/Cr12.5OV6.3.cif
- CIF files/on-grid/Cr12.5OV8.3.cif
- CIF files/on-grid/Cr2.1OV0.0.cif
- CIF files/on-grid/Cr2.1OV10.4.cif
- CIF files/on-grid/Cr2.1OV12.5.cif
- CIF files/on-grid/Cr2.1OV2.1.cif
- CIF files/on-grid/Cr2.1OV4.2.cif
- CIF files/on-grid/Cr2.1OV6.3.cif
- CIF files/on-grid/Cr2.1OV8.3.cif
- CIF files/on-grid/Cr4.2OV0.0.cif
- CIF files/on-grid/Cr4.2OV10.4.cif
- CIF files/on-grid/Cr4.2OV12.5.cif
- CIF files/on-grid/Cr4.2OV2.1.cif
- CIF files/on-grid/Cr4.2OV4.2.cif
- CIF files/on-grid/Cr4.2OV6.3.cif
- CIF files/on-grid/Cr4.2OV8.3.cif
- CIF files/on-grid/Cr6.3OV0.0.cif
- CIF files/on-grid/Cr6.3OV10.4.cif
- CIF files/on-grid/Cr6.3OV12.5.cif
- CIF files/on-grid/Cr6.3OV2.1.cif
- CIF files/on-grid/Cr6.3OV4.2.cif
- CIF files/on-grid/Cr6.3OV6.3.cif
- CIF files/on-grid/Cr6.3OV8.3.cif
- CIF files/on-grid/Cr8.3OV0.0.cif
- CIF files/on-grid/Cr8.3OV10.4.cif
- CIF files/on-grid/Cr8.3OV12.5.cif
- CIF files/on-grid/Cr8.3OV2.1.cif
- CIF files/on-grid/Cr8.3OV4.2.cif
- CIF files/on-grid/Cr8.3OV6.3.cif
- CIF files/on-grid/Cr8.3OV8.3.cif
- CIF files/Statement regarding CIF files.docx
