# Supplementary material for: Unravelling the Impact of Metal Dopants and Oxygen Vacancies on Syngas Conversion over Oxides: A Machine Learning-Accelerated Study of CO Activation on Cr-Doped ZnO Surfaces
Source: ACS Catal. 2023 Nov 8;13(22):15074–86. doi: 10.1021/acscatal.3c03648 (PMC10660660; doi:10.1021/acscatal.3c03648)
Supplement: Supplementary file 2 — cs3c03648_si_002.zip [file cs3c03648_si_002.zip › CIF files/off-grid/Cr10.4OV10.4.cif]

#======================================================================

# CRYSTAL DATA

#----------------------------------------------------------------------

data_VESTA_phase_1


_chemical_name_common                  'O Zn Cr                               '
_cell_length_a                         9.84310
_cell_length_b                         10.55340
_cell_length_c                         24.47150
_cell_angle_alpha                      90
_cell_angle_beta                       90
_cell_angle_gamma                      90
_space_group_name_H-M_alt              'P 1'
_space_group_IT_number                 1

loop_
_space_group_symop_operation_xyz
   'x, y, z'

loop_
   _atom_site_label
   _atom_site_occupancy
   _atom_site_fract_x
   _atom_site_fract_y
   _atom_site_fract_z
   _atom_site_adp_type
   _atom_site_B_iso_or_equiv
   _atom_site_type_symbol
   O1         1.0     0.166670      0.190730      0.000000     Biso  1.000000 O
   O2         1.0     0.500000      0.190730      0.000000     Biso  1.000000 O
   O3         1.0     0.833330      0.190730      0.000000     Biso  1.000000 O
   O4         1.0     0.166670      0.690730      0.000000     Biso  1.000000 O
   O5         1.0     0.500000      0.690730      0.000000     Biso  1.000000 O
   O6         1.0     0.833330      0.690730      0.000000     Biso  1.000000 O
   O7         1.0     0.000000      0.440730      0.038700     Biso  1.000000 O
   O8         1.0     0.333330      0.440730      0.038700     Biso  1.000000 O
   O9         1.0     0.666670      0.440730      0.038700     Biso  1.000000 O
   O10        1.0     0.000000      0.940730      0.038700     Biso  1.000000 O
   O11        1.0     0.333330      0.940730      0.038700     Biso  1.000000 O
   O12        1.0     0.666670      0.940730      0.038700     Biso  1.000000 O
   O13        1.0     0.665756      0.194549      0.118009     Biso  1.000000 O
   O14        1.0     0.000325      0.194424      0.118261     Biso  1.000000 O
   O15        1.0     0.331951      0.194959      0.118202     Biso  1.000000 O
   O16        1.0     0.667925      0.693851      0.118249     Biso  1.000000 O
   O17        1.0     0.999803      0.693979      0.117978     Biso  1.000000 O
   O18        1.0     0.333563      0.692908      0.117490     Biso  1.000000 O
   O19        1.0     0.166783      0.444819      0.154349     Biso  1.000000 O
   O20        1.0     0.834667      0.445521      0.154012     Biso  1.000000 O
   O21        1.0     0.166900      0.944663      0.153455     Biso  1.000000 O
   O22        1.0     0.500782      0.444616      0.155048     Biso  1.000000 O
   O23        1.0     0.833069      0.944647      0.154359     Biso  1.000000 O
   O24        1.0     0.498826      0.944970      0.152937     Biso  1.000000 O
   O25        1.0     0.167247      0.192210      0.234352     Biso  1.000000 O
   O26        1.0     0.828425      0.194214      0.231585     Biso  1.000000 O
   O27        1.0     0.495788      0.190434      0.232765     Biso  1.000000 O
   O28        1.0     0.170630      0.696943      0.231949     Biso  1.000000 O
   O29        1.0     0.838241      0.695814      0.234107     Biso  1.000000 O
   O30        1.0     0.495569      0.697445      0.231627     Biso  1.000000 O
   O31        1.0     0.002946      0.438115      0.270144     Biso  1.000000 O
   O32        1.0     0.333068      0.448065      0.267980     Biso  1.000000 O
   O33        1.0     0.670179      0.450243      0.267309     Biso  1.000000 O
   O34        1.0     0.004615      0.952959      0.266201     Biso  1.000000 O
   O35        1.0     0.657733      0.942125      0.266097     Biso  1.000000 O
   O36        1.0     0.969432      0.162846      0.346068     Biso  1.000000 O
   O37        1.0     0.351860      0.264546      0.353026     Biso  1.000000 O
   O38        1.0     0.658924      0.266423      0.349002     Biso  1.000000 O
   O39        1.0     0.040140      0.779806      0.351093     Biso  1.000000 O
   O40        1.0     0.637906      0.741754      0.350763     Biso  1.000000 O
   O41        1.0     0.866788      0.555117      0.371680     Biso  1.000000 O
   O42        1.0     0.193307      0.030511      0.366090     Biso  1.000000 O
   O43        1.0     0.825540      0.938721      0.373218     Biso  1.000000 O
   Zn1        1.0     0.166670      0.000570      0.000000     Biso  1.000000 Zn
   Zn2        1.0     0.500000      0.000570      0.000000     Biso  1.000000 Zn
   Zn3        1.0     0.833330      0.000570      0.000000     Biso  1.000000 Zn
   Zn4        1.0     0.166670      0.500570      0.000000     Biso  1.000000 Zn
   Zn5        1.0     0.500000      0.500570      0.000000     Biso  1.000000 Zn
   Zn6        1.0     0.833330      0.500570      0.000000     Biso  1.000000 Zn
   Zn7        1.0     0.000000      0.250570      0.038700     Biso  1.000000 Zn
   Zn8        1.0     0.333330      0.250570      0.038700     Biso  1.000000 Zn
   Zn9        1.0     0.666670      0.250570      0.038700     Biso  1.000000 Zn
   Zn10       1.0     0.000000      0.750570      0.038700     Biso  1.000000 Zn
   Zn11       1.0     0.333330      0.750570      0.038700     Biso  1.000000 Zn
   Zn12       1.0     0.666670      0.750570      0.038700     Biso  1.000000 Zn
   Zn13       1.0     0.334178      0.504720      0.116161     Biso  1.000000 Zn
   Zn14       1.0     0.666797      0.505737      0.116231     Biso  1.000000 Zn
   Zn15       1.0     0.332944      0.007272      0.115193     Biso  1.000000 Zn
   Zn16       1.0     0.001096      0.505953      0.115660     Biso  1.000000 Zn
   Zn17       1.0     0.999420      0.006584      0.116158     Biso  1.000000 Zn
   Zn18       1.0     0.666623      0.006543      0.116045     Biso  1.000000 Zn
   Zn19       1.0     0.165821      0.255354      0.155153     Biso  1.000000 Zn
   Zn20       1.0     0.833151      0.255984      0.153494     Biso  1.000000 Zn
   Zn21       1.0     0.167003      0.755182      0.152657     Biso  1.000000 Zn
   Zn22       1.0     0.498948      0.255016      0.153945     Biso  1.000000 Zn
   Zn23       1.0     0.834083      0.755763      0.154373     Biso  1.000000 Zn
   Zn24       1.0     0.500302      0.755747      0.152475     Biso  1.000000 Zn
   Zn25       1.0     0.167358      0.505886      0.231293     Biso  1.000000 Zn
   Zn26       1.0     0.841969      0.505584      0.230766     Biso  1.000000 Zn
   Zn27       1.0     0.497777      0.509110      0.232047     Biso  1.000000 Zn
   Zn28       1.0     0.184696      0.004237      0.230610     Biso  1.000000 Zn
   Zn29       1.0     0.826196      0.005155      0.231396     Biso  1.000000 Zn
   Zn30       1.0     0.484126     -0.000454      0.231185     Biso  1.000000 Zn
   Zn31       1.0     0.993954      0.248342      0.270132     Biso  1.000000 Zn
   Zn32       1.0     0.333321      0.261809      0.267883     Biso  1.000000 Zn
   Zn33       1.0     0.661976      0.259795      0.264556     Biso  1.000000 Zn
   Zn34       1.0     0.005937      0.762117      0.267356     Biso  1.000000 Zn
   Zn35       1.0     0.334792      0.790207      0.258724     Biso  1.000000 Zn
   Zn36       1.0     0.665442      0.752032      0.266707     Biso  1.000000 Zn
   Zn37       1.0     0.043311      0.484802      0.350759     Biso  1.000000 Zn
   Zn38       1.0     0.312925      0.458701      0.351671     Biso  1.000000 Zn
   Zn39       1.0     0.345354      0.936526      0.339890     Biso  1.000000 Zn
   Zn40       1.0     0.615689      0.930761      0.348206     Biso  1.000000 Zn
   Zn41       1.0     0.500530      0.149780      0.362402     Biso  1.000000 Zn
   Zn42       1.0     0.229056      0.715215      0.356563     Biso  1.000000 Zn
   Zn43       1.0     0.491469      0.623849      0.366588     Biso  1.000000 Zn
   Cr1        1.0     0.721324      0.448144      0.346683     Biso  1.000000 Cr
   Cr2        1.0     0.014590      0.972112      0.345977     Biso  1.000000 Cr
   Cr3        1.0     0.160426      0.217245      0.367485     Biso  1.000000 Cr
   Cr4        1.0     0.779114      0.124841      0.371631     Biso  1.000000 Cr
   Cr5        1.0     0.842151      0.742101      0.372251     Biso  1.000000 Cr
