# Supplementary material for: Unravelling the Impact of Metal Dopants and Oxygen Vacancies on Syngas Conversion over Oxides: A Machine Learning-Accelerated Study of CO Activation on Cr-Doped ZnO Surfaces
Source: ACS Catal. 2023 Nov 8;13(22):15074–86. doi: 10.1021/acscatal.3c03648 (PMC10660660; doi:10.1021/acscatal.3c03648)
Supplement: Supplementary file 2 — cs3c03648_si_002.zip [file cs3c03648_si_002.zip › CIF files/off-grid/Cr10.4OV12.5.cif]

#======================================================================

# CRYSTAL DATA

#----------------------------------------------------------------------

data_VESTA_phase_1


_chemical_name_common                  'O Zn Cr                               '
_cell_length_a                         9.84310
_cell_length_b                         10.55340
_cell_length_c                         24.47150
_cell_angle_alpha                      90
_cell_angle_beta                       90
_cell_angle_gamma                      90
_space_group_name_H-M_alt              'P 1'
_space_group_IT_number                 1

loop_
_space_group_symop_operation_xyz
   'x, y, z'

loop_
   _atom_site_label
   _atom_site_occupancy
   _atom_site_fract_x
   _atom_site_fract_y
   _atom_site_fract_z
   _atom_site_adp_type
   _atom_site_B_iso_or_equiv
   _atom_site_type_symbol
   O1         1.0     0.166670      0.190730      0.000000     Biso  1.000000 O
   O2         1.0     0.500000      0.190730      0.000000     Biso  1.000000 O
   O3         1.0     0.833330      0.190730      0.000000     Biso  1.000000 O
   O4         1.0     0.166670      0.690730      0.000000     Biso  1.000000 O
   O5         1.0     0.500000      0.690730      0.000000     Biso  1.000000 O
   O6         1.0     0.833330      0.690730      0.000000     Biso  1.000000 O
   O7         1.0     0.000000      0.440730      0.038700     Biso  1.000000 O
   O8         1.0     0.333330      0.440730      0.038700     Biso  1.000000 O
   O9         1.0     0.666670      0.440730      0.038700     Biso  1.000000 O
   O10        1.0     0.000000      0.940730      0.038700     Biso  1.000000 O
   O11        1.0     0.333330      0.940730      0.038700     Biso  1.000000 O
   O12        1.0     0.666670      0.940730      0.038700     Biso  1.000000 O
   O13        1.0     0.665630      0.194065      0.117860     Biso  1.000000 O
   O14        1.0     0.999450      0.193898      0.118020     Biso  1.000000 O
   O15        1.0     0.331377      0.194146      0.117793     Biso  1.000000 O
   O16        1.0     0.667920      0.694086      0.118365     Biso  1.000000 O
   O17        1.0     0.000654      0.694288      0.117800     Biso  1.000000 O
   O18        1.0     0.333685      0.694086      0.117655     Biso  1.000000 O
   O19        1.0     0.168213      0.445510      0.154991     Biso  1.000000 O
   O20        1.0     0.834858      0.444695      0.153416     Biso  1.000000 O
   O21        1.0     0.166334      0.944855      0.154376     Biso  1.000000 O
   O22        1.0     0.499722      0.444974      0.155759     Biso  1.000000 O
   O23        1.0     0.833530      0.944888      0.154251     Biso  1.000000 O
   O24        1.0     0.499582      0.944351      0.152907     Biso  1.000000 O
   O25        1.0     0.166594      0.200017      0.233641     Biso  1.000000 O
   O26        1.0     0.826500      0.193433      0.232103     Biso  1.000000 O
   O27        1.0     0.491878      0.198246      0.231866     Biso  1.000000 O
   O28        1.0     0.168867      0.689916      0.231515     Biso  1.000000 O
   O29        1.0     0.841073      0.695037      0.233543     Biso  1.000000 O
   O30        1.0     0.497348      0.688455      0.231729     Biso  1.000000 O
   O31        1.0     0.003308      0.437338      0.269085     Biso  1.000000 O
   O32        1.0     0.671465      0.450960      0.267069     Biso  1.000000 O
   O33        1.0     0.001365      0.952557      0.267773     Biso  1.000000 O
   O34        1.0     0.335082      0.946281      0.266938     Biso  1.000000 O
   O35        1.0     0.661413      0.938021      0.266375     Biso  1.000000 O
   O36        1.0     0.974639      0.165569      0.346699     Biso  1.000000 O
   O37        1.0     0.652098      0.269403      0.349920     Biso  1.000000 O
   O38        1.0     0.041357      0.782025      0.352191     Biso  1.000000 O
   O39        1.0     0.641330      0.727700      0.349435     Biso  1.000000 O
   O40        1.0     0.876823      0.552274      0.372061     Biso  1.000000 O
   O41        1.0     0.194152      0.026820      0.373028     Biso  1.000000 O
   O42        1.0     0.824967      0.938162      0.372403     Biso  1.000000 O
   Zn1        1.0     0.166670      0.000570      0.000000     Biso  1.000000 Zn
   Zn2        1.0     0.500000      0.000570      0.000000     Biso  1.000000 Zn
   Zn3        1.0     0.833330      0.000570      0.000000     Biso  1.000000 Zn
   Zn4        1.0     0.166670      0.500570      0.000000     Biso  1.000000 Zn
   Zn5        1.0     0.500000      0.500570      0.000000     Biso  1.000000 Zn
   Zn6        1.0     0.833330      0.500570      0.000000     Biso  1.000000 Zn
   Zn7        1.0     0.000000      0.250570      0.038700     Biso  1.000000 Zn
   Zn8        1.0     0.333330      0.250570      0.038700     Biso  1.000000 Zn
   Zn9        1.0     0.666670      0.250570      0.038700     Biso  1.000000 Zn
   Zn10       1.0     0.000000      0.750570      0.038700     Biso  1.000000 Zn
   Zn11       1.0     0.333330      0.750570      0.038700     Biso  1.000000 Zn
   Zn12       1.0     0.666670      0.750570      0.038700     Biso  1.000000 Zn
   Zn13       1.0     0.334254      0.506384      0.116083     Biso  1.000000 Zn
   Zn14       1.0     0.666353      0.506167      0.116468     Biso  1.000000 Zn
   Zn15       1.0     0.332691      0.006010      0.115697     Biso  1.000000 Zn
   Zn16       1.0     0.001822      0.506435      0.115758     Biso  1.000000 Zn
   Zn17       1.0    -0.000146      0.005846      0.115964     Biso  1.000000 Zn
   Zn18       1.0     0.666924      0.005785      0.115733     Biso  1.000000 Zn
   Zn19       1.0     0.165020      0.256110      0.153984     Biso  1.000000 Zn
   Zn20       1.0     0.832795      0.255130      0.153755     Biso  1.000000 Zn
   Zn21       1.0     0.167290      0.755195      0.153590     Biso  1.000000 Zn
   Zn22       1.0     0.498502      0.255647      0.152671     Biso  1.000000 Zn
   Zn23       1.0     0.834791      0.755882      0.154105     Biso  1.000000 Zn
   Zn24       1.0     0.500230      0.755100      0.153482     Biso  1.000000 Zn
   Zn25       1.0     0.176053      0.499148      0.233403     Biso  1.000000 Zn
   Zn26       1.0     0.842833      0.505764      0.229748     Biso  1.000000 Zn
   Zn27       1.0     0.489170      0.499711      0.234754     Biso  1.000000 Zn
   Zn28       1.0     0.171941      0.011828      0.230395     Biso  1.000000 Zn
   Zn29       1.0     0.826975      0.003516      0.231832     Biso  1.000000 Zn
   Zn30       1.0     0.499829      0.007891      0.229575     Biso  1.000000 Zn
   Zn31       1.0     0.992543      0.247992      0.271198     Biso  1.000000 Zn
   Zn32       1.0     0.329674      0.290489      0.262030     Biso  1.000000 Zn
   Zn33       1.0     0.659962      0.261190      0.264049     Biso  1.000000 Zn
   Zn34       1.0     0.007694      0.761858      0.267665     Biso  1.000000 Zn
   Zn35       1.0     0.335405      0.760788      0.266602     Biso  1.000000 Zn
   Zn36       1.0     0.667327      0.748320      0.266017     Biso  1.000000 Zn
   Zn37       1.0     0.050540      0.485848      0.347810     Biso  1.000000 Zn
   Zn38       1.0     0.308913      0.455356      0.345143     Biso  1.000000 Zn
   Zn39       1.0     0.373081      0.980618      0.349038     Biso  1.000000 Zn
   Zn40       1.0     0.614959      0.919640      0.349916     Biso  1.000000 Zn
   Zn41       1.0     0.456772      0.244635      0.360541     Biso  1.000000 Zn
   Zn42       1.0     0.222140      0.705538      0.356051     Biso  1.000000 Zn
   Zn43       1.0     0.488736      0.613371      0.357764     Biso  1.000000 Zn
   Cr1        1.0     0.730754      0.446705      0.345861     Biso  1.000000 Cr
   Cr2        1.0     0.018461      0.973421      0.347775     Biso  1.000000 Cr
   Cr3        1.0     0.179567      0.214240      0.365601     Biso  1.000000 Cr
   Cr4        1.0     0.774346      0.122841      0.367516     Biso  1.000000 Cr
   Cr5        1.0     0.844612      0.739791      0.372011     Biso  1.000000 Cr
