# Supplementary material for: Unravelling the Impact of Metal Dopants and Oxygen Vacancies on Syngas Conversion over Oxides: A Machine Learning-Accelerated Study of CO Activation on Cr-Doped ZnO Surfaces
Source: ACS Catal. 2023 Nov 8;13(22):15074–86. doi: 10.1021/acscatal.3c03648 (PMC10660660; doi:10.1021/acscatal.3c03648)
Supplement: Supplementary file 2 — cs3c03648_si_002.zip [file cs3c03648_si_002.zip › CIF files/off-grid/Cr10.4OV2.1.cif]

#======================================================================

# CRYSTAL DATA

#----------------------------------------------------------------------

data_VESTA_phase_1


_chemical_name_common                  'O Zn Cr                               '
_cell_length_a                         9.84310
_cell_length_b                         10.55340
_cell_length_c                         24.47150
_cell_angle_alpha                      90
_cell_angle_beta                       90
_cell_angle_gamma                      90
_space_group_name_H-M_alt              'P 1'
_space_group_IT_number                 1

loop_
_space_group_symop_operation_xyz
   'x, y, z'

loop_
   _atom_site_label
   _atom_site_occupancy
   _atom_site_fract_x
   _atom_site_fract_y
   _atom_site_fract_z
   _atom_site_adp_type
   _atom_site_B_iso_or_equiv
   _atom_site_type_symbol
   O1         1.0     0.166670      0.190730      0.000000     Biso  1.000000 O
   O2         1.0     0.500000      0.190730      0.000000     Biso  1.000000 O
   O3         1.0     0.833330      0.190730      0.000000     Biso  1.000000 O
   O4         1.0     0.166670      0.690730      0.000000     Biso  1.000000 O
   O5         1.0     0.500000      0.690730      0.000000     Biso  1.000000 O
   O6         1.0     0.833330      0.690730      0.000000     Biso  1.000000 O
   O7         1.0     0.000000      0.440730      0.038700     Biso  1.000000 O
   O8         1.0     0.333330      0.440730      0.038700     Biso  1.000000 O
   O9         1.0     0.666670      0.440730      0.038700     Biso  1.000000 O
   O10        1.0     0.000000      0.940730      0.038700     Biso  1.000000 O
   O11        1.0     0.333330      0.940730      0.038700     Biso  1.000000 O
   O12        1.0     0.666670      0.940730      0.038700     Biso  1.000000 O
   O13        1.0     0.999471      0.194556      0.117539     Biso  1.000000 O
   O14        1.0     0.334064      0.194219      0.117173     Biso  1.000000 O
   O15        1.0    -0.000081      0.694488      0.117307     Biso  1.000000 O
   O16        1.0     0.334250      0.694551      0.117578     Biso  1.000000 O
   O17        1.0     0.667233      0.194216      0.117432     Biso  1.000000 O
   O18        1.0     0.666836      0.694784      0.117609     Biso  1.000000 O
   O19        1.0     0.167341      0.444511      0.152408     Biso  1.000000 O
   O20        1.0     0.833695      0.443926      0.153072     Biso  1.000000 O
   O21        1.0     0.166647      0.944884      0.153362     Biso  1.000000 O
   O22        1.0     0.500530      0.445988      0.154017     Biso  1.000000 O
   O23        1.0     0.834125      0.946283      0.154453     Biso  1.000000 O
   O24        1.0     0.499912      0.943840      0.153613     Biso  1.000000 O
   O25        1.0     0.166400      0.193831      0.230780     Biso  1.000000 O
   O26        1.0     0.167707      0.695026      0.230987     Biso  1.000000 O
   O27        1.0     0.833050      0.195399      0.233487     Biso  1.000000 O
   O28        1.0     0.501258      0.193655      0.230694     Biso  1.000000 O
   O29        1.0     0.833730      0.695289      0.231226     Biso  1.000000 O
   O30        1.0     0.500598      0.695769      0.233663     Biso  1.000000 O
   O31        1.0     0.002321      0.449353      0.267366     Biso  1.000000 O
   O32        1.0     0.332714      0.441648      0.267871     Biso  1.000000 O
   O33        1.0     0.002505      0.942231      0.270631     Biso  1.000000 O
   O34        1.0     0.668163      0.445897      0.268421     Biso  1.000000 O
   O35        1.0     0.331524      0.947575      0.269991     Biso  1.000000 O
   O36        1.0     0.666840      0.946727      0.268699     Biso  1.000000 O
   O37        1.0     0.025244      0.205988      0.345945     Biso  1.000000 O
   O38        1.0     0.339756      0.194047      0.347757     Biso  1.000000 O
   O39        1.0     0.995696      0.685347      0.349264     Biso  1.000000 O
   O40        1.0     0.305784      0.687521      0.345680     Biso  1.000000 O
   O41        1.0     0.634216      0.198466      0.348964     Biso  1.000000 O
   O42        1.0     0.698006      0.698276      0.348151     Biso  1.000000 O
   O43        1.0     0.501189      0.505305      0.377562     Biso  1.000000 O
   O44        1.0     0.839331      0.407354      0.375789     Biso  1.000000 O
   O45        1.0     0.832327      0.004741      0.377829     Biso  1.000000 O
   O46        1.0     0.171485      0.958841      0.389461     Biso  1.000000 O
   O47        1.0     0.497201      0.901799      0.374561     Biso  1.000000 O
   Zn1        1.0     0.166670      0.000570      0.000000     Biso  1.000000 Zn
   Zn2        1.0     0.500000      0.000570      0.000000     Biso  1.000000 Zn
   Zn3        1.0     0.833330      0.000570      0.000000     Biso  1.000000 Zn
   Zn4        1.0     0.166670      0.500570      0.000000     Biso  1.000000 Zn
   Zn5        1.0     0.500000      0.500570      0.000000     Biso  1.000000 Zn
   Zn6        1.0     0.833330      0.500570      0.000000     Biso  1.000000 Zn
   Zn7        1.0     0.000000      0.250570      0.038700     Biso  1.000000 Zn
   Zn8        1.0     0.333330      0.250570      0.038700     Biso  1.000000 Zn
   Zn9        1.0     0.666670      0.250570      0.038700     Biso  1.000000 Zn
   Zn10       1.0     0.000000      0.750570      0.038700     Biso  1.000000 Zn
   Zn11       1.0     0.333330      0.750570      0.038700     Biso  1.000000 Zn
   Zn12       1.0     0.666670      0.750570      0.038700     Biso  1.000000 Zn
   Zn13       1.0     0.000046      0.506739      0.115913     Biso  1.000000 Zn
   Zn14       1.0     0.334645      0.506913      0.115997     Biso  1.000000 Zn
   Zn15       1.0     0.666761      0.506883      0.116219     Biso  1.000000 Zn
   Zn16       1.0    -0.000119      0.007042      0.116165     Biso  1.000000 Zn
   Zn17       1.0     0.333822      0.006480      0.116175     Biso  1.000000 Zn
   Zn18       1.0     0.666893      0.006337      0.116489     Biso  1.000000 Zn
   Zn19       1.0     0.167075      0.255109      0.153345     Biso  1.000000 Zn
   Zn20       1.0     0.166946      0.755599      0.153508     Biso  1.000000 Zn
   Zn21       1.0     0.833074      0.254217      0.154859     Biso  1.000000 Zn
   Zn22       1.0     0.500604      0.256163      0.153760     Biso  1.000000 Zn
   Zn23       1.0     0.833651      0.756675      0.153924     Biso  1.000000 Zn
   Zn24       1.0     0.500510      0.754409      0.154944     Biso  1.000000 Zn
   Zn25       1.0     0.169143      0.505509      0.229298     Biso  1.000000 Zn
   Zn26       1.0     0.167044      0.004221      0.230628     Biso  1.000000 Zn
   Zn27       1.0     0.833372      0.505560      0.229945     Biso  1.000000 Zn
   Zn28       1.0     0.500191      0.505603      0.232229     Biso  1.000000 Zn
   Zn29       1.0     0.834727      0.005318      0.232611     Biso  1.000000 Zn
   Zn30       1.0     0.499138      0.003866      0.231116     Biso  1.000000 Zn
   Zn31       1.0     0.001418      0.261258      0.267069     Biso  1.000000 Zn
   Zn32       1.0     0.334398      0.250917      0.267213     Biso  1.000000 Zn
   Zn33       1.0     0.001017      0.751097      0.268002     Biso  1.000000 Zn
   Zn34       1.0     0.332289      0.760100      0.268630     Biso  1.000000 Zn
   Zn35       1.0     0.664185      0.256931      0.269795     Biso  1.000000 Zn
   Zn36       1.0     0.668915      0.758518      0.269495     Biso  1.000000 Zn
   Zn37       1.0    -0.001218      0.492707      0.348302     Biso  1.000000 Zn
   Zn38       1.0     0.302464      0.503038      0.346587     Biso  1.000000 Zn
   Zn39       1.0     0.021708      0.020783      0.345820     Biso  1.000000 Zn
   Zn40       1.0     0.343187      0.003821      0.351807     Biso  1.000000 Zn
   Zn41       1.0     0.692558      0.506289      0.347049     Biso  1.000000 Zn
   Zn42       1.0     0.642366      0.005531      0.347791     Biso  1.000000 Zn
   Zn43       1.0     0.180261      0.304216      0.367485     Biso  1.000000 Zn
   Cr1        1.0     0.486047      0.314258      0.371998     Biso  1.000000 Cr
   Cr2        1.0     0.830700      0.217314      0.373166     Biso  1.000000 Cr
   Cr3        1.0     0.848358      0.812067      0.371074     Biso  1.000000 Cr
   Cr4        1.0     0.155556      0.783531      0.376211     Biso  1.000000 Cr
   Cr5        1.0     0.501212      0.711160      0.372202     Biso  1.000000 Cr
