# Supplementary material for: Unravelling the Impact of Metal Dopants and Oxygen Vacancies on Syngas Conversion over Oxides: A Machine Learning-Accelerated Study of CO Activation on Cr-Doped ZnO Surfaces
Source: ACS Catal. 2023 Nov 8;13(22):15074–86. doi: 10.1021/acscatal.3c03648 (PMC10660660; doi:10.1021/acscatal.3c03648)
Supplement: Supplementary file 2 — cs3c03648_si_002.zip [file cs3c03648_si_002.zip › CIF files/off-grid/Cr10.4OV4.2.cif]

#======================================================================

# CRYSTAL DATA

#----------------------------------------------------------------------

data_VESTA_phase_1


_chemical_name_common                  'O Zn Cr                               '
_cell_length_a                         9.84310
_cell_length_b                         10.55340
_cell_length_c                         24.47150
_cell_angle_alpha                      90
_cell_angle_beta                       90
_cell_angle_gamma                      90
_space_group_name_H-M_alt              'P 1'
_space_group_IT_number                 1

loop_
_space_group_symop_operation_xyz
   'x, y, z'

loop_
   _atom_site_label
   _atom_site_occupancy
   _atom_site_fract_x
   _atom_site_fract_y
   _atom_site_fract_z
   _atom_site_adp_type
   _atom_site_B_iso_or_equiv
   _atom_site_type_symbol
   O1         1.0     0.166670      0.190730      0.000000     Biso  1.000000 O
   O2         1.0     0.500000      0.190730      0.000000     Biso  1.000000 O
   O3         1.0     0.833330      0.190730      0.000000     Biso  1.000000 O
   O4         1.0     0.166670      0.690730      0.000000     Biso  1.000000 O
   O5         1.0     0.500000      0.690730      0.000000     Biso  1.000000 O
   O6         1.0     0.833330      0.690730      0.000000     Biso  1.000000 O
   O7         1.0     0.000000      0.440730      0.038700     Biso  1.000000 O
   O8         1.0     0.333330      0.440730      0.038700     Biso  1.000000 O
   O9         1.0     0.666670      0.440730      0.038700     Biso  1.000000 O
   O10        1.0     0.000000      0.940730      0.038700     Biso  1.000000 O
   O11        1.0     0.333330      0.940730      0.038700     Biso  1.000000 O
   O12        1.0     0.666670      0.940730      0.038700     Biso  1.000000 O
   O13        1.0     0.666539      0.193947      0.117323     Biso  1.000000 O
   O14        1.0     0.000244      0.193937      0.117400     Biso  1.000000 O
   O15        1.0     0.332125      0.194376      0.117555     Biso  1.000000 O
   O16        1.0     0.667475      0.694118      0.117790     Biso  1.000000 O
   O17        1.0     0.999971      0.694118      0.117673     Biso  1.000000 O
   O18        1.0     0.333149      0.694067      0.117344     Biso  1.000000 O
   O19        1.0     0.166667      0.444607      0.153572     Biso  1.000000 O
   O20        1.0     0.833155      0.443879      0.153239     Biso  1.000000 O
   O21        1.0     0.166291      0.944839      0.153370     Biso  1.000000 O
   O22        1.0     0.500597      0.444760      0.153161     Biso  1.000000 O
   O23        1.0     0.833334      0.943991      0.153772     Biso  1.000000 O
   O24        1.0     0.500005      0.943370      0.151969     Biso  1.000000 O
   O25        1.0     0.163831      0.196172      0.233149     Biso  1.000000 O
   O26        1.0     0.832987      0.190647      0.231086     Biso  1.000000 O
   O27        1.0     0.499109      0.193103      0.230670     Biso  1.000000 O
   O28        1.0     0.169650      0.692627      0.231728     Biso  1.000000 O
   O29        1.0     0.834660      0.694454      0.233427     Biso  1.000000 O
   O30        1.0     0.498279      0.693478      0.231983     Biso  1.000000 O
   O31        1.0     0.998614      0.445950      0.267397     Biso  1.000000 O
   O32        1.0     0.335202      0.443068      0.267373     Biso  1.000000 O
   O33        1.0     0.667131      0.442774      0.267589     Biso  1.000000 O
   O34        1.0     0.001629      0.941985      0.267945     Biso  1.000000 O
   O35        1.0     0.334022      0.950541      0.266011     Biso  1.000000 O
   O36        1.0     0.663782      0.943423      0.267285     Biso  1.000000 O
   O37        1.0     0.963281      0.253229      0.351356     Biso  1.000000 O
   O38        1.0     0.362397      0.254995      0.351196     Biso  1.000000 O
   O39        1.0     0.664437      0.247329      0.348776     Biso  1.000000 O
   O40        1.0     0.034680      0.746578      0.352348     Biso  1.000000 O
   O41        1.0     0.332421      0.770281      0.351032     Biso  1.000000 O
   O42        1.0     0.636421      0.749826      0.351045     Biso  1.000000 O
   O43        1.0     0.828992      0.550488      0.374489     Biso  1.000000 O
   O44        1.0     0.164899      0.445335      0.379977     Biso  1.000000 O
   O45        1.0     0.172850      0.047119      0.373865     Biso  1.000000 O
   O46        1.0     0.831877      0.942074      0.378211     Biso  1.000000 O
   Zn1        1.0     0.166670      0.000570      0.000000     Biso  1.000000 Zn
   Zn2        1.0     0.500000      0.000570      0.000000     Biso  1.000000 Zn
   Zn3        1.0     0.833330      0.000570      0.000000     Biso  1.000000 Zn
   Zn4        1.0     0.166670      0.500570      0.000000     Biso  1.000000 Zn
   Zn5        1.0     0.500000      0.500570      0.000000     Biso  1.000000 Zn
   Zn6        1.0     0.833330      0.500570      0.000000     Biso  1.000000 Zn
   Zn7        1.0     0.000000      0.250570      0.038700     Biso  1.000000 Zn
   Zn8        1.0     0.333330      0.250570      0.038700     Biso  1.000000 Zn
   Zn9        1.0     0.666670      0.250570      0.038700     Biso  1.000000 Zn
   Zn10       1.0     0.000000      0.750570      0.038700     Biso  1.000000 Zn
   Zn11       1.0     0.333330      0.750570      0.038700     Biso  1.000000 Zn
   Zn12       1.0     0.666670      0.750570      0.038700     Biso  1.000000 Zn
   Zn13       1.0     0.332914      0.506426      0.116211     Biso  1.000000 Zn
   Zn14       1.0     0.667022      0.506561      0.115926     Biso  1.000000 Zn
   Zn15       1.0     0.332465      0.006470      0.116025     Biso  1.000000 Zn
   Zn16       1.0     0.000453      0.506348      0.116206     Biso  1.000000 Zn
   Zn17       1.0     0.999600      0.005981      0.116275     Biso  1.000000 Zn
   Zn18       1.0     0.667570      0.006006      0.116064     Biso  1.000000 Zn
   Zn19       1.0     0.165858      0.255603      0.154481     Biso  1.000000 Zn
   Zn20       1.0     0.833568      0.254105      0.153549     Biso  1.000000 Zn
   Zn21       1.0     0.166830      0.755341      0.154131     Biso  1.000000 Zn
   Zn22       1.0     0.499389      0.255563      0.153066     Biso  1.000000 Zn
   Zn23       1.0     0.833956      0.755144      0.154606     Biso  1.000000 Zn
   Zn24       1.0     0.499839      0.754321      0.153726     Biso  1.000000 Zn
   Zn25       1.0     0.168026      0.503149      0.232069     Biso  1.000000 Zn
   Zn26       1.0     0.834338      0.505760      0.230155     Biso  1.000000 Zn
   Zn27       1.0     0.498535      0.504721      0.230622     Biso  1.000000 Zn
   Zn28       1.0     0.164815      0.006777      0.231130     Biso  1.000000 Zn
   Zn29       1.0     0.833763      0.000166      0.232573     Biso  1.000000 Zn
   Zn30       1.0     0.500745      0.003955      0.228918     Biso  1.000000 Zn
   Zn31       1.0     0.995400      0.255683      0.268787     Biso  1.000000 Zn
   Zn32       1.0     0.333562      0.254569      0.267306     Biso  1.000000 Zn
   Zn33       1.0     0.666139      0.252269      0.264779     Biso  1.000000 Zn
   Zn34       1.0     0.004989      0.751959      0.269250     Biso  1.000000 Zn
   Zn35       1.0     0.332797      0.762304      0.267346     Biso  1.000000 Zn
   Zn36       1.0     0.665383      0.753924      0.267375     Biso  1.000000 Zn
   Zn37       1.0     0.981638      0.451335      0.349911     Biso  1.000000 Zn
   Zn38       1.0     0.364450      0.442129      0.351531     Biso  1.000000 Zn
   Zn39       1.0     0.028344      0.940898      0.350772     Biso  1.000000 Zn
   Zn40       1.0     0.333845      0.959340      0.349828     Biso  1.000000 Zn
   Zn41       1.0     0.625719      0.936321      0.350368     Biso  1.000000 Zn
   Zn42       1.0     0.506736      0.137859      0.363943     Biso  1.000000 Zn
   Zn43       1.0     0.482246      0.644799      0.365750     Biso  1.000000 Zn
   Cr1        1.0     0.687373      0.439513      0.349231     Biso  1.000000 Cr
   Cr2        1.0     0.163248      0.237557      0.372972     Biso  1.000000 Cr
   Cr3        1.0     0.818115      0.129733      0.368878     Biso  1.000000 Cr
   Cr4        1.0     0.835501      0.738603      0.373755     Biso  1.000000 Cr
   Cr5        1.0     0.196671      0.638429      0.372452     Biso  1.000000 Cr
