# Supplementary material for: Unravelling the Impact of Metal Dopants and Oxygen Vacancies on Syngas Conversion over Oxides: A Machine Learning-Accelerated Study of CO Activation on Cr-Doped ZnO Surfaces
Source: ACS Catal. 2023 Nov 8;13(22):15074–86. doi: 10.1021/acscatal.3c03648 (PMC10660660; doi:10.1021/acscatal.3c03648)
Supplement: Supplementary file 2 — cs3c03648_si_002.zip [file cs3c03648_si_002.zip › CIF files/off-grid/Cr10.4OV6.3.cif]

#======================================================================

# CRYSTAL DATA

#----------------------------------------------------------------------

data_VESTA_phase_1


_chemical_name_common                  'O Zn Cr                               '
_cell_length_a                         9.84310
_cell_length_b                         10.55340
_cell_length_c                         24.47150
_cell_angle_alpha                      90
_cell_angle_beta                       90
_cell_angle_gamma                      90
_space_group_name_H-M_alt              'P 1'
_space_group_IT_number                 1

loop_
_space_group_symop_operation_xyz
   'x, y, z'

loop_
   _atom_site_label
   _atom_site_occupancy
   _atom_site_fract_x
   _atom_site_fract_y
   _atom_site_fract_z
   _atom_site_adp_type
   _atom_site_B_iso_or_equiv
   _atom_site_type_symbol
   O1         1.0     0.166670      0.190730      0.000000     Biso  1.000000 O
   O2         1.0     0.500000      0.190730      0.000000     Biso  1.000000 O
   O3         1.0     0.833330      0.190730      0.000000     Biso  1.000000 O
   O4         1.0     0.166670      0.690730      0.000000     Biso  1.000000 O
   O5         1.0     0.500000      0.690730      0.000000     Biso  1.000000 O
   O6         1.0     0.833330      0.690730      0.000000     Biso  1.000000 O
   O7         1.0     0.000000      0.440730      0.038700     Biso  1.000000 O
   O8         1.0     0.333330      0.440730      0.038700     Biso  1.000000 O
   O9         1.0     0.666670      0.440730      0.038700     Biso  1.000000 O
   O10        1.0     0.000000      0.940730      0.038700     Biso  1.000000 O
   O11        1.0     0.333330      0.940730      0.038700     Biso  1.000000 O
   O12        1.0     0.666670      0.940730      0.038700     Biso  1.000000 O
   O13        1.0     0.667059      0.193815      0.117748     Biso  1.000000 O
   O14        1.0     0.999041      0.193755      0.117423     Biso  1.000000 O
   O15        1.0     0.334143      0.193728      0.117851     Biso  1.000000 O
   O16        1.0     0.667712      0.695353      0.118017     Biso  1.000000 O
   O17        1.0     0.000143      0.695443      0.118392     Biso  1.000000 O
   O18        1.0     0.333720      0.694921      0.117633     Biso  1.000000 O
   O19        1.0     0.166423      0.444641      0.151160     Biso  1.000000 O
   O20        1.0     0.832142      0.444711      0.153022     Biso  1.000000 O
   O21        1.0     0.166025      0.945276      0.155129     Biso  1.000000 O
   O22        1.0     0.500160      0.444725      0.153146     Biso  1.000000 O
   O23        1.0     0.833881      0.946546      0.155470     Biso  1.000000 O
   O24        1.0     0.500274      0.945931      0.154143     Biso  1.000000 O
   O25        1.0     0.163793      0.191387      0.230233     Biso  1.000000 O
   O26        1.0     0.834416      0.193713      0.232824     Biso  1.000000 O
   O27        1.0     0.504402      0.193822      0.232625     Biso  1.000000 O
   O28        1.0     0.171847      0.698270      0.233081     Biso  1.000000 O
   O29        1.0     0.835525      0.698923      0.233423     Biso  1.000000 O
   O30        1.0     0.498762      0.696259      0.231433     Biso  1.000000 O
   O31        1.0     0.000832      0.449483      0.263421     Biso  1.000000 O
   O32        1.0     0.328675      0.442156      0.264207     Biso  1.000000 O
   O33        1.0     0.665188      0.452282      0.266332     Biso  1.000000 O
   O34        1.0     0.998819      0.947512      0.273451     Biso  1.000000 O
   O35        1.0     0.335411      0.947973      0.270707     Biso  1.000000 O
   O36        1.0     0.665670      0.939751      0.270707     Biso  1.000000 O
   O37        1.0     0.311573      0.238732      0.346053     Biso  1.000000 O
   O38        1.0     0.698804      0.281063      0.350624     Biso  1.000000 O
   O39        1.0     0.036972      0.752930      0.351807     Biso  1.000000 O
   O40        1.0     0.644203      0.664758      0.345675     Biso  1.000000 O
   O41        1.0     0.858283      0.515239      0.370834     Biso  1.000000 O
   O42        1.0     0.485920      0.449262      0.370469     Biso  1.000000 O
   O43        1.0     0.171378      0.011513      0.378524     Biso  1.000000 O
   O44        1.0     0.819611      0.891228      0.377324     Biso  1.000000 O
   O45        1.0     0.515475      0.060028      0.376179     Biso  1.000000 O
   Zn1        1.0     0.166670      0.000570      0.000000     Biso  1.000000 Zn
   Zn2        1.0     0.500000      0.000570      0.000000     Biso  1.000000 Zn
   Zn3        1.0     0.833330      0.000570      0.000000     Biso  1.000000 Zn
   Zn4        1.0     0.166670      0.500570      0.000000     Biso  1.000000 Zn
   Zn5        1.0     0.500000      0.500570      0.000000     Biso  1.000000 Zn
   Zn6        1.0     0.833330      0.500570      0.000000     Biso  1.000000 Zn
   Zn7        1.0     0.000000      0.250570      0.038700     Biso  1.000000 Zn
   Zn8        1.0     0.333330      0.250570      0.038700     Biso  1.000000 Zn
   Zn9        1.0     0.666670      0.250570      0.038700     Biso  1.000000 Zn
   Zn10       1.0     0.000000      0.750570      0.038700     Biso  1.000000 Zn
   Zn11       1.0     0.333330      0.750570      0.038700     Biso  1.000000 Zn
   Zn12       1.0     0.666670      0.750570      0.038700     Biso  1.000000 Zn
   Zn13       1.0     0.334014      0.507135      0.115125     Biso  1.000000 Zn
   Zn14       1.0     0.666210      0.507468      0.115409     Biso  1.000000 Zn
   Zn15       1.0     0.333059      0.005917      0.116074     Biso  1.000000 Zn
   Zn16       1.0     0.998767      0.507463      0.115228     Biso  1.000000 Zn
   Zn17       1.0     0.999882      0.006073      0.116025     Biso  1.000000 Zn
   Zn18       1.0     0.667347      0.006010      0.115949     Biso  1.000000 Zn
   Zn19       1.0     0.166189      0.255518      0.152211     Biso  1.000000 Zn
   Zn20       1.0     0.833271      0.255209      0.153520     Biso  1.000000 Zn
   Zn21       1.0     0.167912      0.756352      0.153900     Biso  1.000000 Zn
   Zn22       1.0     0.500856      0.255594      0.153430     Biso  1.000000 Zn
   Zn23       1.0     0.833444      0.757399      0.154469     Biso  1.000000 Zn
   Zn24       1.0     0.500316      0.756655      0.153663     Biso  1.000000 Zn
   Zn25       1.0     0.167393      0.508700      0.227202     Biso  1.000000 Zn
   Zn26       1.0     0.834398      0.510618      0.228968     Biso  1.000000 Zn
   Zn27       1.0     0.493886      0.507597      0.229719     Biso  1.000000 Zn
   Zn28       1.0     0.165790      0.003179      0.232585     Biso  1.000000 Zn
   Zn29       1.0     0.832172      0.003080      0.233232     Biso  1.000000 Zn
   Zn30       1.0     0.503437      0.003666      0.231312     Biso  1.000000 Zn
   Zn31       1.0     0.002107      0.263116      0.265448     Biso  1.000000 Zn
   Zn32       1.0     0.332160      0.254749      0.263190     Biso  1.000000 Zn
   Zn33       1.0     0.669004      0.262232      0.266617     Biso  1.000000 Zn
   Zn34       1.0     0.003951      0.755844      0.268115     Biso  1.000000 Zn
   Zn35       1.0     0.337664      0.759438      0.271915     Biso  1.000000 Zn
   Zn36       1.0     0.664798      0.749779      0.270840     Biso  1.000000 Zn
   Zn37       1.0     0.026450      0.439908      0.348203     Biso  1.000000 Zn
   Zn38       1.0     0.286288      0.432292      0.347154     Biso  1.000000 Zn
   Zn39       1.0     0.347347      0.006522      0.347525     Biso  1.000000 Zn
   Zn40       1.0     0.666112      0.972638      0.351376     Biso  1.000000 Zn
   Zn41       1.0     0.869675      0.205752      0.364339     Biso  1.000000 Zn
   Zn42       1.0     0.193511      0.649070      0.360038     Biso  1.000000 Zn
   Zn43       1.0     0.449293      0.641988      0.356486     Biso  1.000000 Zn
   Cr1        1.0     0.679480      0.474070      0.346380     Biso  1.000000 Cr
   Cr2        1.0     0.000585      0.945108      0.355407     Biso  1.000000 Cr
   Cr3        1.0     0.123732      0.190982      0.367201     Biso  1.000000 Cr
   Cr4        1.0     0.503834      0.249745      0.372788     Biso  1.000000 Cr
   Cr5        1.0     0.839754      0.703600      0.371227     Biso  1.000000 Cr
