# Supplementary material for: Unravelling the Impact of Metal Dopants and Oxygen Vacancies on Syngas Conversion over Oxides: A Machine Learning-Accelerated Study of CO Activation on Cr-Doped ZnO Surfaces
Source: ACS Catal. 2023 Nov 8;13(22):15074–86. doi: 10.1021/acscatal.3c03648 (PMC10660660; doi:10.1021/acscatal.3c03648)
Supplement: Supplementary file 2 — cs3c03648_si_002.zip [file cs3c03648_si_002.zip › CIF files/off-grid/Cr10.4OV8.3.cif]

#======================================================================

# CRYSTAL DATA

#----------------------------------------------------------------------

data_VESTA_phase_1


_chemical_name_common                  'O Zn Cr                               '
_cell_length_a                         9.84310
_cell_length_b                         10.55340
_cell_length_c                         24.47150
_cell_angle_alpha                      90
_cell_angle_beta                       90
_cell_angle_gamma                      90
_space_group_name_H-M_alt              'P 1'
_space_group_IT_number                 1

loop_
_space_group_symop_operation_xyz
   'x, y, z'

loop_
   _atom_site_label
   _atom_site_occupancy
   _atom_site_fract_x
   _atom_site_fract_y
   _atom_site_fract_z
   _atom_site_adp_type
   _atom_site_B_iso_or_equiv
   _atom_site_type_symbol
   O1         1.0     0.166670      0.190730      0.000000     Biso  1.000000 O
   O2         1.0     0.500000      0.190730      0.000000     Biso  1.000000 O
   O3         1.0     0.833330      0.190730      0.000000     Biso  1.000000 O
   O4         1.0     0.166670      0.690730      0.000000     Biso  1.000000 O
   O5         1.0     0.500000      0.690730      0.000000     Biso  1.000000 O
   O6         1.0     0.833330      0.690730      0.000000     Biso  1.000000 O
   O7         1.0     0.000000      0.440730      0.038700     Biso  1.000000 O
   O8         1.0     0.333330      0.440730      0.038700     Biso  1.000000 O
   O9         1.0     0.666670      0.440730      0.038700     Biso  1.000000 O
   O10        1.0     0.000000      0.940730      0.038700     Biso  1.000000 O
   O11        1.0     0.333330      0.940730      0.038700     Biso  1.000000 O
   O12        1.0     0.666670      0.940730      0.038700     Biso  1.000000 O
   O13        1.0     0.666018      0.194428      0.117746     Biso  1.000000 O
   O14        1.0     0.999471      0.194101      0.117858     Biso  1.000000 O
   O15        1.0     0.331527      0.194440      0.118065     Biso  1.000000 O
   O16        1.0     0.667758      0.693645      0.117962     Biso  1.000000 O
   O17        1.0     0.998890      0.693813      0.117753     Biso  1.000000 O
   O18        1.0     0.332937      0.693794      0.117710     Biso  1.000000 O
   O19        1.0     0.166339      0.444779      0.153875     Biso  1.000000 O
   O20        1.0     0.834369      0.445132      0.154258     Biso  1.000000 O
   O21        1.0     0.165074      0.944496      0.153298     Biso  1.000000 O
   O22        1.0     0.500910      0.445039      0.154175     Biso  1.000000 O
   O23        1.0     0.832489      0.944328      0.154480     Biso  1.000000 O
   O24        1.0     0.499794      0.944076      0.152050     Biso  1.000000 O
   O25        1.0     0.163874      0.197360      0.234056     Biso  1.000000 O
   O26        1.0     0.828582      0.193684      0.231615     Biso  1.000000 O
   O27        1.0     0.497831      0.195036      0.232176     Biso  1.000000 O
   O28        1.0     0.164801      0.692720      0.231739     Biso  1.000000 O
   O29        1.0     0.836257      0.695256      0.234242     Biso  1.000000 O
   O30        1.0     0.498784      0.693459      0.231636     Biso  1.000000 O
   O31        1.0     0.001377      0.438477      0.271299     Biso  1.000000 O
   O32        1.0     0.333296      0.447135      0.268006     Biso  1.000000 O
   O33        1.0     0.671199      0.449942      0.268284     Biso  1.000000 O
   O34        1.0     0.997860      0.950778      0.267855     Biso  1.000000 O
   O35        1.0     0.333070      0.947633      0.264447     Biso  1.000000 O
   O36        1.0     0.660333      0.940978      0.268026     Biso  1.000000 O
   O37        1.0     0.969694      0.162332      0.347103     Biso  1.000000 O
   O38        1.0     0.352527      0.260683      0.352742     Biso  1.000000 O
   O39        1.0     0.659708      0.264883      0.349620     Biso  1.000000 O
   O40        1.0     0.038157      0.778335      0.352349     Biso  1.000000 O
   O41        1.0     0.636930      0.741804      0.352541     Biso  1.000000 O
   O42        1.0     0.867391      0.554309      0.372857     Biso  1.000000 O
   O43        1.0     0.188559      0.026825      0.373766     Biso  1.000000 O
   O44        1.0     0.825303      0.937829      0.374993     Biso  1.000000 O
   Zn1        1.0     0.166670      0.000570      0.000000     Biso  1.000000 Zn
   Zn2        1.0     0.500000      0.000570      0.000000     Biso  1.000000 Zn
   Zn3        1.0     0.833330      0.000570      0.000000     Biso  1.000000 Zn
   Zn4        1.0     0.166670      0.500570      0.000000     Biso  1.000000 Zn
   Zn5        1.0     0.500000      0.500570      0.000000     Biso  1.000000 Zn
   Zn6        1.0     0.833330      0.500570      0.000000     Biso  1.000000 Zn
   Zn7        1.0     0.000000      0.250570      0.038700     Biso  1.000000 Zn
   Zn8        1.0     0.333330      0.250570      0.038700     Biso  1.000000 Zn
   Zn9        1.0     0.666670      0.250570      0.038700     Biso  1.000000 Zn
   Zn10       1.0     0.000000      0.750570      0.038700     Biso  1.000000 Zn
   Zn11       1.0     0.333330      0.750570      0.038700     Biso  1.000000 Zn
   Zn12       1.0     0.666670      0.750570      0.038700     Biso  1.000000 Zn
   Zn13       1.0     0.333512      0.505809      0.116072     Biso  1.000000 Zn
   Zn14       1.0     0.667390      0.505878      0.115975     Biso  1.000000 Zn
   Zn15       1.0     0.332155      0.006574      0.115471     Biso  1.000000 Zn
   Zn16       1.0     0.000240      0.505902      0.115673     Biso  1.000000 Zn
   Zn17       1.0     0.998163      0.006407      0.115759     Biso  1.000000 Zn
   Zn18       1.0     0.667370      0.006527      0.115457     Biso  1.000000 Zn
   Zn19       1.0     0.165040      0.255789      0.154712     Biso  1.000000 Zn
   Zn20       1.0     0.833083      0.255582      0.153745     Biso  1.000000 Zn
   Zn21       1.0     0.165729      0.754966      0.153114     Biso  1.000000 Zn
   Zn22       1.0     0.498862      0.255862      0.153293     Biso  1.000000 Zn
   Zn23       1.0     0.833460      0.755235      0.154599     Biso  1.000000 Zn
   Zn24       1.0     0.500402      0.755056      0.152938     Biso  1.000000 Zn
   Zn25       1.0     0.165393      0.501617      0.231379     Biso  1.000000 Zn
   Zn26       1.0     0.841247      0.505696      0.231169     Biso  1.000000 Zn
   Zn27       1.0     0.499483      0.504829      0.231728     Biso  1.000000 Zn
   Zn28       1.0     0.166033      0.009905      0.229317     Biso  1.000000 Zn
   Zn29       1.0     0.825475      0.004515      0.231820     Biso  1.000000 Zn
   Zn30       1.0     0.500850      0.005941      0.228514     Biso  1.000000 Zn
   Zn31       1.0     0.991746      0.249348      0.271615     Biso  1.000000 Zn
   Zn32       1.0     0.332897      0.259092      0.268404     Biso  1.000000 Zn
   Zn33       1.0     0.663722      0.259987      0.265620     Biso  1.000000 Zn
   Zn34       1.0     0.002998      0.760169      0.268864     Biso  1.000000 Zn
   Zn35       1.0     0.333075      0.760236      0.263821     Biso  1.000000 Zn
   Zn36       1.0     0.665079      0.750946      0.268448     Biso  1.000000 Zn
   Zn37       1.0     0.045017      0.485666      0.351545     Biso  1.000000 Zn
   Zn38       1.0     0.317685      0.456790      0.352158     Biso  1.000000 Zn
   Zn39       1.0     0.343229      0.935507      0.347252     Biso  1.000000 Zn
   Zn40       1.0     0.616570      0.930704      0.350430     Biso  1.000000 Zn
   Zn41       1.0     0.502387      0.148849      0.365002     Biso  1.000000 Zn
   Zn42       1.0     0.223804      0.707711      0.358873     Biso  1.000000 Zn
   Zn43       1.0     0.496609      0.618332      0.369796     Biso  1.000000 Zn
   Cr1        1.0     0.722083      0.446631      0.347970     Biso  1.000000 Cr
   Cr2        1.0     0.014830      0.970787      0.347942     Biso  1.000000 Cr
   Cr3        1.0     0.160840      0.214646      0.369291     Biso  1.000000 Cr
   Cr4        1.0     0.779451      0.123826      0.373428     Biso  1.000000 Cr
   Cr5        1.0     0.841075      0.741337      0.373907     Biso  1.000000 Cr
