# Supplementary material for: Unravelling the Impact of Metal Dopants and Oxygen Vacancies on Syngas Conversion over Oxides: A Machine Learning-Accelerated Study of CO Activation on Cr-Doped ZnO Surfaces
Source: ACS Catal. 2023 Nov 8;13(22):15074–86. doi: 10.1021/acscatal.3c03648 (PMC10660660; doi:10.1021/acscatal.3c03648)
Supplement: Supplementary file 2 — cs3c03648_si_002.zip [file cs3c03648_si_002.zip › CIF files/off-grid/Cr12.5OV10.4.cif]

#======================================================================

# CRYSTAL DATA

#----------------------------------------------------------------------

data_VESTA_phase_1


_chemical_name_common                  'O Zn Cr                               '
_cell_length_a                         9.84310
_cell_length_b                         10.55340
_cell_length_c                         24.47150
_cell_angle_alpha                      90
_cell_angle_beta                       90
_cell_angle_gamma                      90
_space_group_name_H-M_alt              'P 1'
_space_group_IT_number                 1

loop_
_space_group_symop_operation_xyz
   'x, y, z'

loop_
   _atom_site_label
   _atom_site_occupancy
   _atom_site_fract_x
   _atom_site_fract_y
   _atom_site_fract_z
   _atom_site_adp_type
   _atom_site_B_iso_or_equiv
   _atom_site_type_symbol
   O1         1.0     0.166670      0.190730      0.000000     Biso  1.000000 O
   O2         1.0     0.500000      0.190730      0.000000     Biso  1.000000 O
   O3         1.0     0.833330      0.190730      0.000000     Biso  1.000000 O
   O4         1.0     0.166670      0.690730      0.000000     Biso  1.000000 O
   O5         1.0     0.500000      0.690730      0.000000     Biso  1.000000 O
   O6         1.0     0.833330      0.690730      0.000000     Biso  1.000000 O
   O7         1.0     0.000000      0.440730      0.038700     Biso  1.000000 O
   O8         1.0     0.333330      0.440730      0.038700     Biso  1.000000 O
   O9         1.0     0.666670      0.440730      0.038700     Biso  1.000000 O
   O10        1.0     0.000000      0.940730      0.038700     Biso  1.000000 O
   O11        1.0     0.333330      0.940730      0.038700     Biso  1.000000 O
   O12        1.0     0.666670      0.940730      0.038700     Biso  1.000000 O
   O13        1.0     0.665603      0.194188      0.117843     Biso  1.000000 O
   O14        1.0     0.000684      0.194322      0.118259     Biso  1.000000 O
   O15        1.0     0.332274      0.194904      0.118301     Biso  1.000000 O
   O16        1.0     0.668476      0.693847      0.117910     Biso  1.000000 O
   O17        1.0     0.000405      0.693925      0.117687     Biso  1.000000 O
   O18        1.0     0.332819      0.693546      0.117269     Biso  1.000000 O
   O19        1.0     0.164740      0.444275      0.153885     Biso  1.000000 O
   O20        1.0     0.833235      0.444440      0.152971     Biso  1.000000 O
   O21        1.0     0.167836      0.945062      0.154538     Biso  1.000000 O
   O22        1.0     0.497739      0.443507      0.152808     Biso  1.000000 O
   O23        1.0     0.833825      0.944628      0.153621     Biso  1.000000 O
   O24        1.0     0.498504      0.946097      0.153427     Biso  1.000000 O
   O25        1.0     0.168742      0.191545      0.234687     Biso  1.000000 O
   O26        1.0     0.828320      0.193640      0.231504     Biso  1.000000 O
   O27        1.0     0.499719      0.190339      0.233863     Biso  1.000000 O
   O28        1.0     0.171129      0.696275      0.232291     Biso  1.000000 O
   O29        1.0     0.841607      0.694349      0.232861     Biso  1.000000 O
   O30        1.0     0.494537      0.698460      0.229711     Biso  1.000000 O
   O31        1.0     0.996412      0.438113      0.269801     Biso  1.000000 O
   O32        1.0     0.328265      0.447376      0.266447     Biso  1.000000 O
   O33        1.0     0.659241      0.452995      0.262747     Biso  1.000000 O
   O34        1.0     0.003730      0.951080      0.266594     Biso  1.000000 O
   O35        1.0     0.663327      0.935157      0.264421     Biso  1.000000 O
   O36        1.0     0.970465      0.161017      0.345277     Biso  1.000000 O
   O37        1.0     0.352092      0.275703      0.354266     Biso  1.000000 O
   O38        1.0     0.683554      0.288609      0.350460     Biso  1.000000 O
   O39        1.0     0.045657      0.778594      0.351644     Biso  1.000000 O
   O40        1.0     0.657913      0.672876      0.343656     Biso  1.000000 O
   O41        1.0     0.873402      0.546216      0.383815     Biso  1.000000 O
   O42        1.0     0.188119      0.031317      0.369202     Biso  1.000000 O
   O43        1.0     0.819647      0.935092      0.371158     Biso  1.000000 O
   Zn1        1.0     0.166670      0.000570      0.000000     Biso  1.000000 Zn
   Zn2        1.0     0.500000      0.000570      0.000000     Biso  1.000000 Zn
   Zn3        1.0     0.833330      0.000570      0.000000     Biso  1.000000 Zn
   Zn4        1.0     0.166670      0.500570      0.000000     Biso  1.000000 Zn
   Zn5        1.0     0.500000      0.500570      0.000000     Biso  1.000000 Zn
   Zn6        1.0     0.833330      0.500570      0.000000     Biso  1.000000 Zn
   Zn7        1.0     0.000000      0.250570      0.038700     Biso  1.000000 Zn
   Zn8        1.0     0.333330      0.250570      0.038700     Biso  1.000000 Zn
   Zn9        1.0     0.666670      0.250570      0.038700     Biso  1.000000 Zn
   Zn10       1.0     0.000000      0.750570      0.038700     Biso  1.000000 Zn
   Zn11       1.0     0.333330      0.750570      0.038700     Biso  1.000000 Zn
   Zn12       1.0     0.666670      0.750570      0.038700     Biso  1.000000 Zn
   Zn13       1.0     0.331455      0.505304      0.115665     Biso  1.000000 Zn
   Zn14       1.0     0.665425      0.505438      0.116040     Biso  1.000000 Zn
   Zn15       1.0     0.332620      0.007621      0.115448     Biso  1.000000 Zn
   Zn16       1.0     0.999506      0.505915      0.115502     Biso  1.000000 Zn
   Zn17       1.0     0.000654      0.006756      0.116265     Biso  1.000000 Zn
   Zn18       1.0     0.666811      0.006645      0.116068     Biso  1.000000 Zn
   Zn19       1.0     0.166217      0.254696      0.155413     Biso  1.000000 Zn
   Zn20       1.0     0.832886      0.255161      0.153613     Biso  1.000000 Zn
   Zn21       1.0     0.166411      0.755313      0.152873     Biso  1.000000 Zn
   Zn22       1.0     0.499522      0.254365      0.154558     Biso  1.000000 Zn
   Zn23       1.0     0.834812      0.755880      0.154192     Biso  1.000000 Zn
   Zn24       1.0     0.500804      0.756720      0.151209     Biso  1.000000 Zn
   Zn25       1.0     0.160037      0.505483      0.230656     Biso  1.000000 Zn
   Zn26       1.0     0.835568      0.504188      0.229906     Biso  1.000000 Zn
   Zn27       1.0     0.490230      0.511010      0.229067     Biso  1.000000 Zn
   Zn28       1.0     0.182424      0.003192      0.232555     Biso  1.000000 Zn
   Zn29       1.0     0.828998      0.005159      0.230804     Biso  1.000000 Zn
   Zn30       1.0     0.491610      0.000160      0.231972     Biso  1.000000 Zn
   Zn31       1.0     0.993925      0.248419      0.269979     Biso  1.000000 Zn
   Zn32       1.0     0.335777      0.260051      0.268556     Biso  1.000000 Zn
   Zn33       1.0     0.666107      0.265738      0.266857     Biso  1.000000 Zn
   Zn34       1.0     0.006598      0.760957      0.267797     Biso  1.000000 Zn
   Zn35       1.0     0.334816      0.794239      0.255015     Biso  1.000000 Zn
   Zn36       1.0     0.667298      0.745755      0.265990     Biso  1.000000 Zn
   Zn37       1.0     0.027119      0.464642      0.354557     Biso  1.000000 Zn
   Zn38       1.0     0.279675      0.456914      0.345839     Biso  1.000000 Zn
   Zn39       1.0     0.621814      0.948553      0.345478     Biso  1.000000 Zn
   Zn40       1.0     0.514891      0.177876      0.365532     Biso  1.000000 Zn
   Zn41       1.0     0.219538      0.692114      0.361224     Biso  1.000000 Zn
   Zn42       1.0     0.480129      0.742750      0.358956     Biso  1.000000 Zn
   Cr1        1.0     0.707001      0.482554      0.343931     Biso  1.000000 Cr
   Cr2        1.0     0.012987      0.971367      0.346745     Biso  1.000000 Cr
   Cr3        1.0     0.353827      0.954484      0.342509     Biso  1.000000 Cr
   Cr4        1.0     0.158331      0.218827      0.368169     Biso  1.000000 Cr
   Cr5        1.0     0.781861      0.133080      0.372592     Biso  1.000000 Cr
   Cr6        1.0     0.847258      0.731810      0.373081     Biso  1.000000 Cr
