# Supplementary material for: Unravelling the Impact of Metal Dopants and Oxygen Vacancies on Syngas Conversion over Oxides: A Machine Learning-Accelerated Study of CO Activation on Cr-Doped ZnO Surfaces
Source: ACS Catal. 2023 Nov 8;13(22):15074–86. doi: 10.1021/acscatal.3c03648 (PMC10660660; doi:10.1021/acscatal.3c03648)
Supplement: Supplementary file 2 — cs3c03648_si_002.zip [file cs3c03648_si_002.zip › CIF files/off-grid/Cr12.5OV12.5.cif]

#======================================================================

# CRYSTAL DATA

#----------------------------------------------------------------------

data_VESTA_phase_1


_chemical_name_common                  'O Zn Cr                               '
_cell_length_a                         9.84310
_cell_length_b                         10.55340
_cell_length_c                         24.47150
_cell_angle_alpha                      90
_cell_angle_beta                       90
_cell_angle_gamma                      90
_space_group_name_H-M_alt              'P 1'
_space_group_IT_number                 1

loop_
_space_group_symop_operation_xyz
   'x, y, z'

loop_
   _atom_site_label
   _atom_site_occupancy
   _atom_site_fract_x
   _atom_site_fract_y
   _atom_site_fract_z
   _atom_site_adp_type
   _atom_site_B_iso_or_equiv
   _atom_site_type_symbol
   O1         1.0     0.166670      0.190730      0.000000     Biso  1.000000 O
   O2         1.0     0.500000      0.190730      0.000000     Biso  1.000000 O
   O3         1.0     0.833330      0.190730      0.000000     Biso  1.000000 O
   O4         1.0     0.166670      0.690730      0.000000     Biso  1.000000 O
   O5         1.0     0.500000      0.690730      0.000000     Biso  1.000000 O
   O6         1.0     0.833330      0.690730      0.000000     Biso  1.000000 O
   O7         1.0     0.000000      0.440730      0.038700     Biso  1.000000 O
   O8         1.0     0.333330      0.440730      0.038700     Biso  1.000000 O
   O9         1.0     0.666670      0.440730      0.038700     Biso  1.000000 O
   O10        1.0     0.000000      0.940730      0.038700     Biso  1.000000 O
   O11        1.0     0.333330      0.940730      0.038700     Biso  1.000000 O
   O12        1.0     0.666670      0.940730      0.038700     Biso  1.000000 O
   O13        1.0     0.001051      0.193746      0.117633     Biso  1.000000 O
   O14        1.0     0.334178      0.193862      0.117957     Biso  1.000000 O
   O15        1.0     0.000457      0.696110      0.118096     Biso  1.000000 O
   O16        1.0     0.332726      0.695484      0.118132     Biso  1.000000 O
   O17        1.0     0.666158      0.194152      0.118239     Biso  1.000000 O
   O18        1.0     0.666493      0.695613      0.117777     Biso  1.000000 O
   O19        1.0     0.166666      0.445172      0.153579     Biso  1.000000 O
   O20        1.0     0.834540      0.445591      0.152239     Biso  1.000000 O
   O21        1.0     0.168067      0.946787      0.155334     Biso  1.000000 O
   O22        1.0     0.499467      0.444651      0.153203     Biso  1.000000 O
   O23        1.0     0.833605      0.947300      0.155221     Biso  1.000000 O
   O24        1.0     0.500390      0.947271      0.155551     Biso  1.000000 O
   O25        1.0     0.163615      0.199015      0.232980     Biso  1.000000 O
   O26        1.0     0.164072      0.693658      0.233389     Biso  1.000000 O
   O27        1.0     0.840231      0.199160      0.232223     Biso  1.000000 O
   O28        1.0     0.498100      0.196100      0.234135     Biso  1.000000 O
   O29        1.0     0.832341      0.694588      0.231714     Biso  1.000000 O
   O30        1.0     0.501891      0.697662      0.231549     Biso  1.000000 O
   O31        1.0     0.331047      0.453529      0.266766     Biso  1.000000 O
   O32        1.0     0.002639      0.944308      0.269637     Biso  1.000000 O
   O33        1.0     0.671702      0.443375      0.263246     Biso  1.000000 O
   O34        1.0     0.333503      0.941241      0.271383     Biso  1.000000 O
   O35        1.0     0.668681      0.948395      0.271693     Biso  1.000000 O
   O36        1.0     0.306495      0.281593      0.351543     Biso  1.000000 O
   O37        1.0     0.355746      0.666786      0.345971     Biso  1.000000 O
   O38        1.0     0.143762      0.510456      0.369249     Biso  1.000000 O
   O39        1.0     0.522587      0.450711      0.370532     Biso  1.000000 O
   O40        1.0     0.818442      0.887852      0.390675     Biso  1.000000 O
   O41        1.0     0.162126      0.889043      0.373397     Biso  1.000000 O
   O42        1.0     0.501493      0.066774      0.366880     Biso  1.000000 O
   Zn1        1.0     0.166670      0.000570      0.000000     Biso  1.000000 Zn
   Zn2        1.0     0.500000      0.000570      0.000000     Biso  1.000000 Zn
   Zn3        1.0     0.833330      0.000570      0.000000     Biso  1.000000 Zn
   Zn4        1.0     0.166670      0.500570      0.000000     Biso  1.000000 Zn
   Zn5        1.0     0.500000      0.500570      0.000000     Biso  1.000000 Zn
   Zn6        1.0     0.833330      0.500570      0.000000     Biso  1.000000 Zn
   Zn7        1.0     0.000000      0.250570      0.038700     Biso  1.000000 Zn
   Zn8        1.0     0.333330      0.250570      0.038700     Biso  1.000000 Zn
   Zn9        1.0     0.666670      0.250570      0.038700     Biso  1.000000 Zn
   Zn10       1.0     0.000000      0.750570      0.038700     Biso  1.000000 Zn
   Zn11       1.0     0.333330      0.750570      0.038700     Biso  1.000000 Zn
   Zn12       1.0     0.666670      0.750570      0.038700     Biso  1.000000 Zn
   Zn13       1.0     0.000875      0.508549      0.114922     Biso  1.000000 Zn
   Zn14       1.0     0.333357      0.507787      0.115349     Biso  1.000000 Zn
   Zn15       1.0     0.666240      0.507840      0.115333     Biso  1.000000 Zn
   Zn16       1.0     0.001067      0.005567      0.116000     Biso  1.000000 Zn
   Zn17       1.0     0.334134      0.005807      0.115940     Biso  1.000000 Zn
   Zn18       1.0     0.666669      0.006000      0.116023     Biso  1.000000 Zn
   Zn19       1.0     0.167679      0.254999      0.152973     Biso  1.000000 Zn
   Zn20       1.0     0.166611      0.757412      0.154680     Biso  1.000000 Zn
   Zn21       1.0     0.833841      0.255856      0.152012     Biso  1.000000 Zn
   Zn22       1.0     0.499785      0.255428      0.154035     Biso  1.000000 Zn
   Zn23       1.0     0.833135      0.757740      0.153654     Biso  1.000000 Zn
   Zn24       1.0     0.499851      0.758152      0.153430     Biso  1.000000 Zn
   Zn25       1.0     0.155943      0.506121      0.230307     Biso  1.000000 Zn
   Zn26       1.0     0.166559      0.007184      0.232719     Biso  1.000000 Zn
   Zn27       1.0     0.843176      0.505328      0.229219     Biso  1.000000 Zn
   Zn28       1.0     0.503623      0.509059      0.229207     Biso  1.000000 Zn
   Zn29       1.0     0.837556      0.008021      0.232477     Biso  1.000000 Zn
   Zn30       1.0     0.499767      0.005124      0.233252     Biso  1.000000 Zn
   Zn31       1.0     0.000288      0.299635      0.257380     Biso  1.000000 Zn
   Zn32       1.0     0.330462      0.261392      0.267794     Biso  1.000000 Zn
   Zn33       1.0     0.997072      0.751022      0.272566     Biso  1.000000 Zn
   Zn34       1.0     0.333912      0.749814      0.270434     Biso  1.000000 Zn
   Zn35       1.0     0.670002      0.255421      0.266225     Biso  1.000000 Zn
   Zn36       1.0     0.666999      0.758288      0.269777     Biso  1.000000 Zn
   Zn37       1.0     0.960999      0.489488      0.342720     Biso  1.000000 Zn
   Zn38       1.0     0.714981      0.453522      0.344962     Biso  1.000000 Zn
   Zn39       1.0     0.110139      0.250968      0.359549     Biso  1.000000 Zn
   Zn40       1.0     0.844458      0.235032      0.357358     Biso  1.000000 Zn
   Zn41       1.0     0.824484      0.711568      0.361662     Biso  1.000000 Zn
   Zn42       1.0     0.553970      0.654234      0.355596     Biso  1.000000 Zn
   Cr1        1.0     0.328599      0.475233      0.346757     Biso  1.000000 Cr
   Cr2        1.0     0.981522      0.950482      0.352624     Biso  1.000000 Cr
   Cr3        1.0     0.329046      0.977942      0.351919     Biso  1.000000 Cr
   Cr4        1.0     0.678575      0.989322      0.353874     Biso  1.000000 Cr
   Cr5        1.0     0.515771      0.252648      0.368705     Biso  1.000000 Cr
   Cr6        1.0     0.149615      0.701005      0.368310     Biso  1.000000 Cr
