# Supplementary material for: Unravelling the Impact of Metal Dopants and Oxygen Vacancies on Syngas Conversion over Oxides: A Machine Learning-Accelerated Study of CO Activation on Cr-Doped ZnO Surfaces
Source: ACS Catal. 2023 Nov 8;13(22):15074–86. doi: 10.1021/acscatal.3c03648 (PMC10660660; doi:10.1021/acscatal.3c03648)
Supplement: Supplementary file 2 — cs3c03648_si_002.zip [file cs3c03648_si_002.zip › CIF files/off-grid/Cr12.5OV2.1.cif]

#======================================================================

# CRYSTAL DATA

#----------------------------------------------------------------------

data_VESTA_phase_1


_chemical_name_common                  'O Zn Cr                               '
_cell_length_a                         9.84310
_cell_length_b                         10.55340
_cell_length_c                         24.47150
_cell_angle_alpha                      90
_cell_angle_beta                       90
_cell_angle_gamma                      90
_space_group_name_H-M_alt              'P 1'
_space_group_IT_number                 1

loop_
_space_group_symop_operation_xyz
   'x, y, z'

loop_
   _atom_site_label
   _atom_site_occupancy
   _atom_site_fract_x
   _atom_site_fract_y
   _atom_site_fract_z
   _atom_site_adp_type
   _atom_site_B_iso_or_equiv
   _atom_site_type_symbol
   O1         1.0     0.166670      0.190730      0.000000     Biso  1.000000 O
   O2         1.0     0.500000      0.190730      0.000000     Biso  1.000000 O
   O3         1.0     0.833330      0.190730      0.000000     Biso  1.000000 O
   O4         1.0     0.166670      0.690730      0.000000     Biso  1.000000 O
   O5         1.0     0.500000      0.690730      0.000000     Biso  1.000000 O
   O6         1.0     0.833330      0.690730      0.000000     Biso  1.000000 O
   O7         1.0     0.000000      0.440730      0.038700     Biso  1.000000 O
   O8         1.0     0.333330      0.440730      0.038700     Biso  1.000000 O
   O9         1.0     0.666670      0.440730      0.038700     Biso  1.000000 O
   O10        1.0     0.000000      0.940730      0.038700     Biso  1.000000 O
   O11        1.0     0.333330      0.940730      0.038700     Biso  1.000000 O
   O12        1.0     0.666670      0.940730      0.038700     Biso  1.000000 O
   O13        1.0     0.000127      0.192256      0.117499     Biso  1.000000 O
   O14        1.0     0.333841      0.191792      0.117792     Biso  1.000000 O
   O15        1.0     0.000436      0.692868      0.117749     Biso  1.000000 O
   O16        1.0     0.333427      0.692676      0.117771     Biso  1.000000 O
   O17        1.0     0.666081      0.191669      0.117670     Biso  1.000000 O
   O18        1.0     0.666757      0.692401      0.117461     Biso  1.000000 O
   O19        1.0     0.166727      0.443729      0.154011     Biso  1.000000 O
   O20        1.0     0.833341      0.441593      0.152615     Biso  1.000000 O
   O21        1.0     0.166594      0.941242      0.153332     Biso  1.000000 O
   O22        1.0     0.500001      0.440696      0.153251     Biso  1.000000 O
   O23        1.0     0.833972      0.942381      0.155134     Biso  1.000000 O
   O24        1.0     0.501886      0.942595      0.155154     Biso  1.000000 O
   O25        1.0     0.166356      0.190982      0.231018     Biso  1.000000 O
   O26        1.0     0.166627      0.693847      0.233959     Biso  1.000000 O
   O27        1.0     0.831875      0.188747      0.231283     Biso  1.000000 O
   O28        1.0     0.500214      0.189086      0.233971     Biso  1.000000 O
   O29        1.0     0.834284      0.692751      0.231562     Biso  1.000000 O
   O30        1.0     0.500829      0.690609      0.231350     Biso  1.000000 O
   O31        1.0     0.997991      0.441444      0.267707     Biso  1.000000 O
   O32        1.0     0.333513      0.441198      0.268294     Biso  1.000000 O
   O33        1.0     0.003901      0.946455      0.271734     Biso  1.000000 O
   O34        1.0     0.667942      0.440757      0.267344     Biso  1.000000 O
   O35        1.0     0.334703      0.941119      0.268143     Biso  1.000000 O
   O36        1.0     0.671069      0.937111      0.274769     Biso  1.000000 O
   O37        1.0    -0.001498      0.202826      0.347410     Biso  1.000000 O
   O38        1.0     0.297557      0.192445      0.348304     Biso  1.000000 O
   O39        1.0     0.973083      0.686927      0.346987     Biso  1.000000 O
   O40        1.0     0.361331      0.691356      0.348545     Biso  1.000000 O
   O41        1.0     0.689660      0.196684      0.349187     Biso  1.000000 O
   O42        1.0     0.659127      0.670777      0.348298     Biso  1.000000 O
   O43        1.0     0.162461      0.489090      0.375786     Biso  1.000000 O
   O44        1.0     0.502911      0.402087      0.376087     Biso  1.000000 O
   O45        1.0     0.865822      0.956498      0.384121     Biso  1.000000 O
   O46        1.0     0.164983      0.893738      0.372693     Biso  1.000000 O
   O47        1.0     0.494766      0.001016      0.378002     Biso  1.000000 O
   Zn1        1.0     0.166670      0.000570      0.000000     Biso  1.000000 Zn
   Zn2        1.0     0.500000      0.000570      0.000000     Biso  1.000000 Zn
   Zn3        1.0     0.833330      0.000570      0.000000     Biso  1.000000 Zn
   Zn4        1.0     0.166670      0.500570      0.000000     Biso  1.000000 Zn
   Zn5        1.0     0.500000      0.500570      0.000000     Biso  1.000000 Zn
   Zn6        1.0     0.833330      0.500570      0.000000     Biso  1.000000 Zn
   Zn7        1.0     0.000000      0.250570      0.038700     Biso  1.000000 Zn
   Zn8        1.0     0.333330      0.250570      0.038700     Biso  1.000000 Zn
   Zn9        1.0     0.666670      0.250570      0.038700     Biso  1.000000 Zn
   Zn10       1.0     0.000000      0.750570      0.038700     Biso  1.000000 Zn
   Zn11       1.0     0.333330      0.750570      0.038700     Biso  1.000000 Zn
   Zn12       1.0     0.666670      0.750570      0.038700     Biso  1.000000 Zn
   Zn13       1.0     0.000361      0.505004      0.115765     Biso  1.000000 Zn
   Zn14       1.0     0.333539      0.504685      0.115986     Biso  1.000000 Zn
   Zn15       1.0     0.666139      0.504444      0.115721     Biso  1.000000 Zn
   Zn16       1.0    -0.000193      0.004670      0.115938     Biso  1.000000 Zn
   Zn17       1.0     0.335031      0.003902      0.116253     Biso  1.000000 Zn
   Zn18       1.0     0.667123      0.004074      0.116174     Biso  1.000000 Zn
   Zn19       1.0     0.166974      0.254274      0.153279     Biso  1.000000 Zn
   Zn20       1.0     0.166964      0.751594      0.154582     Biso  1.000000 Zn
   Zn21       1.0     0.832889      0.252333      0.153381     Biso  1.000000 Zn
   Zn22       1.0     0.500058      0.251136      0.154808     Biso  1.000000 Zn
   Zn23       1.0     0.833283      0.752817      0.153562     Biso  1.000000 Zn
   Zn24       1.0     0.500283      0.752928      0.153874     Biso  1.000000 Zn
   Zn25       1.0     0.166496      0.503277      0.231611     Biso  1.000000 Zn
   Zn26       1.0     0.170496      0.002193      0.229038     Biso  1.000000 Zn
   Zn27       1.0     0.832632      0.502371      0.229061     Biso  1.000000 Zn
   Zn28       1.0     0.500203      0.500314      0.230079     Biso  1.000000 Zn
   Zn29       1.0     0.832404      0.000164      0.232156     Biso  1.000000 Zn
   Zn30       1.0     0.505677      0.999089      0.233049     Biso  1.000000 Zn
   Zn31       1.0     0.998594      0.252960      0.265537     Biso  1.000000 Zn
   Zn32       1.0     0.331632      0.252872      0.268570     Biso  1.000000 Zn
   Zn33       1.0     0.998575      0.754061      0.269631     Biso  1.000000 Zn
   Zn34       1.0     0.336571      0.752016      0.269677     Biso  1.000000 Zn
   Zn35       1.0     0.667502      0.253024      0.268665     Biso  1.000000 Zn
   Zn36       1.0     0.666940      0.744532      0.269040     Biso  1.000000 Zn
   Zn37       1.0     0.965107      0.501619      0.346117     Biso  1.000000 Zn
   Zn38       1.0     0.357038      0.500089      0.346866     Biso  1.000000 Zn
   Zn39       1.0     0.314271      0.998812      0.345640     Biso  1.000000 Zn
   Zn40       1.0     0.665828      0.483409      0.348969     Biso  1.000000 Zn
   Zn41       1.0     0.155278      0.308881      0.367249     Biso  1.000000 Zn
   Zn42       1.0     0.838579      0.307337      0.367919     Biso  1.000000 Zn
   Cr1        1.0     0.026476      0.006811      0.347975     Biso  1.000000 Cr
   Cr2        1.0     0.688926      0.008196      0.355720     Biso  1.000000 Cr
   Cr3        1.0     0.493095      0.214246      0.373612     Biso  1.000000 Cr
   Cr4        1.0     0.812701      0.777583      0.375950     Biso  1.000000 Cr
   Cr5        1.0     0.167213      0.702761      0.371736     Biso  1.000000 Cr
   Cr6        1.0     0.519708      0.798916      0.372337     Biso  1.000000 Cr
