# Supplementary material for: Unravelling the Impact of Metal Dopants and Oxygen Vacancies on Syngas Conversion over Oxides: A Machine Learning-Accelerated Study of CO Activation on Cr-Doped ZnO Surfaces
Source: ACS Catal. 2023 Nov 8;13(22):15074–86. doi: 10.1021/acscatal.3c03648 (PMC10660660; doi:10.1021/acscatal.3c03648)
Supplement: Supplementary file 2 — cs3c03648_si_002.zip [file cs3c03648_si_002.zip › CIF files/off-grid/Cr12.5OV4.2.cif]

#======================================================================

# CRYSTAL DATA

#----------------------------------------------------------------------

data_VESTA_phase_1


_chemical_name_common                  'O Zn Cr                               '
_cell_length_a                         9.84310
_cell_length_b                         10.55340
_cell_length_c                         24.47150
_cell_angle_alpha                      90
_cell_angle_beta                       90
_cell_angle_gamma                      90
_space_group_name_H-M_alt              'P 1'
_space_group_IT_number                 1

loop_
_space_group_symop_operation_xyz
   'x, y, z'

loop_
   _atom_site_label
   _atom_site_occupancy
   _atom_site_fract_x
   _atom_site_fract_y
   _atom_site_fract_z
   _atom_site_adp_type
   _atom_site_B_iso_or_equiv
   _atom_site_type_symbol
   O1         1.0     0.166670      0.190730      0.000000     Biso  1.000000 O
   O2         1.0     0.500000      0.190730      0.000000     Biso  1.000000 O
   O3         1.0     0.833330      0.190730      0.000000     Biso  1.000000 O
   O4         1.0     0.166670      0.690730      0.000000     Biso  1.000000 O
   O5         1.0     0.500000      0.690730      0.000000     Biso  1.000000 O
   O6         1.0     0.833330      0.690730      0.000000     Biso  1.000000 O
   O7         1.0     0.000000      0.440730      0.038700     Biso  1.000000 O
   O8         1.0     0.333330      0.440730      0.038700     Biso  1.000000 O
   O9         1.0     0.666670      0.440730      0.038700     Biso  1.000000 O
   O10        1.0     0.000000      0.940730      0.038700     Biso  1.000000 O
   O11        1.0     0.333330      0.940730      0.038700     Biso  1.000000 O
   O12        1.0     0.666670      0.940730      0.038700     Biso  1.000000 O
   O13        1.0     0.000371      0.193130      0.117356     Biso  1.000000 O
   O14        1.0     0.333285      0.192794      0.117729     Biso  1.000000 O
   O15        1.0     0.001421      0.693739      0.118101     Biso  1.000000 O
   O16        1.0     0.332795      0.693487      0.117971     Biso  1.000000 O
   O17        1.0     0.665196      0.192669      0.117659     Biso  1.000000 O
   O18        1.0     0.666147      0.693280      0.117734     Biso  1.000000 O
   O19        1.0     0.167335      0.445069      0.154803     Biso  1.000000 O
   O20        1.0     0.833857      0.443084      0.152382     Biso  1.000000 O
   O21        1.0     0.166264      0.942237      0.153645     Biso  1.000000 O
   O22        1.0     0.499459      0.442059      0.153198     Biso  1.000000 O
   O23        1.0     0.833782      0.943365      0.153265     Biso  1.000000 O
   O24        1.0     0.499775      0.943990      0.154481     Biso  1.000000 O
   O25        1.0     0.164349      0.193037      0.230907     Biso  1.000000 O
   O26        1.0     0.168484      0.694819      0.235367     Biso  1.000000 O
   O27        1.0     0.832249      0.192173      0.230410     Biso  1.000000 O
   O28        1.0     0.497514      0.192613      0.233823     Biso  1.000000 O
   O29        1.0     0.834001      0.693517      0.231318     Biso  1.000000 O
   O30        1.0     0.497933      0.691536      0.231834     Biso  1.000000 O
   O31        1.0     0.998422      0.445633      0.269048     Biso  1.000000 O
   O32        1.0     0.334808      0.440802      0.269888     Biso  1.000000 O
   O33        1.0     0.999012      0.945935      0.269638     Biso  1.000000 O
   O34        1.0     0.668401      0.441597      0.266520     Biso  1.000000 O
   O35        1.0     0.331427      0.945799      0.269178     Biso  1.000000 O
   O36        1.0     0.667504      0.940356      0.269135     Biso  1.000000 O
   O37        1.0     0.993201      0.201721      0.346915     Biso  1.000000 O
   O38        1.0     0.296075      0.196516      0.349311     Biso  1.000000 O
   O39        1.0     0.967669      0.698179      0.348801     Biso  1.000000 O
   O40        1.0     0.364982      0.706903      0.352902     Biso  1.000000 O
   O41        1.0     0.694184      0.191783      0.347488     Biso  1.000000 O
   O42        1.0     0.662210      0.677727      0.346882     Biso  1.000000 O
   O43        1.0     0.169663      0.510510      0.374443     Biso  1.000000 O
   O44        1.0     0.504083      0.400320      0.371577     Biso  1.000000 O
   O45        1.0     0.158719      0.903586      0.375926     Biso  1.000000 O
   O46        1.0     0.496109      0.005624      0.378558     Biso  1.000000 O
   Zn1        1.0     0.166670      0.000570      0.000000     Biso  1.000000 Zn
   Zn2        1.0     0.500000      0.000570      0.000000     Biso  1.000000 Zn
   Zn3        1.0     0.833330      0.000570      0.000000     Biso  1.000000 Zn
   Zn4        1.0     0.166670      0.500570      0.000000     Biso  1.000000 Zn
   Zn5        1.0     0.500000      0.500570      0.000000     Biso  1.000000 Zn
   Zn6        1.0     0.833330      0.500570      0.000000     Biso  1.000000 Zn
   Zn7        1.0     0.000000      0.250570      0.038700     Biso  1.000000 Zn
   Zn8        1.0     0.333330      0.250570      0.038700     Biso  1.000000 Zn
   Zn9        1.0     0.666670      0.250570      0.038700     Biso  1.000000 Zn
   Zn10       1.0     0.000000      0.750570      0.038700     Biso  1.000000 Zn
   Zn11       1.0     0.333330      0.750570      0.038700     Biso  1.000000 Zn
   Zn12       1.0     0.666670      0.750570      0.038700     Biso  1.000000 Zn
   Zn13       1.0     0.001277      0.506139      0.115667     Biso  1.000000 Zn
   Zn14       1.0     0.333267      0.505955      0.115712     Biso  1.000000 Zn
   Zn15       1.0     0.666089      0.505596      0.115603     Biso  1.000000 Zn
   Zn16       1.0     0.000365      0.005435      0.115664     Biso  1.000000 Zn
   Zn17       1.0     0.333537      0.004835      0.116001     Biso  1.000000 Zn
   Zn18       1.0     0.665909      0.004825      0.115946     Biso  1.000000 Zn
   Zn19       1.0     0.166855      0.255251      0.153202     Biso  1.000000 Zn
   Zn20       1.0     0.167459      0.752928      0.155446     Biso  1.000000 Zn
   Zn21       1.0     0.832689      0.253709      0.152648     Biso  1.000000 Zn
   Zn22       1.0     0.499304      0.252485      0.154661     Biso  1.000000 Zn
   Zn23       1.0     0.833422      0.754057      0.153400     Biso  1.000000 Zn
   Zn24       1.0     0.499522      0.754680      0.154089     Biso  1.000000 Zn
   Zn25       1.0     0.166720      0.505402      0.232078     Biso  1.000000 Zn
   Zn26       1.0     0.166896      0.003269      0.229752     Biso  1.000000 Zn
   Zn27       1.0     0.833276      0.504202      0.228645     Biso  1.000000 Zn
   Zn28       1.0     0.500821      0.502024      0.229536     Biso  1.000000 Zn
   Zn29       1.0     0.831353      0.002761      0.229967     Biso  1.000000 Zn
   Zn30       1.0     0.500308      0.002598      0.232396     Biso  1.000000 Zn
   Zn31       1.0     0.997640      0.256030      0.265265     Biso  1.000000 Zn
   Zn32       1.0     0.328784      0.250703      0.269863     Biso  1.000000 Zn
   Zn33       1.0     0.998118      0.755864      0.269526     Biso  1.000000 Zn
   Zn34       1.0     0.337394      0.757926      0.271528     Biso  1.000000 Zn
   Zn35       1.0     0.667004      0.252976      0.267900     Biso  1.000000 Zn
   Zn36       1.0     0.665825      0.748919      0.268052     Biso  1.000000 Zn
   Zn37       1.0     0.962546      0.512757      0.346689     Biso  1.000000 Zn
   Zn38       1.0     0.312179      0.000278      0.348320     Biso  1.000000 Zn
   Zn39       1.0     0.667838      0.491948      0.346617     Biso  1.000000 Zn
   Zn40       1.0     0.694976      0.004829      0.348948     Biso  1.000000 Zn
   Zn41       1.0     0.836396      0.310832      0.366201     Biso  1.000000 Zn
   Zn42       1.0     0.813714      0.801148      0.369082     Biso  1.000000 Zn
   Cr1        1.0     0.360812      0.508894      0.345821     Biso  1.000000 Cr
   Cr2        1.0     0.017356      0.010734      0.346534     Biso  1.000000 Cr
   Cr3        1.0     0.146447      0.316368      0.369530     Biso  1.000000 Cr
   Cr4        1.0     0.496987      0.208930      0.371094     Biso  1.000000 Cr
   Cr5        1.0     0.165243      0.716202      0.373725     Biso  1.000000 Cr
   Cr6        1.0     0.531724      0.811182      0.374246     Biso  1.000000 Cr
