# Supplementary material for: Unravelling the Impact of Metal Dopants and Oxygen Vacancies on Syngas Conversion over Oxides: A Machine Learning-Accelerated Study of CO Activation on Cr-Doped ZnO Surfaces
Source: ACS Catal. 2023 Nov 8;13(22):15074–86. doi: 10.1021/acscatal.3c03648 (PMC10660660; doi:10.1021/acscatal.3c03648)
Supplement: Supplementary file 2 — cs3c03648_si_002.zip [file cs3c03648_si_002.zip › CIF files/off-grid/Cr12.5OV6.3.cif]

#======================================================================

# CRYSTAL DATA

#----------------------------------------------------------------------

data_VESTA_phase_1


_chemical_name_common                  'O Zn Cr                               '
_cell_length_a                         9.84310
_cell_length_b                         10.55340
_cell_length_c                         24.47150
_cell_angle_alpha                      90
_cell_angle_beta                       90
_cell_angle_gamma                      90
_space_group_name_H-M_alt              'P 1'
_space_group_IT_number                 1

loop_
_space_group_symop_operation_xyz
   'x, y, z'

loop_
   _atom_site_label
   _atom_site_occupancy
   _atom_site_fract_x
   _atom_site_fract_y
   _atom_site_fract_z
   _atom_site_adp_type
   _atom_site_B_iso_or_equiv
   _atom_site_type_symbol
   O1         1.0     0.166670      0.190730      0.000000     Biso  1.000000 O
   O2         1.0     0.500000      0.190730      0.000000     Biso  1.000000 O
   O3         1.0     0.833330      0.190730      0.000000     Biso  1.000000 O
   O4         1.0     0.166670      0.690730      0.000000     Biso  1.000000 O
   O5         1.0     0.500000      0.690730      0.000000     Biso  1.000000 O
   O6         1.0     0.833330      0.690730      0.000000     Biso  1.000000 O
   O7         1.0     0.000000      0.440730      0.038700     Biso  1.000000 O
   O8         1.0     0.333330      0.440730      0.038700     Biso  1.000000 O
   O9         1.0     0.666670      0.440730      0.038700     Biso  1.000000 O
   O10        1.0     0.000000      0.940730      0.038700     Biso  1.000000 O
   O11        1.0     0.333330      0.940730      0.038700     Biso  1.000000 O
   O12        1.0     0.666670      0.940730      0.038700     Biso  1.000000 O
   O13        1.0     0.999671      0.193330      0.118192     Biso  1.000000 O
   O14        1.0     0.333213      0.193814      0.117814     Biso  1.000000 O
   O15        1.0     0.667201      0.193784      0.118528     Biso  1.000000 O
   O16        1.0     0.000730      0.692864      0.117402     Biso  1.000000 O
   O17        1.0     0.331262      0.692784      0.117865     Biso  1.000000 O
   O18        1.0     0.667075      0.693277      0.117708     Biso  1.000000 O
   O19        1.0     0.166031      0.443031      0.153796     Biso  1.000000 O
   O20        1.0     0.501011      0.442890      0.153153     Biso  1.000000 O
   O21        1.0     0.834559      0.443551      0.154339     Biso  1.000000 O
   O22        1.0     0.167281      0.943891      0.154931     Biso  1.000000 O
   O23        1.0     0.500131      0.944497      0.152702     Biso  1.000000 O
   O24        1.0     0.834062      0.943273      0.154151     Biso  1.000000 O
   O25        1.0     0.835173      0.689457      0.231416     Biso  1.000000 O
   O26        1.0     0.500052      0.693189      0.230161     Biso  1.000000 O
   O27        1.0     0.170572      0.191786      0.232715     Biso  1.000000 O
   O28        1.0     0.495314      0.193713      0.234015     Biso  1.000000 O
   O29        1.0     0.158696      0.693589      0.233191     Biso  1.000000 O
   O30        1.0     0.831664      0.195541      0.234664     Biso  1.000000 O
   O31        1.0     0.000283      0.948903      0.268160     Biso  1.000000 O
   O32        1.0     0.668314      0.446252      0.268826     Biso  1.000000 O
   O33        1.0     0.338924      0.933659      0.268311     Biso  1.000000 O
   O34        1.0     0.665937      0.942661      0.266278     Biso  1.000000 O
   O35        1.0     0.002896      0.435395      0.271405     Biso  1.000000 O
   O36        1.0     0.335743      0.454597      0.265598     Biso  1.000000 O
   O37        1.0     0.177881      0.935792      0.373162     Biso  1.000000 O
   O38        1.0     0.636786      0.261476      0.353766     Biso  1.000000 O
   O39        1.0     0.308410      0.291063      0.352314     Biso  1.000000 O
   O40        1.0     0.121985      0.546624      0.381667     Biso  1.000000 O
   O41        1.0     0.337375      0.678278      0.345595     Biso  1.000000 O
   O42        1.0     0.019659      0.158768      0.347366     Biso  1.000000 O
   O43        1.0     0.803575      0.017991      0.372279     Biso  1.000000 O
   O44        1.0     0.624962      0.587169      0.390442     Biso  1.000000 O
   O45        1.0     0.959099      0.779055      0.352217     Biso  1.000000 O
   Zn1        1.0     0.166670      0.000570      0.000000     Biso  1.000000 Zn
   Zn2        1.0     0.500000      0.000570      0.000000     Biso  1.000000 Zn
   Zn3        1.0     0.833330      0.000570      0.000000     Biso  1.000000 Zn
   Zn4        1.0     0.166670      0.500570      0.000000     Biso  1.000000 Zn
   Zn5        1.0     0.500000      0.500570      0.000000     Biso  1.000000 Zn
   Zn6        1.0     0.833330      0.500570      0.000000     Biso  1.000000 Zn
   Zn7        1.0     0.000000      0.250570      0.038700     Biso  1.000000 Zn
   Zn8        1.0     0.333330      0.250570      0.038700     Biso  1.000000 Zn
   Zn9        1.0     0.666670      0.250570      0.038700     Biso  1.000000 Zn
   Zn10       1.0     0.000000      0.750570      0.038700     Biso  1.000000 Zn
   Zn11       1.0     0.333330      0.750570      0.038700     Biso  1.000000 Zn
   Zn12       1.0     0.666670      0.750570      0.038700     Biso  1.000000 Zn
   Zn13       1.0     0.001126      0.005694      0.116195     Biso  1.000000 Zn
   Zn14       1.0     0.332285      0.006260      0.115660     Biso  1.000000 Zn
   Zn15       1.0     0.667778      0.006115      0.115682     Biso  1.000000 Zn
   Zn16       1.0     0.000047      0.504749      0.115820     Biso  1.000000 Zn
   Zn17       1.0     0.333150      0.504459      0.116174     Biso  1.000000 Zn
   Zn18       1.0     0.667981      0.504803      0.116070     Biso  1.000000 Zn
   Zn19       1.0     0.166532      0.253500      0.154639     Biso  1.000000 Zn
   Zn20       1.0     0.499462      0.253938      0.154407     Biso  1.000000 Zn
   Zn21       1.0     0.833936      0.254584      0.155140     Biso  1.000000 Zn
   Zn22       1.0     0.165465      0.754618      0.154557     Biso  1.000000 Zn
   Zn23       1.0     0.498474      0.755302      0.151857     Biso  1.000000 Zn
   Zn24       1.0     0.834951      0.753729      0.152721     Biso  1.000000 Zn
   Zn25       1.0     0.994393      0.757635      0.269424     Biso  1.000000 Zn
   Zn26       1.0     0.837661      0.497539      0.232527     Biso  1.000000 Zn
   Zn27       1.0     0.831987      0.008271      0.230409     Biso  1.000000 Zn
   Zn28       1.0     0.505887      0.504546      0.230072     Biso  1.000000 Zn
   Zn29       1.0     0.331246      0.744419      0.267709     Biso  1.000000 Zn
   Zn30       1.0     0.330474      0.266775      0.268710     Biso  1.000000 Zn
   Zn31       1.0     0.173978      0.002788      0.232628     Biso  1.000000 Zn
   Zn32       1.0     0.661812      0.258229      0.268521     Biso  1.000000 Zn
   Zn33       1.0     0.005221      0.246374      0.271940     Biso  1.000000 Zn
   Zn34       1.0     0.160573      0.503766      0.230552     Biso  1.000000 Zn
   Zn35       1.0     0.667457      0.758805      0.258650     Biso  1.000000 Zn
   Zn36       1.0     0.498128      0.004596      0.229524     Biso  1.000000 Zn
   Zn37       1.0     0.377744      0.951632      0.348873     Biso  1.000000 Zn
   Zn38       1.0     0.472710      0.174355      0.368599     Biso  1.000000 Zn
   Zn39       1.0     0.961884      0.464939      0.354289     Biso  1.000000 Zn
   Zn40       1.0     0.517315      0.727262      0.368331     Biso  1.000000 Zn
   Zn41       1.0     0.644243      0.929748      0.349551     Biso  1.000000 Zn
   Zn42       1.0     0.700686      0.444217      0.352379     Biso  1.000000 Zn
   Cr1        1.0     0.290535      0.484762      0.346231     Biso  1.000000 Cr
   Cr2        1.0     0.210628      0.132985      0.373949     Biso  1.000000 Cr
   Cr3        1.0     0.151061      0.733634      0.374856     Biso  1.000000 Cr
   Cr4        1.0     0.828877      0.207848      0.369061     Biso  1.000000 Cr
   Cr5        1.0     0.790731      0.686292      0.374789     Biso  1.000000 Cr
   Cr6        1.0     0.982300      0.968074      0.347976     Biso  1.000000 Cr
