# Supplementary material for: Unravelling the Impact of Metal Dopants and Oxygen Vacancies on Syngas Conversion over Oxides: A Machine Learning-Accelerated Study of CO Activation on Cr-Doped ZnO Surfaces
Source: ACS Catal. 2023 Nov 8;13(22):15074–86. doi: 10.1021/acscatal.3c03648 (PMC10660660; doi:10.1021/acscatal.3c03648)
Supplement: Supplementary file 2 — cs3c03648_si_002.zip [file cs3c03648_si_002.zip › CIF files/off-grid/Cr12.5OV8.3.cif]

#======================================================================

# CRYSTAL DATA

#----------------------------------------------------------------------

data_VESTA_phase_1


_chemical_name_common                  'O Zn Cr                               '
_cell_length_a                         9.84310
_cell_length_b                         10.55340
_cell_length_c                         24.47150
_cell_angle_alpha                      90
_cell_angle_beta                       90
_cell_angle_gamma                      90
_space_group_name_H-M_alt              'P 1'
_space_group_IT_number                 1

loop_
_space_group_symop_operation_xyz
   'x, y, z'

loop_
   _atom_site_label
   _atom_site_occupancy
   _atom_site_fract_x
   _atom_site_fract_y
   _atom_site_fract_z
   _atom_site_adp_type
   _atom_site_B_iso_or_equiv
   _atom_site_type_symbol
   O1         1.0     0.166670      0.190730      0.000000     Biso  1.000000 O
   O2         1.0     0.500000      0.190730      0.000000     Biso  1.000000 O
   O3         1.0     0.833330      0.190730      0.000000     Biso  1.000000 O
   O4         1.0     0.166670      0.690730      0.000000     Biso  1.000000 O
   O5         1.0     0.500000      0.690730      0.000000     Biso  1.000000 O
   O6         1.0     0.833330      0.690730      0.000000     Biso  1.000000 O
   O7         1.0     0.000000      0.440730      0.038700     Biso  1.000000 O
   O8         1.0     0.333330      0.440730      0.038700     Biso  1.000000 O
   O9         1.0     0.666670      0.440730      0.038700     Biso  1.000000 O
   O10        1.0     0.000000      0.940730      0.038700     Biso  1.000000 O
   O11        1.0     0.333330      0.940730      0.038700     Biso  1.000000 O
   O12        1.0     0.666670      0.940730      0.038700     Biso  1.000000 O
   O13        1.0     0.001294      0.194401      0.117735     Biso  1.000000 O
   O14        1.0     0.335022      0.194581      0.118001     Biso  1.000000 O
   O15        1.0     0.001401      0.695383      0.118079     Biso  1.000000 O
   O16        1.0     0.333050      0.695676      0.118177     Biso  1.000000 O
   O17        1.0     0.665565      0.194321      0.117834     Biso  1.000000 O
   O18        1.0     0.665808      0.695477      0.117615     Biso  1.000000 O
   O19        1.0     0.168093      0.445326      0.153182     Biso  1.000000 O
   O20        1.0     0.834018      0.445284      0.150936     Biso  1.000000 O
   O21        1.0     0.168149      0.946729      0.154459     Biso  1.000000 O
   O22        1.0     0.500268      0.445818      0.152899     Biso  1.000000 O
   O23        1.0     0.833638      0.946408      0.154097     Biso  1.000000 O
   O24        1.0     0.500924      0.946995      0.155512     Biso  1.000000 O
   O25        1.0     0.169284      0.194266      0.232285     Biso  1.000000 O
   O26        1.0     0.165783      0.699094      0.233403     Biso  1.000000 O
   O27        1.0     0.834796      0.194856      0.230392     Biso  1.000000 O
   O28        1.0     0.499262      0.197229      0.234057     Biso  1.000000 O
   O29        1.0     0.828691      0.698003      0.230441     Biso  1.000000 O
   O30        1.0     0.501462      0.697201      0.232096     Biso  1.000000 O
   O31        1.0    -0.000722      0.448134      0.264335     Biso  1.000000 O
   O32        1.0     0.335837      0.454987      0.266557     Biso  1.000000 O
   O33        1.0     0.001843      0.946348      0.269281     Biso  1.000000 O
   O34        1.0     0.670388      0.442470      0.264077     Biso  1.000000 O
   O35        1.0     0.335755      0.941810      0.270557     Biso  1.000000 O
   O36        1.0     0.668763      0.949726      0.272431     Biso  1.000000 O
   O37        1.0     0.305295      0.287729      0.351544     Biso  1.000000 O
   O38        1.0     0.956286      0.693372      0.345138     Biso  1.000000 O
   O39        1.0     0.355948      0.671181      0.346652     Biso  1.000000 O
   O40        1.0     0.146371      0.507132      0.373489     Biso  1.000000 O
   O41        1.0     0.520314      0.459467      0.371412     Biso  1.000000 O
   O42        1.0     0.816511      0.926152      0.389607     Biso  1.000000 O
   O43        1.0     0.164632      0.893811      0.372055     Biso  1.000000 O
   O44        1.0     0.496166      0.077773      0.366166     Biso  1.000000 O
   Zn1        1.0     0.166670      0.000570      0.000000     Biso  1.000000 Zn
   Zn2        1.0     0.500000      0.000570      0.000000     Biso  1.000000 Zn
   Zn3        1.0     0.833330      0.000570      0.000000     Biso  1.000000 Zn
   Zn4        1.0     0.166670      0.500570      0.000000     Biso  1.000000 Zn
   Zn5        1.0     0.500000      0.500570      0.000000     Biso  1.000000 Zn
   Zn6        1.0     0.833330      0.500570      0.000000     Biso  1.000000 Zn
   Zn7        1.0     0.000000      0.250570      0.038700     Biso  1.000000 Zn
   Zn8        1.0     0.333330      0.250570      0.038700     Biso  1.000000 Zn
   Zn9        1.0     0.666670      0.250570      0.038700     Biso  1.000000 Zn
   Zn10       1.0     0.000000      0.750570      0.038700     Biso  1.000000 Zn
   Zn11       1.0     0.333330      0.750570      0.038700     Biso  1.000000 Zn
   Zn12       1.0     0.666670      0.750570      0.038700     Biso  1.000000 Zn
   Zn13       1.0     0.001754      0.507506      0.115065     Biso  1.000000 Zn
   Zn14       1.0     0.333961      0.507794      0.115250     Biso  1.000000 Zn
   Zn15       1.0     0.666471      0.507729      0.114865     Biso  1.000000 Zn
   Zn16       1.0     0.001164      0.006704      0.115881     Biso  1.000000 Zn
   Zn17       1.0     0.334792      0.006937      0.115948     Biso  1.000000 Zn
   Zn18       1.0     0.666518      0.006948      0.115882     Biso  1.000000 Zn
   Zn19       1.0     0.168168      0.255738      0.153209     Biso  1.000000 Zn
   Zn20       1.0     0.167106      0.757792      0.154585     Biso  1.000000 Zn
   Zn21       1.0     0.833019      0.256671      0.151980     Biso  1.000000 Zn
   Zn22       1.0     0.500673      0.256688      0.154519     Biso  1.000000 Zn
   Zn23       1.0     0.833415      0.757510      0.152377     Biso  1.000000 Zn
   Zn24       1.0     0.499640      0.757796      0.153493     Biso  1.000000 Zn
   Zn25       1.0     0.165827      0.510999      0.229031     Biso  1.000000 Zn
   Zn26       1.0     0.168538      0.003607      0.231905     Biso  1.000000 Zn
   Zn27       1.0     0.832979      0.508470      0.226855     Biso  1.000000 Zn
   Zn28       1.0     0.505842      0.507842      0.229125     Biso  1.000000 Zn
   Zn29       1.0     0.835449      0.005981      0.231082     Biso  1.000000 Zn
   Zn30       1.0     0.501040      0.007809      0.232858     Biso  1.000000 Zn
   Zn31       1.0     0.000369      0.261844      0.263013     Biso  1.000000 Zn
   Zn32       1.0     0.332162      0.263201      0.267856     Biso  1.000000 Zn
   Zn33       1.0     0.995023      0.755637      0.268529     Biso  1.000000 Zn
   Zn34       1.0     0.334634      0.751587      0.271040     Biso  1.000000 Zn
   Zn35       1.0     0.670709      0.253119      0.269949     Biso  1.000000 Zn
   Zn36       1.0     0.665414      0.764906      0.265351     Biso  1.000000 Zn
   Zn37       1.0     0.957547      0.498552      0.344974     Biso  1.000000 Zn
   Zn38       1.0     0.711753      0.451615      0.345842     Biso  1.000000 Zn
   Zn39       1.0     0.108982      0.274427      0.363310     Biso  1.000000 Zn
   Zn40       1.0     0.845477      0.250641      0.364022     Biso  1.000000 Zn
   Zn41       1.0     0.777374      0.753871      0.368694     Biso  1.000000 Zn
   Zn42       1.0     0.549626      0.654854      0.361897     Biso  1.000000 Zn
   Cr1        1.0     0.325813      0.479331      0.346433     Biso  1.000000 Cr
   Cr2        1.0     0.988286      0.968712      0.352536     Biso  1.000000 Cr
   Cr3        1.0     0.329335      0.983059      0.350362     Biso  1.000000 Cr
   Cr4        1.0     0.683093      0.032684      0.351929     Biso  1.000000 Cr
   Cr5        1.0     0.509331      0.261338      0.370640     Biso  1.000000 Cr
   Cr6        1.0     0.153667      0.703833      0.370671     Biso  1.000000 Cr
