# Supplementary material for: Unravelling the Impact of Metal Dopants and Oxygen Vacancies on Syngas Conversion over Oxides: A Machine Learning-Accelerated Study of CO Activation on Cr-Doped ZnO Surfaces
Source: ACS Catal. 2023 Nov 8;13(22):15074–86. doi: 10.1021/acscatal.3c03648 (PMC10660660; doi:10.1021/acscatal.3c03648)
Supplement: Supplementary file 2 — cs3c03648_si_002.zip [file cs3c03648_si_002.zip › CIF files/off-grid/Cr4.2OV10.4.cif]

#======================================================================

# CRYSTAL DATA

#----------------------------------------------------------------------

data_VESTA_phase_1


_chemical_name_common                  'AutoCreatByScript                     '
_cell_length_a                         9.84301
_cell_length_b                         10.55301
_cell_length_c                         26.13001
_cell_angle_alpha                      90
_cell_angle_beta                       90
_cell_angle_gamma                      90
_space_group_name_H-M_alt              'P 1'
_space_group_IT_number                 1

loop_
_space_group_symop_operation_xyz
   'x, y, z'

loop_
   _atom_site_label
   _atom_site_occupancy
   _atom_site_fract_x
   _atom_site_fract_y
   _atom_site_fract_z
   _atom_site_adp_type
   _atom_site_B_iso_or_equiv
   _atom_site_type_symbol
   O1         1.0     0.247120      0.154278      0.003827     Biso  1.000000 O
   O2         1.0     0.913775      0.154278      0.003827     Biso  1.000000 O
   O3         1.0     0.580453      0.154278      0.003827     Biso  1.000000 O
   O4         1.0     0.247120      0.654278      0.003827     Biso  1.000000 O
   O5         1.0     0.580453      0.654278      0.003827     Biso  1.000000 O
   O6         1.0     0.913775      0.654278      0.003827     Biso  1.000000 O
   O7         1.0     0.413776      0.404283      0.040069     Biso  1.000000 O
   O8         1.0     0.747119      0.404283      0.040069     Biso  1.000000 O
   O9         1.0     0.080453      0.404283      0.040069     Biso  1.000000 O
   O10        1.0     0.080453      0.904282      0.040069     Biso  1.000000 O
   O11        1.0     0.413776      0.904282      0.040069     Biso  1.000000 O
   O12        1.0     0.747119      0.904282      0.040069     Biso  1.000000 O
   O13        1.0     0.745914      0.150216      0.114327     Biso  1.000000 O
   O14        1.0     0.080213      0.150479      0.114425     Biso  1.000000 O
   O15        1.0     0.412839      0.150574      0.114237     Biso  1.000000 O
   O16        1.0     0.081186      0.650809      0.114504     Biso  1.000000 O
   O17        1.0     0.412716      0.650397      0.114592     Biso  1.000000 O
   O18        1.0     0.747058      0.651166      0.114188     Biso  1.000000 O
   O19        1.0     0.579870      0.400264      0.146794     Biso  1.000000 O
   O20        1.0     0.913346      0.401203      0.146731     Biso  1.000000 O
   O21        1.0     0.246464      0.400286      0.148328     Biso  1.000000 O
   O22        1.0     0.247170      0.899559      0.148530     Biso  1.000000 O
   O23        1.0     0.580599      0.899885      0.147635     Biso  1.000000 O
   O24        1.0     0.914904      0.899806      0.148337     Biso  1.000000 O
   O25        1.0     0.910099      0.152103      0.220874     Biso  1.000000 O
   O26        1.0     0.246366      0.152311      0.221579     Biso  1.000000 O
   O27        1.0     0.579808      0.651739      0.221079     Biso  1.000000 O
   O28        1.0     0.912621      0.652805      0.221419     Biso  1.000000 O
   O29        1.0     0.577088      0.150451      0.221633     Biso  1.000000 O
   O30        1.0     0.245393      0.650243      0.223466     Biso  1.000000 O
   O31        1.0     0.744782      0.399743      0.252991     Biso  1.000000 O
   O32        1.0     0.076537      0.399904      0.254491     Biso  1.000000 O
   O33        1.0     0.413978      0.400051      0.254060     Biso  1.000000 O
   O34        1.0     0.414417      0.898762      0.255132     Biso  1.000000 O
   O35        1.0     0.746971      0.900677      0.254595     Biso  1.000000 O
   O36        1.0     0.081597      0.904316      0.256241     Biso  1.000000 O
   O37        1.0     0.075795      0.103983      0.331688     Biso  1.000000 O
   O38        1.0     0.744577      0.091536      0.333389     Biso  1.000000 O
   O39        1.0     0.410710      0.091486      0.333783     Biso  1.000000 O
   O40        1.0     0.742018      0.588338      0.332286     Biso  1.000000 O
   O41        1.0     0.436790      0.583909      0.334356     Biso  1.000000 O
   O42        1.0     0.053083      0.588262      0.334625     Biso  1.000000 O
   O43        1.0     0.252581      0.809609      0.355717     Biso  1.000000 O
   Cr1        1.0     0.102660      0.910834      0.331988     Biso  1.000000 Cr
   Cr2        1.0     0.246828      0.626281      0.351841     Biso  1.000000 Cr
   Zn1        1.0     0.247120      0.344451      0.003827     Biso  1.000000 Zn
   Zn2        1.0     0.913775      0.344451      0.003827     Biso  1.000000 Zn
   Zn3        1.0     0.580453      0.344451      0.003827     Biso  1.000000 Zn
   Zn4        1.0     0.247120      0.844451      0.003827     Biso  1.000000 Zn
   Zn5        1.0     0.580453      0.844451      0.003827     Biso  1.000000 Zn
   Zn6        1.0     0.913775      0.844451      0.003827     Biso  1.000000 Zn
   Zn7        1.0     0.413776      0.094447      0.040069     Biso  1.000000 Zn
   Zn8        1.0     0.747119      0.094447      0.040069     Biso  1.000000 Zn
   Zn9        1.0     0.080453      0.094447      0.040069     Biso  1.000000 Zn
   Zn10       1.0     0.080453      0.594447      0.040069     Biso  1.000000 Zn
   Zn11       1.0     0.413776      0.594447      0.040069     Biso  1.000000 Zn
   Zn12       1.0     0.747119      0.594447      0.040069     Biso  1.000000 Zn
   Zn13       1.0     0.746753      0.338115      0.111910     Biso  1.000000 Zn
   Zn14       1.0     0.080930      0.338559      0.112294     Biso  1.000000 Zn
   Zn15       1.0     0.412315      0.338558      0.112288     Biso  1.000000 Zn
   Zn16       1.0     0.081220      0.838443      0.112390     Biso  1.000000 Zn
   Zn17       1.0     0.413782      0.838150      0.112422     Biso  1.000000 Zn
   Zn18       1.0     0.747820      0.838794      0.112480     Biso  1.000000 Zn
   Zn19       1.0     0.579021      0.088619      0.147889     Biso  1.000000 Zn
   Zn20       1.0     0.912925      0.088723      0.147408     Biso  1.000000 Zn
   Zn21       1.0     0.246988      0.089015      0.148135     Biso  1.000000 Zn
   Zn22       1.0     0.246895      0.589134      0.148776     Biso  1.000000 Zn
   Zn23       1.0     0.580437      0.589335      0.147681     Biso  1.000000 Zn
   Zn24       1.0     0.913915      0.590377      0.147725     Biso  1.000000 Zn
   Zn25       1.0     0.578701      0.339376      0.218623     Biso  1.000000 Zn
   Zn26       1.0     0.911128      0.341272      0.218544     Biso  1.000000 Zn
   Zn27       1.0     0.248606      0.839467      0.220829     Biso  1.000000 Zn
   Zn28       1.0     0.580496      0.840673      0.219999     Biso  1.000000 Zn
   Zn29       1.0     0.914026      0.841635      0.220914     Biso  1.000000 Zn
   Zn30       1.0     0.245650      0.341675      0.220997     Biso  1.000000 Zn
   Zn31       1.0     0.077600      0.095940      0.253289     Biso  1.000000 Zn
   Zn32       1.0     0.744050      0.088491      0.253532     Biso  1.000000 Zn
   Zn33       1.0     0.410933      0.087302      0.255186     Biso  1.000000 Zn
   Zn34       1.0     0.745970      0.588713      0.253824     Biso  1.000000 Zn
   Zn35       1.0     0.415558      0.588675      0.254561     Biso  1.000000 Zn
   Zn36       1.0     0.076279      0.589040      0.254999     Biso  1.000000 Zn
   Zn37       1.0     0.437420      0.392729      0.331300     Biso  1.000000 Zn
   Zn38       1.0     0.046116      0.396342      0.331445     Biso  1.000000 Zn
   Zn39       1.0     0.738959      0.397327      0.330914     Biso  1.000000 Zn
   Zn40       1.0     0.427481      0.894607      0.333308     Biso  1.000000 Zn
   Zn41       1.0     0.749947      0.899931      0.332778     Biso  1.000000 Zn
   Zn42       1.0     0.578211      0.197188      0.344511     Biso  1.000000 Zn
   Zn43       1.0     0.905003      0.203383      0.344433     Biso  1.000000 Zn
   Zn44       1.0     0.247945      0.214646      0.345089     Biso  1.000000 Zn
   Zn45       1.0     0.587777      0.705343      0.345830     Biso  1.000000 Zn
   Zn46       1.0     0.898857      0.705765      0.346379     Biso  1.000000 Zn
