# Supplementary material for: Unravelling the Impact of Metal Dopants and Oxygen Vacancies on Syngas Conversion over Oxides: A Machine Learning-Accelerated Study of CO Activation on Cr-Doped ZnO Surfaces
Source: ACS Catal. 2023 Nov 8;13(22):15074–86. doi: 10.1021/acscatal.3c03648 (PMC10660660; doi:10.1021/acscatal.3c03648)
Supplement: Supplementary file 2 — cs3c03648_si_002.zip [file cs3c03648_si_002.zip › CIF files/off-grid/Cr4.2OV12.5.cif]

#======================================================================

# CRYSTAL DATA

#----------------------------------------------------------------------

data_VESTA_phase_1


_chemical_name_common                  'POSCAR file written by OVITO Basic 3.4'
_cell_length_a                         9.84301
_cell_length_b                         10.55301
_cell_length_c                         26.13001
_cell_angle_alpha                      90
_cell_angle_beta                       90
_cell_angle_gamma                      90
_space_group_name_H-M_alt              'P 1'
_space_group_IT_number                 1

loop_
_space_group_symop_operation_xyz
   'x, y, z'

loop_
   _atom_site_label
   _atom_site_occupancy
   _atom_site_fract_x
   _atom_site_fract_y
   _atom_site_fract_z
   _atom_site_adp_type
   _atom_site_B_iso_or_equiv
   _atom_site_type_symbol
   Cr1        1.0     0.583139      0.601238      0.353092     Biso  1.000000 Cr
   Cr2        1.0     0.388082      0.379484      0.329455     Biso  1.000000 Cr
   O1         1.0     0.247120      0.154278      0.003827     Biso  1.000000 O
   O2         1.0     0.079078      0.149767      0.114302     Biso  1.000000 O
   O3         1.0     0.243753      0.149057      0.221195     Biso  1.000000 O
   O4         1.0     0.080453      0.404283      0.040069     Biso  1.000000 O
   O5         1.0     0.245590      0.400805      0.145614     Biso  1.000000 O
   O6         1.0     0.077009      0.401753      0.251330     Biso  1.000000 O
   O7         1.0     0.580453      0.154278      0.003827     Biso  1.000000 O
   O8         1.0     0.413213      0.150612      0.114184     Biso  1.000000 O
   O9         1.0     0.579386      0.151313      0.222338     Biso  1.000000 O
   O10        1.0     0.413776      0.404283      0.040069     Biso  1.000000 O
   O11        1.0     0.580225      0.400339      0.147459     Biso  1.000000 O
   O12        1.0     0.408710      0.398061      0.250335     Biso  1.000000 O
   O13        1.0     0.913775      0.154278      0.003827     Biso  1.000000 O
   O14        1.0     0.745678      0.149565      0.114583     Biso  1.000000 O
   O15        1.0     0.912995      0.149231      0.222550     Biso  1.000000 O
   O16        1.0     0.747119      0.404283      0.040069     Biso  1.000000 O
   O17        1.0     0.912274      0.400020      0.146323     Biso  1.000000 O
   O18        1.0     0.748410      0.402465      0.254035     Biso  1.000000 O
   O19        1.0     0.247120      0.654278      0.003827     Biso  1.000000 O
   O20        1.0     0.079531      0.651155      0.113883     Biso  1.000000 O
   O21        1.0     0.247286      0.654383      0.219911     Biso  1.000000 O
   O22        1.0     0.080453      0.904282      0.040069     Biso  1.000000 O
   O23        1.0     0.247245      0.900234      0.147109     Biso  1.000000 O
   O24        1.0     0.081324      0.900518      0.255422     Biso  1.000000 O
   O25        1.0     0.580453      0.654278      0.003827     Biso  1.000000 O
   O26        1.0     0.414800      0.650871      0.114085     Biso  1.000000 O
   O27        1.0     0.578822      0.651117      0.222793     Biso  1.000000 O
   O28        1.0     0.413776      0.904282      0.040069     Biso  1.000000 O
   O29        1.0     0.579388      0.899629      0.148904     Biso  1.000000 O
   O30        1.0     0.411445      0.907003      0.257636     Biso  1.000000 O
   O31        1.0     0.913775      0.654278      0.003827     Biso  1.000000 O
   O32        1.0     0.745754      0.651373      0.114132     Biso  1.000000 O
   O33        1.0     0.914415      0.653099      0.220319     Biso  1.000000 O
   O34        1.0     0.747119      0.904282      0.040069     Biso  1.000000 O
   O35        1.0     0.913146      0.899788      0.148396     Biso  1.000000 O
   O36        1.0     0.745246      0.898182      0.255914     Biso  1.000000 O
   O37        1.0     0.739583      0.089978      0.334932     Biso  1.000000 O
   O38        1.0     0.565036      0.792568      0.352209     Biso  1.000000 O
   O39        1.0     0.406802      0.181902      0.328964     Biso  1.000000 O
   O40        1.0     0.784256      0.595812      0.332841     Biso  1.000000 O
   O41        1.0     0.595983      0.392163      0.359057     Biso  1.000000 O
   O42        1.0     0.385213      0.573063      0.332574     Biso  1.000000 O
   Zn1        1.0     0.247120      0.344451      0.003827     Biso  1.000000 Zn
   Zn2        1.0     0.078829      0.337494      0.111540     Biso  1.000000 Zn
   Zn3        1.0     0.243061      0.337413      0.216843     Biso  1.000000 Zn
   Zn4        1.0     0.080453      0.094447      0.040069     Biso  1.000000 Zn
   Zn5        1.0     0.246626      0.088920      0.147708     Biso  1.000000 Zn
   Zn6        1.0     0.079068      0.086594      0.256116     Biso  1.000000 Zn
   Zn7        1.0     0.580453      0.344451      0.003827     Biso  1.000000 Zn
   Zn8        1.0     0.414329      0.338476      0.112136     Biso  1.000000 Zn
   Zn9        1.0     0.581726      0.341046      0.220150     Biso  1.000000 Zn
   Zn10       1.0     0.413776      0.094447      0.040069     Biso  1.000000 Zn
   Zn11       1.0     0.578512      0.088860      0.148853     Biso  1.000000 Zn
   Zn12       1.0     0.411809      0.096164      0.258293     Biso  1.000000 Zn
   Zn13       1.0     0.913775      0.344451      0.003827     Biso  1.000000 Zn
   Zn14       1.0     0.745027      0.337497      0.111859     Biso  1.000000 Zn
   Zn15       1.0     0.909460      0.338979      0.218104     Biso  1.000000 Zn
   Zn16       1.0     0.747119      0.094447      0.040069     Biso  1.000000 Zn
   Zn17       1.0     0.912716      0.088331      0.147987     Biso  1.000000 Zn
   Zn18       1.0     0.744694      0.085884      0.254292     Biso  1.000000 Zn
   Zn19       1.0     0.247120      0.844451      0.003827     Biso  1.000000 Zn
   Zn20       1.0     0.079431      0.838804      0.112417     Biso  1.000000 Zn
   Zn21       1.0     0.249325      0.844377      0.219302     Biso  1.000000 Zn
   Zn22       1.0     0.080453      0.594447      0.040069     Biso  1.000000 Zn
   Zn23       1.0     0.247324      0.589763      0.146500     Biso  1.000000 Zn
   Zn24       1.0     0.079877      0.587652      0.250571     Biso  1.000000 Zn
   Zn25       1.0     0.580453      0.844451      0.003827     Biso  1.000000 Zn
   Zn26       1.0     0.414717      0.838517      0.112220     Biso  1.000000 Zn
   Zn27       1.0     0.575586      0.840793      0.221946     Biso  1.000000 Zn
   Zn28       1.0     0.413776      0.594447      0.040069     Biso  1.000000 Zn
   Zn29       1.0     0.580569      0.589379      0.148665     Biso  1.000000 Zn
   Zn30       1.0     0.410578      0.585302      0.253577     Biso  1.000000 Zn
   Zn31       1.0     0.913775      0.844451      0.003827     Biso  1.000000 Zn
   Zn32       1.0     0.745852      0.839223      0.112777     Biso  1.000000 Zn
   Zn33       1.0     0.912921      0.841836      0.221130     Biso  1.000000 Zn
   Zn34       1.0     0.747119      0.594447      0.040069     Biso  1.000000 Zn
   Zn35       1.0     0.912465      0.589253      0.146949     Biso  1.000000 Zn
   Zn36       1.0     0.749144      0.591814      0.254759     Biso  1.000000 Zn
   Zn37       1.0     0.790081      0.405558      0.331836     Biso  1.000000 Zn
   Zn38       1.0     0.193729      0.618952      0.340943     Biso  1.000000 Zn
   Zn39       1.0     0.088535      0.383724      0.329220     Biso  1.000000 Zn
   Zn40       1.0     0.917519      0.726400      0.347799     Biso  1.000000 Zn
   Zn41       1.0     0.385413      0.842061      0.331152     Biso  1.000000 Zn
   Zn42       1.0     0.597657      0.210065      0.349389     Biso  1.000000 Zn
   Zn43       1.0     0.718276      0.893925      0.332405     Biso  1.000000 Zn
   Zn44       1.0     0.205801      0.163759      0.340801     Biso  1.000000 Zn
   Zn45       1.0     0.912343      0.196754      0.340963     Biso  1.000000 Zn
   Zn46       1.0     0.125745      0.862201      0.329871     Biso  1.000000 Zn
