# Supplementary material for: Unravelling the Impact of Metal Dopants and Oxygen Vacancies on Syngas Conversion over Oxides: A Machine Learning-Accelerated Study of CO Activation on Cr-Doped ZnO Surfaces
Source: ACS Catal. 2023 Nov 8;13(22):15074–86. doi: 10.1021/acscatal.3c03648 (PMC10660660; doi:10.1021/acscatal.3c03648)
Supplement: Supplementary file 2 — cs3c03648_si_002.zip [file cs3c03648_si_002.zip › CIF files/off-grid/Cr4.2OV8.3.cif]

#======================================================================

# CRYSTAL DATA

#----------------------------------------------------------------------

data_VESTA_phase_1


_chemical_name_common                  'POSCAR file written by OVITO Basic 3.4'
_cell_length_a                         9.84301
_cell_length_b                         10.55301
_cell_length_c                         26.13001
_cell_angle_alpha                      90
_cell_angle_beta                       90
_cell_angle_gamma                      90
_space_group_name_H-M_alt              'P 1'
_space_group_IT_number                 1

loop_
_space_group_symop_operation_xyz
   'x, y, z'

loop_
   _atom_site_label
   _atom_site_occupancy
   _atom_site_fract_x
   _atom_site_fract_y
   _atom_site_fract_z
   _atom_site_adp_type
   _atom_site_B_iso_or_equiv
   _atom_site_type_symbol
   Cr1        1.0     0.246255      0.115234      0.352184     Biso  1.000000 Cr
   Cr2        1.0     0.246598      0.708060      0.349081     Biso  1.000000 Cr
   O1         1.0     0.247120      0.154278      0.003827     Biso  1.000000 O
   O2         1.0     0.081463      0.150474      0.113967     Biso  1.000000 O
   O3         1.0     0.246350      0.149991      0.222186     Biso  1.000000 O
   O4         1.0     0.080453      0.404283      0.040069     Biso  1.000000 O
   O5         1.0     0.247180      0.400126      0.148184     Biso  1.000000 O
   O6         1.0     0.079465      0.400310      0.254625     Biso  1.000000 O
   O7         1.0     0.580453      0.154278      0.003827     Biso  1.000000 O
   O8         1.0     0.412858      0.150494      0.113978     Biso  1.000000 O
   O9         1.0     0.580864      0.153004      0.220078     Biso  1.000000 O
   O10        1.0     0.413776      0.404283      0.040069     Biso  1.000000 O
   O11        1.0     0.580293      0.400496      0.147111     Biso  1.000000 O
   O12        1.0     0.414209      0.400060      0.254560     Biso  1.000000 O
   O13        1.0     0.913775      0.154278      0.003827     Biso  1.000000 O
   O14        1.0     0.747129      0.150791      0.113610     Biso  1.000000 O
   O15        1.0     0.912139      0.153205      0.219987     Biso  1.000000 O
   O16        1.0     0.747119      0.404283      0.040069     Biso  1.000000 O
   O17        1.0     0.914129      0.400597      0.147043     Biso  1.000000 O
   O18        1.0     0.746973      0.403241      0.253558     Biso  1.000000 O
   O19        1.0     0.247120      0.654278      0.003827     Biso  1.000000 O
   O20        1.0     0.081102      0.650575      0.114058     Biso  1.000000 O
   O21        1.0     0.246940      0.653226      0.221794     Biso  1.000000 O
   O22        1.0     0.080453      0.904282      0.040069     Biso  1.000000 O
   O23        1.0     0.247285      0.899936      0.148278     Biso  1.000000 O
   O24        1.0     0.077286      0.901728      0.254322     Biso  1.000000 O
   O25        1.0     0.580453      0.654278      0.003827     Biso  1.000000 O
   O26        1.0     0.413350      0.650517      0.114054     Biso  1.000000 O
   O27        1.0     0.578765      0.651771      0.221363     Biso  1.000000 O
   O28        1.0     0.413776      0.904282      0.040069     Biso  1.000000 O
   O29        1.0     0.580514      0.900539      0.146580     Biso  1.000000 O
   O30        1.0     0.416356      0.901611      0.254352     Biso  1.000000 O
   O31        1.0     0.913775      0.654278      0.003827     Biso  1.000000 O
   O32        1.0     0.747195      0.650157      0.114205     Biso  1.000000 O
   O33        1.0     0.915087      0.651888      0.221310     Biso  1.000000 O
   O34        1.0     0.747119      0.904282      0.040069     Biso  1.000000 O
   O35        1.0     0.914017      0.900618      0.146483     Biso  1.000000 O
   O36        1.0     0.747052      0.900186      0.252860     Biso  1.000000 O
   O37        1.0     0.746388      0.597672      0.332435     Biso  1.000000 O
   O38        1.0     0.245742      0.306152      0.353267     Biso  1.000000 O
   O39        1.0     0.746578      0.094115      0.331197     Biso  1.000000 O
   O40        1.0     0.246119      0.898127      0.356950     Biso  1.000000 O
   O41        1.0     0.082684      0.594031      0.333478     Biso  1.000000 O
   O42        1.0     0.443751      0.094851      0.332561     Biso  1.000000 O
   O43        1.0     0.048896      0.094684      0.332519     Biso  1.000000 O
   O44        1.0     0.409861      0.593572      0.333461     Biso  1.000000 O
   Zn1        1.0     0.247120      0.344451      0.003827     Biso  1.000000 Zn
   Zn2        1.0     0.081492      0.338344      0.112636     Biso  1.000000 Zn
   Zn3        1.0     0.246855      0.339233      0.221421     Biso  1.000000 Zn
   Zn4        1.0     0.080453      0.094447      0.040069     Biso  1.000000 Zn
   Zn5        1.0     0.247234      0.088928      0.148654     Biso  1.000000 Zn
   Zn6        1.0     0.076517      0.091586      0.254484     Biso  1.000000 Zn
   Zn7        1.0     0.580453      0.344451      0.003827     Biso  1.000000 Zn
   Zn8        1.0     0.413076      0.338430      0.112695     Biso  1.000000 Zn
   Zn9        1.0     0.580173      0.341846      0.219901     Biso  1.000000 Zn
   Zn10       1.0     0.413776      0.094447      0.040069     Biso  1.000000 Zn
   Zn11       1.0     0.580280      0.089859      0.147452     Biso  1.000000 Zn
   Zn12       1.0     0.415969      0.091531      0.254518     Biso  1.000000 Zn
   Zn13       1.0     0.913775      0.344451      0.003827     Biso  1.000000 Zn
   Zn14       1.0     0.747267      0.338557      0.112462     Biso  1.000000 Zn
   Zn15       1.0     0.913938      0.342150      0.219789     Biso  1.000000 Zn
   Zn16       1.0     0.747119      0.094447      0.040069     Biso  1.000000 Zn
   Zn17       1.0     0.914098      0.089950      0.147399     Biso  1.000000 Zn
   Zn18       1.0     0.746650      0.090182      0.253131     Biso  1.000000 Zn
   Zn19       1.0     0.247120      0.844451      0.003827     Biso  1.000000 Zn
   Zn20       1.0     0.081888      0.838371      0.112527     Biso  1.000000 Zn
   Zn21       1.0     0.246989      0.843304      0.222075     Biso  1.000000 Zn
   Zn22       1.0     0.080453      0.594447      0.040069     Biso  1.000000 Zn
   Zn23       1.0     0.247394      0.589567      0.148630     Biso  1.000000 Zn
   Zn24       1.0     0.081597      0.588001      0.254647     Biso  1.000000 Zn
   Zn25       1.0     0.580453      0.844451      0.003827     Biso  1.000000 Zn
   Zn26       1.0     0.412779      0.838402      0.112596     Biso  1.000000 Zn
   Zn27       1.0     0.579440      0.840860      0.218898     Biso  1.000000 Zn
   Zn28       1.0     0.413776      0.594447      0.040069     Biso  1.000000 Zn
   Zn29       1.0     0.580007      0.589240      0.147897     Biso  1.000000 Zn
   Zn30       1.0     0.412369      0.587786      0.254635     Biso  1.000000 Zn
   Zn31       1.0     0.913775      0.844451      0.003827     Biso  1.000000 Zn
   Zn32       1.0     0.747371      0.837922      0.112184     Biso  1.000000 Zn
   Zn33       1.0     0.914609      0.840996      0.218774     Biso  1.000000 Zn
   Zn34       1.0     0.747119      0.594447      0.040069     Biso  1.000000 Zn
   Zn35       1.0     0.914615      0.589370      0.147869     Biso  1.000000 Zn
   Zn36       1.0     0.747024      0.590785      0.252917     Biso  1.000000 Zn
   Zn37       1.0     0.448168      0.906015      0.332048     Biso  1.000000 Zn
   Zn38       1.0     0.591387      0.213584      0.345041     Biso  1.000000 Zn
   Zn39       1.0     0.080523      0.393834      0.333030     Biso  1.000000 Zn
   Zn40       1.0     0.914210      0.700763      0.343567     Biso  1.000000 Zn
   Zn41       1.0     0.044725      0.905742      0.331998     Biso  1.000000 Zn
   Zn42       1.0     0.901405      0.213400      0.345124     Biso  1.000000 Zn
   Zn43       1.0     0.410809      0.393706      0.332867     Biso  1.000000 Zn
   Zn44       1.0     0.578394      0.700840      0.343592     Biso  1.000000 Zn
   Zn45       1.0     0.747049      0.405196      0.332061     Biso  1.000000 Zn
   Zn46       1.0     0.747993      0.902964      0.330195     Biso  1.000000 Zn
