# Supplementary material for: Unravelling the Impact of Metal Dopants and Oxygen Vacancies on Syngas Conversion over Oxides: A Machine Learning-Accelerated Study of CO Activation on Cr-Doped ZnO Surfaces
Source: ACS Catal. 2023 Nov 8;13(22):15074–86. doi: 10.1021/acscatal.3c03648 (PMC10660660; doi:10.1021/acscatal.3c03648)
Supplement: Supplementary file 2 — cs3c03648_si_002.zip [file cs3c03648_si_002.zip › CIF files/off-grid/Cr6.3OV10.4.cif]

#======================================================================

# CRYSTAL DATA

#----------------------------------------------------------------------

data_VESTA_phase_1


_chemical_name_common                  'O Zn Cr                               '
_cell_length_a                         9.84310
_cell_length_b                         10.55340
_cell_length_c                         24.47150
_cell_angle_alpha                      90
_cell_angle_beta                       90
_cell_angle_gamma                      90
_space_group_name_H-M_alt              'P 1'
_space_group_IT_number                 1

loop_
_space_group_symop_operation_xyz
   'x, y, z'

loop_
   _atom_site_label
   _atom_site_occupancy
   _atom_site_fract_x
   _atom_site_fract_y
   _atom_site_fract_z
   _atom_site_adp_type
   _atom_site_B_iso_or_equiv
   _atom_site_type_symbol
   O1         1.0     0.166670      0.190730      0.000000     Biso  1.000000 O
   O2         1.0     0.500000      0.190730      0.000000     Biso  1.000000 O
   O3         1.0     0.833330      0.190730      0.000000     Biso  1.000000 O
   O4         1.0     0.166670      0.690730      0.000000     Biso  1.000000 O
   O5         1.0     0.500000      0.690730      0.000000     Biso  1.000000 O
   O6         1.0     0.833330      0.690730      0.000000     Biso  1.000000 O
   O7         1.0     0.000000      0.440730      0.038700     Biso  1.000000 O
   O8         1.0     0.333330      0.440730      0.038700     Biso  1.000000 O
   O9         1.0     0.666670      0.440730      0.038700     Biso  1.000000 O
   O10        1.0     0.000000      0.940730      0.038700     Biso  1.000000 O
   O11        1.0     0.333330      0.940730      0.038700     Biso  1.000000 O
   O12        1.0     0.666670      0.940730      0.038700     Biso  1.000000 O
   O13        1.0     0.666919      0.193337      0.117748     Biso  1.000000 O
   O14        1.0     0.000871      0.193660      0.118009     Biso  1.000000 O
   O15        1.0     0.332980      0.193593      0.118036     Biso  1.000000 O
   O16        1.0     0.666850      0.694210      0.117772     Biso  1.000000 O
   O17        1.0     0.000168      0.693835      0.117849     Biso  1.000000 O
   O18        1.0     0.333492      0.693832      0.117844     Biso  1.000000 O
   O19        1.0     0.166836      0.443958      0.154059     Biso  1.000000 O
   O20        1.0     0.833599      0.443998      0.152524     Biso  1.000000 O
   O21        1.0     0.166922      0.944686      0.154442     Biso  1.000000 O
   O22        1.0     0.500116      0.444071      0.152530     Biso  1.000000 O
   O23        1.0     0.834368      0.944713      0.154198     Biso  1.000000 O
   O24        1.0     0.499579      0.944652      0.154208     Biso  1.000000 O
   O25        1.0     0.167006      0.196031      0.234342     Biso  1.000000 O
   O26        1.0     0.833759      0.193963      0.232237     Biso  1.000000 O
   O27        1.0     0.500289      0.194004      0.232209     Biso  1.000000 O
   O28        1.0     0.166869      0.692801      0.232013     Biso  1.000000 O
   O29        1.0     0.832705      0.695013      0.232151     Biso  1.000000 O
   O30        1.0     0.501077      0.695055      0.232166     Biso  1.000000 O
   O31        1.0     0.997894      0.447145      0.267256     Biso  1.000000 O
   O32        1.0     0.335998      0.447285      0.267208     Biso  1.000000 O
   O33        1.0     0.666972      0.446719      0.265650     Biso  1.000000 O
   O34        1.0     0.001586      0.944093      0.269166     Biso  1.000000 O
   O35        1.0     0.332325      0.944065      0.269185     Biso  1.000000 O
   O36        1.0     0.666953      0.946268      0.267598     Biso  1.000000 O
   O37        1.0     0.973061      0.263055      0.352969     Biso  1.000000 O
   O38        1.0     0.361211      0.263199      0.352836     Biso  1.000000 O
   O39        1.0     0.667160      0.260931      0.350706     Biso  1.000000 O
   O40        1.0    -0.000955      0.746264      0.350295     Biso  1.000000 O
   O41        1.0     0.335207      0.746137      0.350336     Biso  1.000000 O
   O42        1.0     0.667214      0.756785      0.351750     Biso  1.000000 O
   O43        1.0     0.167138      0.047564      0.373115     Biso  1.000000 O
   Zn1        1.0     0.166670      0.000570      0.000000     Biso  1.000000 Zn
   Zn2        1.0     0.500000      0.000570      0.000000     Biso  1.000000 Zn
   Zn3        1.0     0.833330      0.000570      0.000000     Biso  1.000000 Zn
   Zn4        1.0     0.166670      0.500570      0.000000     Biso  1.000000 Zn
   Zn5        1.0     0.500000      0.500570      0.000000     Biso  1.000000 Zn
   Zn6        1.0     0.833330      0.500570      0.000000     Biso  1.000000 Zn
   Zn7        1.0     0.000000      0.250570      0.038700     Biso  1.000000 Zn
   Zn8        1.0     0.333330      0.250570      0.038700     Biso  1.000000 Zn
   Zn9        1.0     0.666670      0.250570      0.038700     Biso  1.000000 Zn
   Zn10       1.0     0.000000      0.750570      0.038700     Biso  1.000000 Zn
   Zn11       1.0     0.333330      0.750570      0.038700     Biso  1.000000 Zn
   Zn12       1.0     0.666670      0.750570      0.038700     Biso  1.000000 Zn
   Zn13       1.0     0.332630      0.505730      0.115723     Biso  1.000000 Zn
   Zn14       1.0     0.666854      0.506273      0.115345     Biso  1.000000 Zn
   Zn15       1.0     0.333482      0.005873      0.115821     Biso  1.000000 Zn
   Zn16       1.0     0.001062      0.505736      0.115725     Biso  1.000000 Zn
   Zn17       1.0     0.000355      0.005953      0.115810     Biso  1.000000 Zn
   Zn18       1.0     0.666914      0.005666      0.116109     Biso  1.000000 Zn
   Zn19       1.0     0.166934      0.255156      0.154303     Biso  1.000000 Zn
   Zn20       1.0     0.833564      0.254848      0.153565     Biso  1.000000 Zn
   Zn21       1.0     0.166813      0.754945      0.153547     Biso  1.000000 Zn
   Zn22       1.0     0.500307      0.254934      0.153542     Biso  1.000000 Zn
   Zn23       1.0     0.833475      0.755761      0.153420     Biso  1.000000 Zn
   Zn24       1.0     0.500176      0.755687      0.153419     Biso  1.000000 Zn
   Zn25       1.0     0.166910      0.502959      0.231583     Biso  1.000000 Zn
   Zn26       1.0     0.832849      0.505826      0.229011     Biso  1.000000 Zn
   Zn27       1.0     0.501131      0.505862      0.229008     Biso  1.000000 Zn
   Zn28       1.0     0.166980      0.007535      0.230859     Biso  1.000000 Zn
   Zn29       1.0     0.833398      0.005432      0.231436     Biso  1.000000 Zn
   Zn30       1.0     0.500510      0.005450      0.231439     Biso  1.000000 Zn
   Zn31       1.0     0.997426      0.257824      0.268321     Biso  1.000000 Zn
   Zn32       1.0     0.336632      0.257988      0.268197     Biso  1.000000 Zn
   Zn33       1.0     0.667056      0.257347      0.267298     Biso  1.000000 Zn
   Zn34       1.0     0.000365      0.752816      0.266631     Biso  1.000000 Zn
   Zn35       1.0     0.333401      0.752718      0.266677     Biso  1.000000 Zn
   Zn36       1.0     0.666926      0.759332      0.266862     Biso  1.000000 Zn
   Zn37       1.0     0.966933      0.452230      0.349600     Biso  1.000000 Zn
   Zn38       1.0     0.367448      0.452384      0.349486     Biso  1.000000 Zn
   Zn39       1.0     0.666995      0.449796      0.348970     Biso  1.000000 Zn
   Zn40       1.0     0.666882      0.950741      0.351783     Biso  1.000000 Zn
   Zn41       1.0     0.822034      0.141890      0.366265     Biso  1.000000 Zn
   Zn42       1.0     0.512115      0.142077      0.366135     Biso  1.000000 Zn
   Zn43       1.0     0.828565      0.646180      0.363137     Biso  1.000000 Zn
   Zn44       1.0     0.166993      0.626863      0.364024     Biso  1.000000 Zn
   Zn45       1.0     0.505939      0.646298      0.363100     Biso  1.000000 Zn
   Cr1        1.0     0.011030      0.941988      0.350639     Biso  1.000000 Cr
   Cr2        1.0     0.323229      0.941951      0.350668     Biso  1.000000 Cr
   Cr3        1.0     0.167129      0.232057      0.371390     Biso  1.000000 Cr
