# Supplementary material for: Unravelling the Impact of Metal Dopants and Oxygen Vacancies on Syngas Conversion over Oxides: A Machine Learning-Accelerated Study of CO Activation on Cr-Doped ZnO Surfaces
Source: ACS Catal. 2023 Nov 8;13(22):15074–86. doi: 10.1021/acscatal.3c03648 (PMC10660660; doi:10.1021/acscatal.3c03648)
Supplement: Supplementary file 2 — cs3c03648_si_002.zip [file cs3c03648_si_002.zip › CIF files/off-grid/Cr6.3OV12.5.cif]

#======================================================================

# CRYSTAL DATA

#----------------------------------------------------------------------

data_VESTA_phase_1


_chemical_name_common                  'O Zn Cr                               '
_cell_length_a                         9.84310
_cell_length_b                         10.55340
_cell_length_c                         24.47150
_cell_angle_alpha                      90
_cell_angle_beta                       90
_cell_angle_gamma                      90
_space_group_name_H-M_alt              'P 1'
_space_group_IT_number                 1

loop_
_space_group_symop_operation_xyz
   'x, y, z'

loop_
   _atom_site_label
   _atom_site_occupancy
   _atom_site_fract_x
   _atom_site_fract_y
   _atom_site_fract_z
   _atom_site_adp_type
   _atom_site_B_iso_or_equiv
   _atom_site_type_symbol
   O1         1.0     0.166670      0.190730      0.000000     Biso  1.000000 O
   O2         1.0     0.500000      0.190730      0.000000     Biso  1.000000 O
   O3         1.0     0.833330      0.190730      0.000000     Biso  1.000000 O
   O4         1.0     0.166670      0.690730      0.000000     Biso  1.000000 O
   O5         1.0     0.500000      0.690730      0.000000     Biso  1.000000 O
   O6         1.0     0.833330      0.690730      0.000000     Biso  1.000000 O
   O7         1.0     0.000000      0.440730      0.038700     Biso  1.000000 O
   O8         1.0     0.333330      0.440730      0.038700     Biso  1.000000 O
   O9         1.0     0.666670      0.440730      0.038700     Biso  1.000000 O
   O10        1.0     0.000000      0.940730      0.038700     Biso  1.000000 O
   O11        1.0     0.333330      0.940730      0.038700     Biso  1.000000 O
   O12        1.0     0.666670      0.940730      0.038700     Biso  1.000000 O
   O13        1.0     0.666780      0.194413      0.117692     Biso  1.000000 O
   O14        1.0     0.001092      0.194041      0.117940     Biso  1.000000 O
   O15        1.0     0.331778      0.194518      0.118195     Biso  1.000000 O
   O16        1.0     0.668440      0.694440      0.117891     Biso  1.000000 O
   O17        1.0     0.000437      0.694453      0.117779     Biso  1.000000 O
   O18        1.0     0.332780      0.694402      0.117612     Biso  1.000000 O
   O19        1.0     0.165881      0.445943      0.155233     Biso  1.000000 O
   O20        1.0     0.834596      0.445165      0.153228     Biso  1.000000 O
   O21        1.0     0.165479      0.945036      0.154466     Biso  1.000000 O
   O22        1.0     0.499548      0.444154      0.152097     Biso  1.000000 O
   O23        1.0     0.833763      0.944786      0.154216     Biso  1.000000 O
   O24        1.0     0.500165      0.945987      0.152116     Biso  1.000000 O
   O25        1.0     0.167273      0.197943      0.234351     Biso  1.000000 O
   O26        1.0     0.830580      0.193993      0.230996     Biso  1.000000 O
   O27        1.0     0.500760      0.195154      0.232566     Biso  1.000000 O
   O28        1.0     0.167807      0.693669      0.232837     Biso  1.000000 O
   O29        1.0     0.840907      0.696811      0.233815     Biso  1.000000 O
   O30        1.0     0.500412      0.696151      0.230232     Biso  1.000000 O
   O31        1.0     0.997514      0.437091      0.271040     Biso  1.000000 O
   O32        1.0     0.335848      0.448660      0.267997     Biso  1.000000 O
   O33        1.0     0.666479      0.450910      0.264384     Biso  1.000000 O
   O34        1.0     0.999421      0.954270      0.269483     Biso  1.000000 O
   O35        1.0     0.334533      0.946806      0.265243     Biso  1.000000 O
   O36        1.0     0.663959      0.940830      0.267157     Biso  1.000000 O
   O37        1.0     0.970805      0.172657      0.349200     Biso  1.000000 O
   O38        1.0     0.361052      0.264720      0.353234     Biso  1.000000 O
   O39        1.0     0.040012      0.777893      0.352270     Biso  1.000000 O
   O40        1.0     0.650843      0.694674      0.347136     Biso  1.000000 O
   O41        1.0     0.190358      0.020416      0.370118     Biso  1.000000 O
   O42        1.0     0.822384      0.919276      0.373395     Biso  1.000000 O
   Zn1        1.0     0.166670      0.000570      0.000000     Biso  1.000000 Zn
   Zn2        1.0     0.500000      0.000570      0.000000     Biso  1.000000 Zn
   Zn3        1.0     0.833330      0.000570      0.000000     Biso  1.000000 Zn
   Zn4        1.0     0.166670      0.500570      0.000000     Biso  1.000000 Zn
   Zn5        1.0     0.500000      0.500570      0.000000     Biso  1.000000 Zn
   Zn6        1.0     0.833330      0.500570      0.000000     Biso  1.000000 Zn
   Zn7        1.0     0.000000      0.250570      0.038700     Biso  1.000000 Zn
   Zn8        1.0     0.333330      0.250570      0.038700     Biso  1.000000 Zn
   Zn9        1.0     0.666670      0.250570      0.038700     Biso  1.000000 Zn
   Zn10       1.0     0.000000      0.750570      0.038700     Biso  1.000000 Zn
   Zn11       1.0     0.333330      0.750570      0.038700     Biso  1.000000 Zn
   Zn12       1.0     0.666670      0.750570      0.038700     Biso  1.000000 Zn
   Zn13       1.0     0.331426      0.506397      0.115846     Biso  1.000000 Zn
   Zn14       1.0     0.667340      0.506579      0.115621     Biso  1.000000 Zn
   Zn15       1.0     0.331704      0.006568      0.115760     Biso  1.000000 Zn
   Zn16       1.0     0.001325      0.506651      0.115734     Biso  1.000000 Zn
   Zn17       1.0     0.999913      0.006124      0.115905     Biso  1.000000 Zn
   Zn18       1.0     0.667988      0.006585      0.115537     Biso  1.000000 Zn
   Zn19       1.0     0.166013      0.256989      0.154813     Biso  1.000000 Zn
   Zn20       1.0     0.834219      0.255987      0.152985     Biso  1.000000 Zn
   Zn21       1.0     0.166552      0.755385      0.153881     Biso  1.000000 Zn
   Zn22       1.0     0.499482      0.255475      0.153008     Biso  1.000000 Zn
   Zn23       1.0     0.834618      0.755592      0.154591     Biso  1.000000 Zn
   Zn24       1.0     0.500581      0.756997      0.152390     Biso  1.000000 Zn
   Zn25       1.0     0.165129      0.502860      0.233726     Biso  1.000000 Zn
   Zn26       1.0     0.837632      0.507096      0.229800     Biso  1.000000 Zn
   Zn27       1.0     0.497581      0.508301      0.228313     Biso  1.000000 Zn
   Zn28       1.0     0.168271      0.009521      0.231086     Biso  1.000000 Zn
   Zn29       1.0     0.828850      0.004767      0.231279     Biso  1.000000 Zn
   Zn30       1.0     0.501378      0.005092      0.229119     Biso  1.000000 Zn
   Zn31       1.0     0.995292      0.247742      0.270613     Biso  1.000000 Zn
   Zn32       1.0     0.335617      0.262231      0.267790     Biso  1.000000 Zn
   Zn33       1.0     0.666407      0.266589      0.263303     Biso  1.000000 Zn
   Zn34       1.0     0.007140      0.762559      0.269762     Biso  1.000000 Zn
   Zn35       1.0     0.334695      0.760972      0.264745     Biso  1.000000 Zn
   Zn36       1.0     0.667305      0.752182      0.268428     Biso  1.000000 Zn
   Zn37       1.0     0.945491      0.489557      0.348162     Biso  1.000000 Zn
   Zn38       1.0     0.391143      0.461124      0.350499     Biso  1.000000 Zn
   Zn39       1.0     0.659095      0.496136      0.347796     Biso  1.000000 Zn
   Zn40       1.0     0.361092      0.937186      0.348995     Biso  1.000000 Zn
   Zn41       1.0     0.645913      0.969701      0.348608     Biso  1.000000 Zn
   Zn42       1.0     0.783065      0.239759      0.359750     Biso  1.000000 Zn
   Zn43       1.0     0.521745      0.163560      0.362214     Biso  1.000000 Zn
   Zn44       1.0     0.166723      0.628110      0.369084     Biso  1.000000 Zn
   Zn45       1.0     0.450422      0.701546      0.359609     Biso  1.000000 Zn
   Cr1        1.0     0.005238      0.970034      0.350077     Biso  1.000000 Cr
   Cr2        1.0     0.171760      0.202704      0.367963     Biso  1.000000 Cr
   Cr3        1.0     0.843062      0.731767      0.369716     Biso  1.000000 Cr
