# Supplementary material for: Unravelling the Impact of Metal Dopants and Oxygen Vacancies on Syngas Conversion over Oxides: A Machine Learning-Accelerated Study of CO Activation on Cr-Doped ZnO Surfaces
Source: ACS Catal. 2023 Nov 8;13(22):15074–86. doi: 10.1021/acscatal.3c03648 (PMC10660660; doi:10.1021/acscatal.3c03648)
Supplement: Supplementary file 2 — cs3c03648_si_002.zip [file cs3c03648_si_002.zip › CIF files/off-grid/Cr6.3OV8.3.cif]

#======================================================================

# CRYSTAL DATA

#----------------------------------------------------------------------

data_VESTA_phase_1


_chemical_name_common                  'O Zn Cr                               '
_cell_length_a                         9.84310
_cell_length_b                         10.55340
_cell_length_c                         24.47150
_cell_angle_alpha                      90
_cell_angle_beta                       90
_cell_angle_gamma                      90
_space_group_name_H-M_alt              'P 1'
_space_group_IT_number                 1

loop_
_space_group_symop_operation_xyz
   'x, y, z'

loop_
   _atom_site_label
   _atom_site_occupancy
   _atom_site_fract_x
   _atom_site_fract_y
   _atom_site_fract_z
   _atom_site_adp_type
   _atom_site_B_iso_or_equiv
   _atom_site_type_symbol
   O1         1.0     0.166670      0.190730      0.000000     Biso  1.000000 O
   O2         1.0     0.500000      0.190730      0.000000     Biso  1.000000 O
   O3         1.0     0.833330      0.190730      0.000000     Biso  1.000000 O
   O4         1.0     0.166670      0.690730      0.000000     Biso  1.000000 O
   O5         1.0     0.500000      0.690730      0.000000     Biso  1.000000 O
   O6         1.0     0.833330      0.690730      0.000000     Biso  1.000000 O
   O7         1.0     0.000000      0.440730      0.038700     Biso  1.000000 O
   O8         1.0     0.333330      0.440730      0.038700     Biso  1.000000 O
   O9         1.0     0.666670      0.440730      0.038700     Biso  1.000000 O
   O10        1.0     0.000000      0.940730      0.038700     Biso  1.000000 O
   O11        1.0     0.333330      0.940730      0.038700     Biso  1.000000 O
   O12        1.0     0.666670      0.940730      0.038700     Biso  1.000000 O
   O13        1.0    -0.000174      0.193724      0.117761     Biso  1.000000 O
   O14        1.0     0.332407      0.192993      0.117741     Biso  1.000000 O
   O15        1.0     0.000446      0.694163      0.117969     Biso  1.000000 O
   O16        1.0     0.332035      0.693775      0.117953     Biso  1.000000 O
   O17        1.0     0.666474      0.193402      0.117760     Biso  1.000000 O
   O18        1.0     0.666685      0.694163      0.117582     Biso  1.000000 O
   O19        1.0     0.166064      0.445339      0.154786     Biso  1.000000 O
   O20        1.0     0.832779      0.444132      0.152967     Biso  1.000000 O
   O21        1.0     0.166051      0.943246      0.154222     Biso  1.000000 O
   O22        1.0     0.499426      0.443693      0.153217     Biso  1.000000 O
   O23        1.0     0.834180      0.945406      0.154578     Biso  1.000000 O
   O24        1.0     0.500251      0.944103      0.153522     Biso  1.000000 O
   O25        1.0     0.164788      0.193930      0.231878     Biso  1.000000 O
   O26        1.0     0.165181      0.695828      0.234782     Biso  1.000000 O
   O27        1.0     0.832800      0.195710      0.232461     Biso  1.000000 O
   O28        1.0     0.499345      0.193743      0.231774     Biso  1.000000 O
   O29        1.0     0.833279      0.696602      0.231747     Biso  1.000000 O
   O30        1.0     0.499829      0.693942      0.231384     Biso  1.000000 O
   O31        1.0     0.996236      0.446578      0.268732     Biso  1.000000 O
   O32        1.0     0.333506      0.441251      0.269226     Biso  1.000000 O
   O33        1.0     0.000758      0.950484      0.271527     Biso  1.000000 O
   O34        1.0     0.665620      0.445321      0.268119     Biso  1.000000 O
   O35        1.0     0.334589      0.944295      0.268360     Biso  1.000000 O
   O36        1.0     0.667060      0.946438      0.269457     Biso  1.000000 O
   O37        1.0     0.000416      0.210278      0.350184     Biso  1.000000 O
   O38        1.0     0.327120      0.182100      0.348344     Biso  1.000000 O
   O39        1.0     0.968687      0.698795      0.349092     Biso  1.000000 O
   O40        1.0     0.362585      0.689143      0.348507     Biso  1.000000 O
   O41        1.0     0.662868      0.197170      0.349309     Biso  1.000000 O
   O42        1.0     0.665095      0.693808      0.348172     Biso  1.000000 O
   O43        1.0     0.159944      0.499785      0.376103     Biso  1.000000 O
   O44        1.0     0.170206      0.898728      0.374472     Biso  1.000000 O
   Zn1        1.0     0.166670      0.000570      0.000000     Biso  1.000000 Zn
   Zn2        1.0     0.500000      0.000570      0.000000     Biso  1.000000 Zn
   Zn3        1.0     0.833330      0.000570      0.000000     Biso  1.000000 Zn
   Zn4        1.0     0.166670      0.500570      0.000000     Biso  1.000000 Zn
   Zn5        1.0     0.500000      0.500570      0.000000     Biso  1.000000 Zn
   Zn6        1.0     0.833330      0.500570      0.000000     Biso  1.000000 Zn
   Zn7        1.0     0.000000      0.250570      0.038700     Biso  1.000000 Zn
   Zn8        1.0     0.333330      0.250570      0.038700     Biso  1.000000 Zn
   Zn9        1.0     0.666670      0.250570      0.038700     Biso  1.000000 Zn
   Zn10       1.0     0.000000      0.750570      0.038700     Biso  1.000000 Zn
   Zn11       1.0     0.333330      0.750570      0.038700     Biso  1.000000 Zn
   Zn12       1.0     0.666670      0.750570      0.038700     Biso  1.000000 Zn
   Zn13       1.0     0.000371      0.506378      0.115810     Biso  1.000000 Zn
   Zn14       1.0     0.332196      0.505974      0.115909     Biso  1.000000 Zn
   Zn15       1.0     0.665807      0.506449      0.115534     Biso  1.000000 Zn
   Zn16       1.0     0.000297      0.005910      0.115888     Biso  1.000000 Zn
   Zn17       1.0     0.332896      0.004934      0.115986     Biso  1.000000 Zn
   Zn18       1.0     0.667058      0.005565      0.115950     Biso  1.000000 Zn
   Zn19       1.0     0.166351      0.255892      0.153621     Biso  1.000000 Zn
   Zn20       1.0     0.166378      0.753646      0.155269     Biso  1.000000 Zn
   Zn21       1.0     0.833043      0.254802      0.153521     Biso  1.000000 Zn
   Zn22       1.0     0.499348      0.254431      0.153354     Biso  1.000000 Zn
   Zn23       1.0     0.833357      0.755804      0.153579     Biso  1.000000 Zn
   Zn24       1.0     0.499451      0.754691      0.153546     Biso  1.000000 Zn
   Zn25       1.0     0.166390      0.505606      0.232600     Biso  1.000000 Zn
   Zn26       1.0     0.168759      0.004201      0.230588     Biso  1.000000 Zn
   Zn27       1.0     0.832339      0.507067      0.228945     Biso  1.000000 Zn
   Zn28       1.0     0.497868      0.504523      0.229889     Biso  1.000000 Zn
   Zn29       1.0     0.832980      0.006259      0.231483     Biso  1.000000 Zn
   Zn30       1.0     0.500378      0.003717      0.230552     Biso  1.000000 Zn
   Zn31       1.0     0.999801      0.257798      0.267461     Biso  1.000000 Zn
   Zn32       1.0     0.332365      0.250473      0.267999     Biso  1.000000 Zn
   Zn33       1.0     0.997396      0.758856      0.270445     Biso  1.000000 Zn
   Zn34       1.0     0.335334      0.755437      0.269868     Biso  1.000000 Zn
   Zn35       1.0     0.664767      0.254943      0.267444     Biso  1.000000 Zn
   Zn36       1.0     0.665648      0.754969      0.267920     Biso  1.000000 Zn
   Zn37       1.0     0.967673      0.510125      0.346216     Biso  1.000000 Zn
   Zn38       1.0     0.365149      0.502981      0.348239     Biso  1.000000 Zn
   Zn39       1.0     0.339845      0.989491      0.349757     Biso  1.000000 Zn
   Zn40       1.0     0.682992      0.508831      0.345755     Biso  1.000000 Zn
   Zn41       1.0     0.668587      0.005916      0.349917     Biso  1.000000 Zn
   Zn42       1.0     0.492493      0.296785      0.366363     Biso  1.000000 Zn
   Zn43       1.0     0.826909      0.306939      0.365143     Biso  1.000000 Zn
   Zn44       1.0     0.819937      0.813541      0.369123     Biso  1.000000 Zn
   Zn45       1.0     0.509501      0.809058      0.367979     Biso  1.000000 Zn
   Cr1        1.0     0.027846      0.010119      0.348784     Biso  1.000000 Cr
   Cr2        1.0     0.178089      0.308775      0.369176     Biso  1.000000 Cr
   Cr3        1.0     0.166736      0.708256      0.372117     Biso  1.000000 Cr
