# Supplementary material for: Unravelling the Impact of Metal Dopants and Oxygen Vacancies on Syngas Conversion over Oxides: A Machine Learning-Accelerated Study of CO Activation on Cr-Doped ZnO Surfaces
Source: ACS Catal. 2023 Nov 8;13(22):15074–86. doi: 10.1021/acscatal.3c03648 (PMC10660660; doi:10.1021/acscatal.3c03648)
Supplement: Supplementary file 2 — cs3c03648_si_002.zip [file cs3c03648_si_002.zip › CIF files/off-grid/Cr8.3OV10.4.cif]

#======================================================================

# CRYSTAL DATA

#----------------------------------------------------------------------

data_VESTA_phase_1


_chemical_name_common                  'O Zn Cr                               '
_cell_length_a                         9.84310
_cell_length_b                         10.55340
_cell_length_c                         24.47150
_cell_angle_alpha                      90
_cell_angle_beta                       90
_cell_angle_gamma                      90
_space_group_name_H-M_alt              'P 1'
_space_group_IT_number                 1

loop_
_space_group_symop_operation_xyz
   'x, y, z'

loop_
   _atom_site_label
   _atom_site_occupancy
   _atom_site_fract_x
   _atom_site_fract_y
   _atom_site_fract_z
   _atom_site_adp_type
   _atom_site_B_iso_or_equiv
   _atom_site_type_symbol
   O1         1.0     0.166670      0.190730      0.000000     Biso  1.000000 O
   O2         1.0     0.500000      0.190730      0.000000     Biso  1.000000 O
   O3         1.0     0.833330      0.190730      0.000000     Biso  1.000000 O
   O4         1.0     0.166670      0.690730      0.000000     Biso  1.000000 O
   O5         1.0     0.500000      0.690730      0.000000     Biso  1.000000 O
   O6         1.0     0.833330      0.690730      0.000000     Biso  1.000000 O
   O7         1.0     0.000000      0.440730      0.038700     Biso  1.000000 O
   O8         1.0     0.333330      0.440730      0.038700     Biso  1.000000 O
   O9         1.0     0.666670      0.440730      0.038700     Biso  1.000000 O
   O10        1.0     0.000000      0.940730      0.038700     Biso  1.000000 O
   O11        1.0     0.333330      0.940730      0.038700     Biso  1.000000 O
   O12        1.0     0.666670      0.940730      0.038700     Biso  1.000000 O
   O13        1.0     0.998845      0.194932      0.117833     Biso  1.000000 O
   O14        1.0     0.333917      0.195597      0.118606     Biso  1.000000 O
   O15        1.0     0.666009      0.195296      0.118251     Biso  1.000000 O
   O16        1.0     0.998370      0.694383      0.117889     Biso  1.000000 O
   O17        1.0     0.334297      0.694065      0.117823     Biso  1.000000 O
   O18        1.0     0.666523      0.694282      0.117669     Biso  1.000000 O
   O19        1.0     0.165577      0.445154      0.152479     Biso  1.000000 O
   O20        1.0     0.501088      0.445826      0.155080     Biso  1.000000 O
   O21        1.0     0.832075      0.446603      0.155283     Biso  1.000000 O
   O22        1.0     0.167012      0.945572      0.151312     Biso  1.000000 O
   O23        1.0     0.500672      0.946231      0.153863     Biso  1.000000 O
   O24        1.0     0.832443      0.945225      0.153594     Biso  1.000000 O
   O25        1.0     0.829680      0.694903      0.233575     Biso  1.000000 O
   O26        1.0     0.502131      0.693728      0.232358     Biso  1.000000 O
   O27        1.0     0.162746      0.196974      0.232906     Biso  1.000000 O
   O28        1.0     0.498843      0.199440      0.235024     Biso  1.000000 O
   O29        1.0     0.165820      0.694645      0.230631     Biso  1.000000 O
   O30        1.0     0.833972      0.197552      0.232265     Biso  1.000000 O
   O31        1.0     0.003019      0.944978      0.264206     Biso  1.000000 O
   O32        1.0     0.666293      0.441582      0.273888     Biso  1.000000 O
   O33        1.0     0.331611      0.945756      0.264832     Biso  1.000000 O
   O34        1.0     0.666884      0.953079      0.267919     Biso  1.000000 O
   O35        1.0    -0.000114      0.446189      0.269574     Biso  1.000000 O
   O36        1.0     0.329168      0.449686      0.266705     Biso  1.000000 O
   O37        1.0     0.300086      0.263958      0.352362     Biso  1.000000 O
   O38        1.0     0.853911      0.948835      0.371199     Biso  1.000000 O
   O39        1.0     0.687791      0.166849      0.348332     Biso  1.000000 O
   O40        1.0     0.639219      0.775538      0.352302     Biso  1.000000 O
   O41        1.0     0.850291      0.563643      0.370675     Biso  1.000000 O
   O42        1.0     0.474468      0.519285      0.373882     Biso  1.000000 O
   O43        1.0     0.474276      0.018170      0.372590     Biso  1.000000 O
   Zn1        1.0     0.166670      0.000570      0.000000     Biso  1.000000 Zn
   Zn2        1.0     0.500000      0.000570      0.000000     Biso  1.000000 Zn
   Zn3        1.0     0.833330      0.000570      0.000000     Biso  1.000000 Zn
   Zn4        1.0     0.166670      0.500570      0.000000     Biso  1.000000 Zn
   Zn5        1.0     0.500000      0.500570      0.000000     Biso  1.000000 Zn
   Zn6        1.0     0.833330      0.500570      0.000000     Biso  1.000000 Zn
   Zn7        1.0     0.000000      0.250570      0.038700     Biso  1.000000 Zn
   Zn8        1.0     0.333330      0.250570      0.038700     Biso  1.000000 Zn
   Zn9        1.0     0.666670      0.250570      0.038700     Biso  1.000000 Zn
   Zn10       1.0     0.000000      0.750570      0.038700     Biso  1.000000 Zn
   Zn11       1.0     0.333330      0.750570      0.038700     Biso  1.000000 Zn
   Zn12       1.0     0.666670      0.750570      0.038700     Biso  1.000000 Zn
   Zn13       1.0     0.998568      0.007122      0.115243     Biso  1.000000 Zn
   Zn14       1.0     0.334729      0.007776      0.115117     Biso  1.000000 Zn
   Zn15       1.0     0.666737      0.007517      0.115468     Biso  1.000000 Zn
   Zn16       1.0     0.997949      0.506581      0.115661     Biso  1.000000 Zn
   Zn17       1.0     0.334619      0.505985      0.115960     Biso  1.000000 Zn
   Zn18       1.0     0.666324      0.506394      0.115922     Biso  1.000000 Zn
   Zn19       1.0     0.165423      0.256447      0.153441     Biso  1.000000 Zn
   Zn20       1.0     0.500512      0.257048      0.154885     Biso  1.000000 Zn
   Zn21       1.0     0.832844      0.257424      0.153920     Biso  1.000000 Zn
   Zn22       1.0     0.166290      0.756830      0.151778     Biso  1.000000 Zn
   Zn23       1.0     0.500771      0.756507      0.153346     Biso  1.000000 Zn
   Zn24       1.0     0.832034      0.755897      0.153957     Biso  1.000000 Zn
   Zn25       1.0    -0.000131      0.757270      0.266480     Biso  1.000000 Zn
   Zn26       1.0     0.830974      0.504412      0.232972     Biso  1.000000 Zn
   Zn27       1.0     0.835931      0.008486      0.229941     Biso  1.000000 Zn
   Zn28       1.0     0.500187      0.503139      0.232948     Biso  1.000000 Zn
   Zn29       1.0     0.333340      0.759595      0.263196     Biso  1.000000 Zn
   Zn30       1.0     0.328384      0.263637      0.267195     Biso  1.000000 Zn
   Zn31       1.0     0.166735      0.008345      0.227466     Biso  1.000000 Zn
   Zn32       1.0     0.670146      0.251274      0.272201     Biso  1.000000 Zn
   Zn33       1.0     0.997621      0.259805      0.271086     Biso  1.000000 Zn
   Zn34       1.0     0.164285      0.505024      0.228852     Biso  1.000000 Zn
   Zn35       1.0     0.664249      0.763187      0.268231     Biso  1.000000 Zn
   Zn36       1.0     0.498127      0.010927      0.230200     Biso  1.000000 Zn
   Zn37       1.0     0.028672      0.517064      0.345589     Biso  1.000000 Zn
   Zn38       1.0     0.144997      0.152905      0.358145     Biso  1.000000 Zn
   Zn39       1.0     0.291785      0.466820      0.349141     Biso  1.000000 Zn
   Zn40       1.0     0.885667      0.143868      0.356688     Biso  1.000000 Zn
   Zn41       1.0     0.049030      0.929864      0.346411     Biso  1.000000 Zn
   Zn42       1.0     0.304935      0.945480      0.348307     Biso  1.000000 Zn
   Zn43       1.0     0.449823      0.700835      0.361177     Biso  1.000000 Zn
   Zn44       1.0     0.177683      0.709630      0.357058     Biso  1.000000 Zn
   Cr1        1.0     0.666394      0.506293      0.351466     Biso  1.000000 Cr
   Cr2        1.0     0.489097      0.202515      0.368678     Biso  1.000000 Cr
   Cr3        1.0     0.850105      0.751508      0.369162     Biso  1.000000 Cr
   Cr4        1.0     0.656321      0.970875      0.349172     Biso  1.000000 Cr
