# Supplementary material for: Unravelling the Impact of Metal Dopants and Oxygen Vacancies on Syngas Conversion over Oxides: A Machine Learning-Accelerated Study of CO Activation on Cr-Doped ZnO Surfaces
Source: ACS Catal. 2023 Nov 8;13(22):15074–86. doi: 10.1021/acscatal.3c03648 (PMC10660660; doi:10.1021/acscatal.3c03648)
Supplement: Supplementary file 2 — cs3c03648_si_002.zip [file cs3c03648_si_002.zip › CIF files/off-grid/Cr8.3OV12.5.cif]

#======================================================================

# CRYSTAL DATA

#----------------------------------------------------------------------

data_VESTA_phase_1


_chemical_name_common                  'O Zn Cr                               '
_cell_length_a                         9.84310
_cell_length_b                         10.55340
_cell_length_c                         24.47150
_cell_angle_alpha                      90
_cell_angle_beta                       90
_cell_angle_gamma                      90
_space_group_name_H-M_alt              'P 1'
_space_group_IT_number                 1

loop_
_space_group_symop_operation_xyz
   'x, y, z'

loop_
   _atom_site_label
   _atom_site_occupancy
   _atom_site_fract_x
   _atom_site_fract_y
   _atom_site_fract_z
   _atom_site_adp_type
   _atom_site_B_iso_or_equiv
   _atom_site_type_symbol
   O1         1.0     0.166670      0.190730      0.000000     Biso  1.000000 O
   O2         1.0     0.500000      0.190730      0.000000     Biso  1.000000 O
   O3         1.0     0.833330      0.190730      0.000000     Biso  1.000000 O
   O4         1.0     0.166670      0.690730      0.000000     Biso  1.000000 O
   O5         1.0     0.500000      0.690730      0.000000     Biso  1.000000 O
   O6         1.0     0.833330      0.690730      0.000000     Biso  1.000000 O
   O7         1.0     0.000000      0.440730      0.038700     Biso  1.000000 O
   O8         1.0     0.333330      0.440730      0.038700     Biso  1.000000 O
   O9         1.0     0.666670      0.440730      0.038700     Biso  1.000000 O
   O10        1.0     0.000000      0.940730      0.038700     Biso  1.000000 O
   O11        1.0     0.333330      0.940730      0.038700     Biso  1.000000 O
   O12        1.0     0.666670      0.940730      0.038700     Biso  1.000000 O
   O13        1.0     0.666252      0.194631      0.118300     Biso  1.000000 O
   O14        1.0     0.999836      0.194714      0.118105     Biso  1.000000 O
   O15        1.0     0.332963      0.195345      0.118377     Biso  1.000000 O
   O16        1.0     0.666894      0.694286      0.117841     Biso  1.000000 O
   O17        1.0     0.998765      0.694105      0.118095     Biso  1.000000 O
   O18        1.0     0.332892      0.693773      0.117172     Biso  1.000000 O
   O19        1.0     0.168608      0.444735      0.153202     Biso  1.000000 O
   O20        1.0     0.833375      0.444082      0.153484     Biso  1.000000 O
   O21        1.0     0.167002      0.946569      0.154134     Biso  1.000000 O
   O22        1.0     0.501015      0.445339      0.153869     Biso  1.000000 O
   O23        1.0     0.832764      0.946294      0.154183     Biso  1.000000 O
   O24        1.0     0.497582      0.945040      0.153294     Biso  1.000000 O
   O25        1.0     0.163256      0.191781      0.233881     Biso  1.000000 O
   O26        1.0     0.835013      0.195190      0.233870     Biso  1.000000 O
   O27        1.0     0.498095      0.191476      0.233060     Biso  1.000000 O
   O28        1.0     0.173832      0.700571      0.230882     Biso  1.000000 O
   O29        1.0     0.827808      0.694819      0.232837     Biso  1.000000 O
   O30        1.0     0.492205      0.698371      0.231586     Biso  1.000000 O
   O31        1.0     0.008164      0.456552      0.264314     Biso  1.000000 O
   O32        1.0     0.336956      0.445052      0.267397     Biso  1.000000 O
   O33        1.0     0.666421      0.445606      0.269199     Biso  1.000000 O
   O34        1.0     0.000930      0.935473      0.266007     Biso  1.000000 O
   O35        1.0     0.660095      0.947663      0.265595     Biso  1.000000 O
   O36        1.0     0.984855      0.291963      0.352915     Biso  1.000000 O
   O37        1.0     0.340796      0.263093      0.351947     Biso  1.000000 O
   O38        1.0     0.665956      0.246213      0.352708     Biso  1.000000 O
   O39        1.0     0.020217      0.690660      0.347049     Biso  1.000000 O
   O40        1.0     0.620968      0.758154      0.350179     Biso  1.000000 O
   O41        1.0     0.804723      0.546920      0.385572     Biso  1.000000 O
   O42        1.0     0.826451      0.945588      0.374411     Biso  1.000000 O
   Zn1        1.0     0.166670      0.000570      0.000000     Biso  1.000000 Zn
   Zn2        1.0     0.500000      0.000570      0.000000     Biso  1.000000 Zn
   Zn3        1.0     0.833330      0.000570      0.000000     Biso  1.000000 Zn
   Zn4        1.0     0.166670      0.500570      0.000000     Biso  1.000000 Zn
   Zn5        1.0     0.500000      0.500570      0.000000     Biso  1.000000 Zn
   Zn6        1.0     0.833330      0.500570      0.000000     Biso  1.000000 Zn
   Zn7        1.0     0.000000      0.250570      0.038700     Biso  1.000000 Zn
   Zn8        1.0     0.333330      0.250570      0.038700     Biso  1.000000 Zn
   Zn9        1.0     0.666670      0.250570      0.038700     Biso  1.000000 Zn
   Zn10       1.0     0.000000      0.750570      0.038700     Biso  1.000000 Zn
   Zn11       1.0     0.333330      0.750570      0.038700     Biso  1.000000 Zn
   Zn12       1.0     0.666670      0.750570      0.038700     Biso  1.000000 Zn
   Zn13       1.0     0.334582      0.505860      0.115380     Biso  1.000000 Zn
   Zn14       1.0     0.667122      0.506110      0.115540     Biso  1.000000 Zn
   Zn15       1.0     0.332265      0.007959      0.115275     Biso  1.000000 Zn
   Zn16       1.0     0.000708      0.505662      0.115934     Biso  1.000000 Zn
   Zn17       1.0     0.998996      0.006950      0.116008     Biso  1.000000 Zn
   Zn18       1.0     0.666225      0.006858      0.116068     Biso  1.000000 Zn
   Zn19       1.0     0.165893      0.255617      0.154328     Biso  1.000000 Zn
   Zn20       1.0     0.833164      0.254510      0.154678     Biso  1.000000 Zn
   Zn21       1.0     0.166101      0.757073      0.152016     Biso  1.000000 Zn
   Zn22       1.0     0.500022      0.256047      0.154275     Biso  1.000000 Zn
   Zn23       1.0     0.832579      0.757278      0.154158     Biso  1.000000 Zn
   Zn24       1.0     0.499667      0.755605      0.152260     Biso  1.000000 Zn
   Zn25       1.0     0.177047      0.512335      0.229152     Biso  1.000000 Zn
   Zn26       1.0     0.831310      0.505585      0.229989     Biso  1.000000 Zn
   Zn27       1.0     0.501644      0.508954      0.230368     Biso  1.000000 Zn
   Zn28       1.0     0.169341      0.002282      0.232171     Biso  1.000000 Zn
   Zn29       1.0     0.832439      0.004554      0.232268     Biso  1.000000 Zn
   Zn30       1.0     0.490131      0.003206      0.230638     Biso  1.000000 Zn
   Zn31       1.0     0.998762      0.268524      0.268322     Biso  1.000000 Zn
   Zn32       1.0     0.330884      0.257483      0.266419     Biso  1.000000 Zn
   Zn33       1.0     0.666276      0.254889      0.269143     Biso  1.000000 Zn
   Zn34       1.0     0.000378      0.746725      0.266560     Biso  1.000000 Zn
   Zn35       1.0     0.333300      0.797297      0.257542     Biso  1.000000 Zn
   Zn36       1.0     0.659836      0.758553      0.266614     Biso  1.000000 Zn
   Zn37       1.0     0.394159      0.441612      0.346623     Biso  1.000000 Zn
   Zn38       1.0     0.667522      0.443851      0.353705     Biso  1.000000 Zn
   Zn39       1.0     0.020363      0.960511      0.346626     Biso  1.000000 Zn
   Zn40       1.0     0.315048      0.959694      0.339521     Biso  1.000000 Zn
   Zn41       1.0     0.631725      0.948468      0.348207     Biso  1.000000 Zn
   Zn42       1.0     0.493609      0.143791      0.362274     Biso  1.000000 Zn
   Zn43       1.0     0.209129      0.736371      0.358126     Biso  1.000000 Zn
   Zn44       1.0     0.462332      0.659093      0.362591     Biso  1.000000 Zn
   Cr1        1.0     0.972757      0.489647      0.346118     Biso  1.000000 Cr
   Cr2        1.0     0.153667      0.177388      0.366115     Biso  1.000000 Cr
   Cr3        1.0     0.852361      0.150491      0.370122     Biso  1.000000 Cr
   Cr4        1.0     0.818552      0.734736      0.374148     Biso  1.000000 Cr
