# Supplementary material for: Unravelling the Impact of Metal Dopants and Oxygen Vacancies on Syngas Conversion over Oxides: A Machine Learning-Accelerated Study of CO Activation on Cr-Doped ZnO Surfaces
Source: ACS Catal. 2023 Nov 8;13(22):15074–86. doi: 10.1021/acscatal.3c03648 (PMC10660660; doi:10.1021/acscatal.3c03648)
Supplement: Supplementary file 2 — cs3c03648_si_002.zip [file cs3c03648_si_002.zip › CIF files/off-grid/Cr8.3OV8.3.cif]

#======================================================================

# CRYSTAL DATA

#----------------------------------------------------------------------

data_VESTA_phase_1


_chemical_name_common                  'O Zn Cr                               '
_cell_length_a                         9.84310
_cell_length_b                         10.55340
_cell_length_c                         24.47150
_cell_angle_alpha                      90
_cell_angle_beta                       90
_cell_angle_gamma                      90
_space_group_name_H-M_alt              'P 1'
_space_group_IT_number                 1

loop_
_space_group_symop_operation_xyz
   'x, y, z'

loop_
   _atom_site_label
   _atom_site_occupancy
   _atom_site_fract_x
   _atom_site_fract_y
   _atom_site_fract_z
   _atom_site_adp_type
   _atom_site_B_iso_or_equiv
   _atom_site_type_symbol
   O1         1.0     0.166670      0.190730      0.000000     Biso  1.000000 O
   O2         1.0     0.500000      0.190730      0.000000     Biso  1.000000 O
   O3         1.0     0.833330      0.190730      0.000000     Biso  1.000000 O
   O4         1.0     0.166670      0.690730      0.000000     Biso  1.000000 O
   O5         1.0     0.500000      0.690730      0.000000     Biso  1.000000 O
   O6         1.0     0.833330      0.690730      0.000000     Biso  1.000000 O
   O7         1.0     0.000000      0.440730      0.038700     Biso  1.000000 O
   O8         1.0     0.333330      0.440730      0.038700     Biso  1.000000 O
   O9         1.0     0.666670      0.440730      0.038700     Biso  1.000000 O
   O10        1.0     0.000000      0.940730      0.038700     Biso  1.000000 O
   O11        1.0     0.333330      0.940730      0.038700     Biso  1.000000 O
   O12        1.0     0.666670      0.940730      0.038700     Biso  1.000000 O
   O13        1.0    -0.000028      0.193420      0.118072     Biso  1.000000 O
   O14        1.0     0.333128      0.193291      0.117768     Biso  1.000000 O
   O15        1.0     0.665053      0.192877      0.117556     Biso  1.000000 O
   O16        1.0     0.000292      0.693653      0.117484     Biso  1.000000 O
   O17        1.0     0.334462      0.693191      0.117960     Biso  1.000000 O
   O18        1.0     0.665681      0.693310      0.117881     Biso  1.000000 O
   O19        1.0     0.165808      0.442191      0.152117     Biso  1.000000 O
   O20        1.0     0.500196      0.442994      0.154397     Biso  1.000000 O
   O21        1.0     0.832285      0.443685      0.152868     Biso  1.000000 O
   O22        1.0     0.167189      0.945272      0.154593     Biso  1.000000 O
   O23        1.0     0.499674      0.943469      0.154640     Biso  1.000000 O
   O24        1.0     0.833193      0.942894      0.153285     Biso  1.000000 O
   O25        1.0     0.835589      0.691983      0.231519     Biso  1.000000 O
   O26        1.0     0.503158      0.693598      0.234134     Biso  1.000000 O
   O27        1.0     0.170306      0.193798      0.234271     Biso  1.000000 O
   O28        1.0     0.496303      0.191551      0.233208     Biso  1.000000 O
   O29        1.0     0.164914      0.693529      0.230682     Biso  1.000000 O
   O30        1.0     0.828613      0.192373      0.230816     Biso  1.000000 O
   O31        1.0    -0.000210      0.947248      0.268587     Biso  1.000000 O
   O32        1.0     0.668010      0.441137      0.270569     Biso  1.000000 O
   O33        1.0     0.333359      0.936821      0.270751     Biso  1.000000 O
   O34        1.0     0.668195      0.942311      0.269049     Biso  1.000000 O
   O35        1.0     0.997048      0.437640      0.266051     Biso  1.000000 O
   O36        1.0     0.328991      0.452800      0.265406     Biso  1.000000 O
   O37        1.0     0.971198      0.195000      0.346934     Biso  1.000000 O
   O38        1.0     0.507420      0.510003      0.382113     Biso  1.000000 O
   O39        1.0     0.504932      0.895764      0.376223     Biso  1.000000 O
   O40        1.0     0.305702      0.680246      0.348141     Biso  1.000000 O
   O41        1.0     0.177958      0.039410      0.375497     Biso  1.000000 O
   O42        1.0     0.659616      0.177965      0.348949     Biso  1.000000 O
   O43        1.0     0.708557      0.692477      0.349106     Biso  1.000000 O
   O44        1.0     0.353377      0.292485      0.354224     Biso  1.000000 O
   Zn1        1.0     0.166670      0.000570      0.000000     Biso  1.000000 Zn
   Zn2        1.0     0.500000      0.000570      0.000000     Biso  1.000000 Zn
   Zn3        1.0     0.833330      0.000570      0.000000     Biso  1.000000 Zn
   Zn4        1.0     0.166670      0.500570      0.000000     Biso  1.000000 Zn
   Zn5        1.0     0.500000      0.500570      0.000000     Biso  1.000000 Zn
   Zn6        1.0     0.833330      0.500570      0.000000     Biso  1.000000 Zn
   Zn7        1.0     0.000000      0.250570      0.038700     Biso  1.000000 Zn
   Zn8        1.0     0.333330      0.250570      0.038700     Biso  1.000000 Zn
   Zn9        1.0     0.666670      0.250570      0.038700     Biso  1.000000 Zn
   Zn10       1.0     0.000000      0.750570      0.038700     Biso  1.000000 Zn
   Zn11       1.0     0.333330      0.750570      0.038700     Biso  1.000000 Zn
   Zn12       1.0     0.666670      0.750570      0.038700     Biso  1.000000 Zn
   Zn13       1.0     0.000332      0.005632      0.116021     Biso  1.000000 Zn
   Zn14       1.0     0.333882      0.005443      0.115974     Biso  1.000000 Zn
   Zn15       1.0     0.665763      0.005076      0.116003     Biso  1.000000 Zn
   Zn16       1.0     0.999095      0.505773      0.115327     Biso  1.000000 Zn
   Zn17       1.0     0.333950      0.505106      0.115959     Biso  1.000000 Zn
   Zn18       1.0     0.665240      0.505554      0.115610     Biso  1.000000 Zn
   Zn19       1.0     0.166939      0.252804      0.154496     Biso  1.000000 Zn
   Zn20       1.0     0.499328      0.253057      0.154596     Biso  1.000000 Zn
   Zn21       1.0     0.831816      0.254360      0.153221     Biso  1.000000 Zn
   Zn22       1.0     0.167413      0.756245      0.152729     Biso  1.000000 Zn
   Zn23       1.0     0.500206      0.754178      0.155086     Biso  1.000000 Zn
   Zn24       1.0     0.832901      0.753899      0.153142     Biso  1.000000 Zn
   Zn25       1.0     0.000257      0.761626      0.264151     Biso  1.000000 Zn
   Zn26       1.0     0.831160      0.501905      0.229724     Biso  1.000000 Zn
   Zn27       1.0     0.831679      0.003726      0.230051     Biso  1.000000 Zn
   Zn28       1.0     0.504113      0.504644      0.231259     Biso  1.000000 Zn
   Zn29       1.0     0.332034      0.747692      0.269622     Biso  1.000000 Zn
   Zn30       1.0     0.336095      0.263652      0.269171     Biso  1.000000 Zn
   Zn31       1.0     0.171291      0.003827      0.232467     Biso  1.000000 Zn
   Zn32       1.0     0.663920      0.248906      0.269619     Biso  1.000000 Zn
   Zn33       1.0     0.996222      0.247754      0.266652     Biso  1.000000 Zn
   Zn34       1.0     0.160520      0.504692      0.227853     Biso  1.000000 Zn
   Zn35       1.0     0.671052      0.754168      0.270044     Biso  1.000000 Zn
   Zn36       1.0     0.498141      0.000280      0.232362     Biso  1.000000 Zn
   Zn37       1.0     0.107695      0.691862      0.358548     Biso  1.000000 Zn
   Zn38       1.0     0.035099      0.461842      0.345822     Biso  1.000000 Zn
   Zn39       1.0     0.336758      0.960037      0.352843     Biso  1.000000 Zn
   Zn40       1.0     0.990998      0.001545      0.350005     Biso  1.000000 Zn
   Zn41       1.0     0.818971      0.294589      0.369180     Biso  1.000000 Zn
   Zn42       1.0     0.853096      0.810853      0.368289     Biso  1.000000 Zn
   Zn43       1.0     0.709678      0.506690      0.349211     Biso  1.000000 Zn
   Zn44       1.0     0.658403      0.992072      0.348799     Biso  1.000000 Zn
   Cr1        1.0     0.166772      0.226333      0.369392     Biso  1.000000 Cr
   Cr2        1.0     0.507624      0.705895      0.374070     Biso  1.000000 Cr
   Cr3        1.0     0.546275      0.320794      0.379100     Biso  1.000000 Cr
   Cr4        1.0     0.321591      0.484306      0.347528     Biso  1.000000 Cr
