# Supplementary material for: Unravelling the Impact of Metal Dopants and Oxygen Vacancies on Syngas Conversion over Oxides: A Machine Learning-Accelerated Study of CO Activation on Cr-Doped ZnO Surfaces
Source: ACS Catal. 2023 Nov 8;13(22):15074–86. doi: 10.1021/acscatal.3c03648 (PMC10660660; doi:10.1021/acscatal.3c03648)
Supplement: Supplementary file 2 — cs3c03648_si_002.zip [file cs3c03648_si_002.zip › CIF files/on-grid/Cr0.0OV0.0.cif]

#======================================================================

# CRYSTAL DATA

#----------------------------------------------------------------------

data_VESTA_phase_1


_chemical_name_common                  'AutoCreatByScript                     '
_cell_length_a                         9.84312
_cell_length_b                         10.55342
_cell_length_c                         26.13000
_cell_angle_alpha                      90
_cell_angle_beta                       90
_cell_angle_gamma                      90
_space_group_name_H-M_alt              'P 1'
_space_group_IT_number                 1

loop_
_space_group_symop_operation_xyz
   'x, y, z'

loop_
   _atom_site_label
   _atom_site_occupancy
   _atom_site_fract_x
   _atom_site_fract_y
   _atom_site_fract_z
   _atom_site_adp_type
   _atom_site_B_iso_or_equiv
   _atom_site_type_symbol
   O1         1.0     0.247115      0.344448      0.011479     Biso  1.000000 O
   O2         1.0     0.580449      0.344448      0.011479     Biso  1.000000 O
   O3         1.0     0.913782      0.344448      0.011479     Biso  1.000000 O
   O4         1.0     0.247115      0.844448      0.011479     Biso  1.000000 O
   O5         1.0     0.580449      0.844448      0.011479     Biso  1.000000 O
   O6         1.0     0.913782      0.844448      0.011479     Biso  1.000000 O
   O7         1.0     0.080448      0.094448      0.047727     Biso  1.000000 O
   O8         1.0     0.413782      0.094448      0.047727     Biso  1.000000 O
   O9         1.0     0.747115      0.094448      0.047727     Biso  1.000000 O
   O10        1.0     0.080448      0.594448      0.047727     Biso  1.000000 O
   O11        1.0     0.413782      0.594448      0.047727     Biso  1.000000 O
   O12        1.0     0.747115      0.594448      0.047727     Biso  1.000000 O
   O13        1.0     0.080550      0.347717      0.121548     Biso  1.000000 O
   O14        1.0     0.413883      0.347717      0.121548     Biso  1.000000 O
   O15        1.0     0.747217      0.347717      0.121548     Biso  1.000000 O
   O16        1.0     0.080550      0.847717      0.121548     Biso  1.000000 O
   O17        1.0     0.413884      0.847717      0.121548     Biso  1.000000 O
   O18        1.0     0.747217      0.847717      0.121548     Biso  1.000000 O
   O19        1.0     0.247058      0.097725      0.155826     Biso  1.000000 O
   O20        1.0     0.580391      0.097725      0.155826     Biso  1.000000 O
   O21        1.0     0.913725      0.097725      0.155826     Biso  1.000000 O
   O22        1.0     0.247058      0.597725      0.155826     Biso  1.000000 O
   O23        1.0     0.580391      0.597725      0.155826     Biso  1.000000 O
   O24        1.0     0.913725      0.597725      0.155826     Biso  1.000000 O
   O25        1.0     0.246756      0.345619      0.228346     Biso  1.000000 O
   O26        1.0     0.580089      0.345619      0.228346     Biso  1.000000 O
   O27        1.0     0.913423      0.345619      0.228346     Biso  1.000000 O
   O28        1.0     0.246756      0.845619      0.228345     Biso  1.000000 O
   O29        1.0     0.580089      0.845619      0.228345     Biso  1.000000 O
   O30        1.0     0.913423      0.845619      0.228345     Biso  1.000000 O
   O31        1.0     0.080044      0.095797      0.263935     Biso  1.000000 O
   O32        1.0     0.413377      0.095797      0.263935     Biso  1.000000 O
   O33        1.0     0.746710      0.095797      0.263935     Biso  1.000000 O
   O34        1.0     0.080044      0.595796      0.263935     Biso  1.000000 O
   O35        1.0     0.413377      0.595796      0.263935     Biso  1.000000 O
   O36        1.0     0.746710      0.595796      0.263935     Biso  1.000000 O
   O37        1.0     0.079819      0.344705      0.335857     Biso  1.000000 O
   O38        1.0     0.413152      0.344705      0.335857     Biso  1.000000 O
   O39        1.0     0.746486      0.344705      0.335857     Biso  1.000000 O
   O40        1.0     0.079819      0.844707      0.335857     Biso  1.000000 O
   O41        1.0     0.413152      0.844707      0.335857     Biso  1.000000 O
   O42        1.0     0.746486      0.844707      0.335857     Biso  1.000000 O
   O43        1.0     0.246641      0.096958      0.370267     Biso  1.000000 O
   O44        1.0     0.579974      0.096958      0.370267     Biso  1.000000 O
   O45        1.0     0.913308      0.096957      0.370267     Biso  1.000000 O
   O46        1.0     0.246641      0.596950      0.370267     Biso  1.000000 O
   O47        1.0     0.579974      0.596950      0.370267     Biso  1.000000 O
   O48        1.0     0.913308      0.596950      0.370267     Biso  1.000000 O
   Zn1        1.0     0.247115      0.154283      0.011479     Biso  1.000000 Zn
   Zn2        1.0     0.580449      0.154283      0.011479     Biso  1.000000 Zn
   Zn3        1.0     0.913782      0.154283      0.011479     Biso  1.000000 Zn
   Zn4        1.0     0.247115      0.654283      0.011479     Biso  1.000000 Zn
   Zn5        1.0     0.580449      0.654283      0.011479     Biso  1.000000 Zn
   Zn6        1.0     0.913782      0.654283      0.011479     Biso  1.000000 Zn
   Zn7        1.0     0.080448      0.404283      0.047727     Biso  1.000000 Zn
   Zn8        1.0     0.413782      0.404283      0.047727     Biso  1.000000 Zn
   Zn9        1.0     0.747115      0.404283      0.047727     Biso  1.000000 Zn
   Zn10       1.0     0.080448      0.904283      0.047727     Biso  1.000000 Zn
   Zn11       1.0     0.413782      0.904283      0.047727     Biso  1.000000 Zn
   Zn12       1.0     0.747115      0.904283      0.047727     Biso  1.000000 Zn
   Zn13       1.0     0.080417      0.159840      0.120979     Biso  1.000000 Zn
   Zn14       1.0     0.413750      0.159840      0.120979     Biso  1.000000 Zn
   Zn15       1.0     0.747084      0.159840      0.120979     Biso  1.000000 Zn
   Zn16       1.0     0.080417      0.659840      0.120979     Biso  1.000000 Zn
   Zn17       1.0     0.413750      0.659840      0.120979     Biso  1.000000 Zn
   Zn18       1.0     0.747084      0.659840      0.120979     Biso  1.000000 Zn
   Zn19       1.0     0.247374      0.408269      0.155885     Biso  1.000000 Zn
   Zn20       1.0     0.580707      0.408269      0.155885     Biso  1.000000 Zn
   Zn21       1.0     0.914040      0.408269      0.155885     Biso  1.000000 Zn
   Zn22       1.0     0.247374      0.908269      0.155885     Biso  1.000000 Zn
   Zn23       1.0     0.580707      0.908269      0.155885     Biso  1.000000 Zn
   Zn24       1.0     0.914040      0.908269      0.155885     Biso  1.000000 Zn
   Zn25       1.0     0.246742      0.155740      0.229236     Biso  1.000000 Zn
   Zn26       1.0     0.580076      0.155740      0.229236     Biso  1.000000 Zn
   Zn27       1.0     0.913409      0.155740      0.229236     Biso  1.000000 Zn
   Zn28       1.0     0.246742      0.655740      0.229236     Biso  1.000000 Zn
   Zn29       1.0     0.580076      0.655740      0.229236     Biso  1.000000 Zn
   Zn30       1.0     0.913409      0.655740      0.229236     Biso  1.000000 Zn
   Zn31       1.0     0.080315      0.408077      0.261674     Biso  1.000000 Zn
   Zn32       1.0     0.413649      0.408077      0.261674     Biso  1.000000 Zn
   Zn33       1.0     0.746982      0.408077      0.261674     Biso  1.000000 Zn
   Zn34       1.0     0.080315      0.908076      0.261674     Biso  1.000000 Zn
   Zn35       1.0     0.413649      0.908076      0.261674     Biso  1.000000 Zn
   Zn36       1.0     0.746982      0.908076      0.261674     Biso  1.000000 Zn
   Zn37       1.0     0.079925      0.156262      0.339938     Biso  1.000000 Zn
   Zn38       1.0     0.413259      0.156262      0.339938     Biso  1.000000 Zn
   Zn39       1.0     0.746592      0.156262      0.339938     Biso  1.000000 Zn
   Zn40       1.0     0.079925      0.656262      0.339938     Biso  1.000000 Zn
   Zn41       1.0     0.413259      0.656262      0.339938     Biso  1.000000 Zn
   Zn42       1.0     0.746592      0.656262      0.339938     Biso  1.000000 Zn
   Zn43       1.0     0.246470      0.423409      0.358371     Biso  1.000000 Zn
   Zn44       1.0     0.579803      0.423408      0.358371     Biso  1.000000 Zn
   Zn45       1.0     0.913136      0.423409      0.358371     Biso  1.000000 Zn
   Zn46       1.0     0.246470      0.923399      0.358370     Biso  1.000000 Zn
   Zn47       1.0     0.579803      0.923400      0.358370     Biso  1.000000 Zn
   Zn48       1.0     0.913136      0.923400      0.358370     Biso  1.000000 Zn
