# Supplementary material for: Unravelling the Impact of Metal Dopants and Oxygen Vacancies on Syngas Conversion over Oxides: A Machine Learning-Accelerated Study of CO Activation on Cr-Doped ZnO Surfaces
Source: ACS Catal. 2023 Nov 8;13(22):15074–86. doi: 10.1021/acscatal.3c03648 (PMC10660660; doi:10.1021/acscatal.3c03648)
Supplement: Supplementary file 2 — cs3c03648_si_002.zip [file cs3c03648_si_002.zip › CIF files/on-grid/Cr0.0OV10.4.cif]

#======================================================================

# CRYSTAL DATA

#----------------------------------------------------------------------

data_VESTA_phase_1


_chemical_name_common                  'AutoCreatByScript                     '
_cell_length_a                         9.84312
_cell_length_b                         10.55342
_cell_length_c                         26.13000
_cell_angle_alpha                      90
_cell_angle_beta                       90
_cell_angle_gamma                      90
_space_group_name_H-M_alt              'P 1'
_space_group_IT_number                 1

loop_
_space_group_symop_operation_xyz
   'x, y, z'

loop_
   _atom_site_label
   _atom_site_occupancy
   _atom_site_fract_x
   _atom_site_fract_y
   _atom_site_fract_z
   _atom_site_adp_type
   _atom_site_B_iso_or_equiv
   _atom_site_type_symbol
   O1         1.0     0.247115      0.344448      0.011479     Biso  1.000000 O
   O2         1.0     0.580449      0.344448      0.011479     Biso  1.000000 O
   O3         1.0     0.913782      0.344448      0.011479     Biso  1.000000 O
   O4         1.0     0.247115      0.844448      0.011479     Biso  1.000000 O
   O5         1.0     0.580449      0.844448      0.011479     Biso  1.000000 O
   O6         1.0     0.913782      0.844448      0.011479     Biso  1.000000 O
   O7         1.0     0.080448      0.094448      0.047727     Biso  1.000000 O
   O8         1.0     0.413782      0.094448      0.047727     Biso  1.000000 O
   O9         1.0     0.747115      0.094448      0.047727     Biso  1.000000 O
   O10        1.0     0.080448      0.594448      0.047727     Biso  1.000000 O
   O11        1.0     0.413782      0.594448      0.047727     Biso  1.000000 O
   O12        1.0     0.747115      0.594448      0.047727     Biso  1.000000 O
   O13        1.0     0.080187      0.346060      0.121371     Biso  1.000000 O
   O14        1.0     0.413740      0.345946      0.121347     Biso  1.000000 O
   O15        1.0     0.747325      0.346083      0.121384     Biso  1.000000 O
   O16        1.0     0.080110      0.846142      0.121505     Biso  1.000000 O
   O17        1.0     0.413631      0.846289      0.121398     Biso  1.000000 O
   O18        1.0     0.747344      0.846130      0.121522     Biso  1.000000 O
   O19        1.0     0.246633      0.096301      0.155262     Biso  1.000000 O
   O20        1.0     0.580364      0.096203      0.155143     Biso  1.000000 O
   O21        1.0     0.913551      0.096032      0.155619     Biso  1.000000 O
   O22        1.0     0.246952      0.595715      0.154665     Biso  1.000000 O
   O23        1.0     0.580338      0.595834      0.154673     Biso  1.000000 O
   O24        1.0     0.913667      0.596289      0.155434     Biso  1.000000 O
   O25        1.0     0.246434      0.345068      0.228240     Biso  1.000000 O
   O26        1.0     0.579986      0.345123      0.228180     Biso  1.000000 O
   O27        1.0     0.913260      0.344980      0.228447     Biso  1.000000 O
   O28        1.0     0.246549      0.845362      0.228182     Biso  1.000000 O
   O29        1.0     0.579639      0.845332      0.228189     Biso  1.000000 O
   O30        1.0     0.913127      0.846159      0.229158     Biso  1.000000 O
   O31        1.0     0.080281      0.095842      0.263966     Biso  1.000000 O
   O32        1.0     0.413118      0.095957      0.262785     Biso  1.000000 O
   O33        1.0     0.745577      0.095754      0.263826     Biso  1.000000 O
   O34        1.0     0.080946      0.596307      0.262546     Biso  1.000000 O
   O35        1.0     0.413447      0.595379      0.262187     Biso  1.000000 O
   O36        1.0     0.746164      0.596357      0.262503     Biso  1.000000 O
   O37        1.0     0.082105      0.350163      0.337767     Biso  1.000000 O
   O38        1.0     0.412951      0.345173      0.337984     Biso  1.000000 O
   O39        1.0     0.743164      0.349979      0.337627     Biso  1.000000 O
   O40        1.0     0.085529      0.840524      0.338016     Biso  1.000000 O
   O41        1.0     0.413041      0.844111      0.337469     Biso  1.000000 O
   O42        1.0     0.740941      0.840243      0.338012     Biso  1.000000 O
   O43        1.0     0.912072      0.094999      0.367197     Biso  1.000000 O
   Zn1        1.0     0.247115      0.154283      0.011479     Biso  1.000000 Zn
   Zn2        1.0     0.580449      0.154283      0.011479     Biso  1.000000 Zn
   Zn3        1.0     0.913782      0.154283      0.011479     Biso  1.000000 Zn
   Zn4        1.0     0.247115      0.654283      0.011479     Biso  1.000000 Zn
   Zn5        1.0     0.580449      0.654283      0.011479     Biso  1.000000 Zn
   Zn6        1.0     0.913782      0.654283      0.011479     Biso  1.000000 Zn
   Zn7        1.0     0.080448      0.404283      0.047727     Biso  1.000000 Zn
   Zn8        1.0     0.413782      0.404283      0.047727     Biso  1.000000 Zn
   Zn9        1.0     0.747115      0.404283      0.047727     Biso  1.000000 Zn
   Zn10       1.0     0.080448      0.904283      0.047727     Biso  1.000000 Zn
   Zn11       1.0     0.413782      0.904283      0.047727     Biso  1.000000 Zn
   Zn12       1.0     0.747115      0.904283      0.047727     Biso  1.000000 Zn
   Zn13       1.0     0.079825      0.158402      0.120316     Biso  1.000000 Zn
   Zn14       1.0     0.413597      0.158420      0.120292     Biso  1.000000 Zn
   Zn15       1.0     0.747480      0.158409      0.120303     Biso  1.000000 Zn
   Zn16       1.0     0.079984      0.658471      0.120136     Biso  1.000000 Zn
   Zn17       1.0     0.413774      0.658706      0.119952     Biso  1.000000 Zn
   Zn18       1.0     0.747531      0.658468      0.120140     Biso  1.000000 Zn
   Zn19       1.0     0.247147      0.405974      0.155456     Biso  1.000000 Zn
   Zn20       1.0     0.580549      0.406113      0.155425     Biso  1.000000 Zn
   Zn21       1.0     0.913882      0.406365      0.155717     Biso  1.000000 Zn
   Zn22       1.0     0.247037      0.907101      0.155387     Biso  1.000000 Zn
   Zn23       1.0     0.580485      0.906958      0.155401     Biso  1.000000 Zn
   Zn24       1.0     0.913870      0.906608      0.155875     Biso  1.000000 Zn
   Zn25       1.0     0.245524      0.155123      0.227764     Biso  1.000000 Zn
   Zn26       1.0     0.580736      0.155224      0.227578     Biso  1.000000 Zn
   Zn27       1.0     0.913064      0.154583      0.228507     Biso  1.000000 Zn
   Zn28       1.0     0.247213      0.655706      0.226682     Biso  1.000000 Zn
   Zn29       1.0     0.580080      0.655705      0.226743     Biso  1.000000 Zn
   Zn30       1.0     0.913725      0.656363      0.227774     Biso  1.000000 Zn
   Zn31       1.0     0.079995      0.405232      0.262603     Biso  1.000000 Zn
   Zn32       1.0     0.413312      0.404654      0.262163     Biso  1.000000 Zn
   Zn33       1.0     0.746641      0.405319      0.262577     Biso  1.000000 Zn
   Zn34       1.0     0.081057      0.906743      0.262628     Biso  1.000000 Zn
   Zn35       1.0     0.413131      0.905232      0.262487     Biso  1.000000 Zn
   Zn36       1.0     0.745254      0.906588      0.262705     Biso  1.000000 Zn
   Zn37       1.0     0.083363      0.159389      0.339298     Biso  1.000000 Zn
   Zn38       1.0     0.414362      0.154700      0.337412     Biso  1.000000 Zn
   Zn39       1.0     0.740697      0.159185      0.339258     Biso  1.000000 Zn
   Zn40       1.0     0.095058      0.651214      0.337046     Biso  1.000000 Zn
   Zn41       1.0     0.415431      0.654549      0.336913     Biso  1.000000 Zn
   Zn42       1.0     0.737703      0.650550      0.337264     Biso  1.000000 Zn
   Zn43       1.0     0.248893      0.456010      0.354292     Biso  1.000000 Zn
   Zn44       1.0     0.577380      0.456586      0.354276     Biso  1.000000 Zn
   Zn45       1.0     0.913010      0.456842      0.354970     Biso  1.000000 Zn
   Zn46       1.0     0.249119      0.958453      0.354530     Biso  1.000000 Zn
   Zn47       1.0     0.576479      0.957570      0.354362     Biso  1.000000 Zn
   Zn48       1.0     0.913231      0.919717      0.356640     Biso  1.000000 Zn
