# Supplementary material for: Unravelling the Impact of Metal Dopants and Oxygen Vacancies on Syngas Conversion over Oxides: A Machine Learning-Accelerated Study of CO Activation on Cr-Doped ZnO Surfaces
Source: ACS Catal. 2023 Nov 8;13(22):15074–86. doi: 10.1021/acscatal.3c03648 (PMC10660660; doi:10.1021/acscatal.3c03648)
Supplement: Supplementary file 2 — cs3c03648_si_002.zip [file cs3c03648_si_002.zip › CIF files/on-grid/Cr0.0OV12.5.cif]

#======================================================================

# CRYSTAL DATA

#----------------------------------------------------------------------

data_VESTA_phase_1


_chemical_name_common                  'AutoCreatByScript                     '
_cell_length_a                         9.84312
_cell_length_b                         10.55342
_cell_length_c                         26.13000
_cell_angle_alpha                      90
_cell_angle_beta                       90
_cell_angle_gamma                      90
_space_group_name_H-M_alt              'P 1'
_space_group_IT_number                 1

loop_
_space_group_symop_operation_xyz
   'x, y, z'

loop_
   _atom_site_label
   _atom_site_occupancy
   _atom_site_fract_x
   _atom_site_fract_y
   _atom_site_fract_z
   _atom_site_adp_type
   _atom_site_B_iso_or_equiv
   _atom_site_type_symbol
   O1         1.0     0.247115      0.344448      0.011479     Biso  1.000000 O
   O2         1.0     0.580449      0.344448      0.011479     Biso  1.000000 O
   O3         1.0     0.913782      0.344448      0.011479     Biso  1.000000 O
   O4         1.0     0.247115      0.844448      0.011479     Biso  1.000000 O
   O5         1.0     0.580449      0.844448      0.011479     Biso  1.000000 O
   O6         1.0     0.913782      0.844448      0.011479     Biso  1.000000 O
   O7         1.0     0.080448      0.094448      0.047727     Biso  1.000000 O
   O8         1.0     0.413782      0.094448      0.047727     Biso  1.000000 O
   O9         1.0     0.747115      0.094448      0.047727     Biso  1.000000 O
   O10        1.0     0.080448      0.594448      0.047727     Biso  1.000000 O
   O11        1.0     0.413782      0.594448      0.047727     Biso  1.000000 O
   O12        1.0     0.747115      0.594448      0.047727     Biso  1.000000 O
   O13        1.0     0.080313      0.345067      0.121655     Biso  1.000000 O
   O14        1.0     0.413643      0.345069      0.121656     Biso  1.000000 O
   O15        1.0     0.746975      0.345068      0.121655     Biso  1.000000 O
   O16        1.0     0.080312      0.845067      0.121655     Biso  1.000000 O
   O17        1.0     0.413641      0.845065      0.121655     Biso  1.000000 O
   O18        1.0     0.746977      0.845065      0.121655     Biso  1.000000 O
   O19        1.0     0.246957      0.094914      0.155344     Biso  1.000000 O
   O20        1.0     0.580285      0.094911      0.155339     Biso  1.000000 O
   O21        1.0     0.913621      0.094914      0.155339     Biso  1.000000 O
   O22        1.0     0.246957      0.594914      0.155344     Biso  1.000000 O
   O23        1.0     0.580285      0.594917      0.155344     Biso  1.000000 O
   O24        1.0     0.913620      0.594914      0.155339     Biso  1.000000 O
   O25        1.0     0.246584      0.343661      0.229088     Biso  1.000000 O
   O26        1.0     0.579922      0.343660      0.229086     Biso  1.000000 O
   O27        1.0     0.913252      0.343659      0.229086     Biso  1.000000 O
   O28        1.0     0.246586      0.843662      0.229088     Biso  1.000000 O
   O29        1.0     0.579921      0.843661      0.229088     Biso  1.000000 O
   O30        1.0     0.913250      0.843660      0.229086     Biso  1.000000 O
   O31        1.0     0.080182      0.094042      0.263481     Biso  1.000000 O
   O32        1.0     0.413523      0.094045      0.263481     Biso  1.000000 O
   O33        1.0     0.746853      0.094043      0.263478     Biso  1.000000 O
   O34        1.0     0.080181      0.594041      0.263481     Biso  1.000000 O
   O35        1.0     0.413522      0.594033      0.263486     Biso  1.000000 O
   O36        1.0     0.746858      0.594032      0.263483     Biso  1.000000 O
   O37        1.0     0.079854      0.343191      0.338981     Biso  1.000000 O
   O38        1.0     0.413189      0.343190      0.338981     Biso  1.000000 O
   O39        1.0     0.746523      0.343191      0.338980     Biso  1.000000 O
   O40        1.0     0.079855      0.843192      0.338980     Biso  1.000000 O
   O41        1.0     0.413190      0.843192      0.338981     Biso  1.000000 O
   O42        1.0     0.746524      0.843192      0.338981     Biso  1.000000 O
   Zn1        1.0     0.247115      0.154283      0.011479     Biso  1.000000 Zn
   Zn2        1.0     0.580449      0.154283      0.011479     Biso  1.000000 Zn
   Zn3        1.0     0.913782      0.154283      0.011479     Biso  1.000000 Zn
   Zn4        1.0     0.247115      0.654283      0.011479     Biso  1.000000 Zn
   Zn5        1.0     0.580449      0.654283      0.011479     Biso  1.000000 Zn
   Zn6        1.0     0.913782      0.654283      0.011479     Biso  1.000000 Zn
   Zn7        1.0     0.080448      0.404283      0.047727     Biso  1.000000 Zn
   Zn8        1.0     0.413782      0.404283      0.047727     Biso  1.000000 Zn
   Zn9        1.0     0.747115      0.404283      0.047727     Biso  1.000000 Zn
   Zn10       1.0     0.080448      0.904283      0.047727     Biso  1.000000 Zn
   Zn11       1.0     0.413782      0.904283      0.047727     Biso  1.000000 Zn
   Zn12       1.0     0.747115      0.904283      0.047727     Biso  1.000000 Zn
   Zn13       1.0     0.080366      0.157592      0.120136     Biso  1.000000 Zn
   Zn14       1.0     0.413685      0.157591      0.120137     Biso  1.000000 Zn
   Zn15       1.0     0.747026      0.157593      0.120133     Biso  1.000000 Zn
   Zn16       1.0     0.080366      0.657593      0.120135     Biso  1.000000 Zn
   Zn17       1.0     0.413692      0.657590      0.120132     Biso  1.000000 Zn
   Zn18       1.0     0.747022      0.657591      0.120135     Biso  1.000000 Zn
   Zn19       1.0     0.247082      0.405120      0.155806     Biso  1.000000 Zn
   Zn20       1.0     0.580414      0.405123      0.155804     Biso  1.000000 Zn
   Zn21       1.0     0.913749      0.405116      0.155802     Biso  1.000000 Zn
   Zn22       1.0     0.247082      0.905120      0.155806     Biso  1.000000 Zn
   Zn23       1.0     0.580414      0.905113      0.155804     Biso  1.000000 Zn
   Zn24       1.0     0.913750      0.905115      0.155802     Biso  1.000000 Zn
   Zn25       1.0     0.246988      0.153884      0.227484     Biso  1.000000 Zn
   Zn26       1.0     0.580327      0.153880      0.227469     Biso  1.000000 Zn
   Zn27       1.0     0.913657      0.153880      0.227469     Biso  1.000000 Zn
   Zn28       1.0     0.246986      0.653884      0.227484     Biso  1.000000 Zn
   Zn29       1.0     0.580323      0.653884      0.227484     Biso  1.000000 Zn
   Zn30       1.0     0.913656      0.653879      0.227469     Biso  1.000000 Zn
   Zn31       1.0     0.080083      0.402764      0.263369     Biso  1.000000 Zn
   Zn32       1.0     0.413420      0.402760      0.263370     Biso  1.000000 Zn
   Zn33       1.0     0.746753      0.402763      0.263369     Biso  1.000000 Zn
   Zn34       1.0     0.080083      0.902764      0.263369     Biso  1.000000 Zn
   Zn35       1.0     0.413419      0.902767      0.263370     Biso  1.000000 Zn
   Zn36       1.0     0.746754      0.902767      0.263369     Biso  1.000000 Zn
   Zn37       1.0     0.081180      0.153283      0.337872     Biso  1.000000 Zn
   Zn38       1.0     0.414524      0.153284      0.337872     Biso  1.000000 Zn
   Zn39       1.0     0.747853      0.153284      0.337868     Biso  1.000000 Zn
   Zn40       1.0     0.081181      0.653281      0.337873     Biso  1.000000 Zn
   Zn41       1.0     0.414517      0.653284      0.337876     Biso  1.000000 Zn
   Zn42       1.0     0.747860      0.653283      0.337872     Biso  1.000000 Zn
   Zn43       1.0     0.246712      0.454842      0.355141     Biso  1.000000 Zn
   Zn44       1.0     0.580046      0.454842      0.355141     Biso  1.000000 Zn
   Zn45       1.0     0.913379      0.454842      0.355142     Biso  1.000000 Zn
   Zn46       1.0     0.246712      0.954841      0.355141     Biso  1.000000 Zn
   Zn47       1.0     0.580046      0.954842      0.355141     Biso  1.000000 Zn
   Zn48       1.0     0.913381      0.954840      0.355141     Biso  1.000000 Zn
