# Supplementary material for: Unravelling the Impact of Metal Dopants and Oxygen Vacancies on Syngas Conversion over Oxides: A Machine Learning-Accelerated Study of CO Activation on Cr-Doped ZnO Surfaces
Source: ACS Catal. 2023 Nov 8;13(22):15074–86. doi: 10.1021/acscatal.3c03648 (PMC10660660; doi:10.1021/acscatal.3c03648)
Supplement: Supplementary file 2 — cs3c03648_si_002.zip [file cs3c03648_si_002.zip › CIF files/on-grid/Cr0.0OV2.1.cif]

#======================================================================

# CRYSTAL DATA

#----------------------------------------------------------------------

data_VESTA_phase_1


_chemical_name_common                  'AutoCreatByScript                     '
_cell_length_a                         9.84312
_cell_length_b                         10.55342
_cell_length_c                         26.13000
_cell_angle_alpha                      90
_cell_angle_beta                       90
_cell_angle_gamma                      90
_space_group_name_H-M_alt              'P 1'
_space_group_IT_number                 1

loop_
_space_group_symop_operation_xyz
   'x, y, z'

loop_
   _atom_site_label
   _atom_site_occupancy
   _atom_site_fract_x
   _atom_site_fract_y
   _atom_site_fract_z
   _atom_site_adp_type
   _atom_site_B_iso_or_equiv
   _atom_site_type_symbol
   O1         1.0     0.247115      0.344448      0.011479     Biso  1.000000 O
   O2         1.0     0.580449      0.344448      0.011479     Biso  1.000000 O
   O3         1.0     0.913782      0.344448      0.011479     Biso  1.000000 O
   O4         1.0     0.247115      0.844448      0.011479     Biso  1.000000 O
   O5         1.0     0.580449      0.844448      0.011479     Biso  1.000000 O
   O6         1.0     0.913782      0.844448      0.011479     Biso  1.000000 O
   O7         1.0     0.080448      0.094448      0.047727     Biso  1.000000 O
   O8         1.0     0.413782      0.094448      0.047727     Biso  1.000000 O
   O9         1.0     0.747115      0.094448      0.047727     Biso  1.000000 O
   O10        1.0     0.080448      0.594448      0.047727     Biso  1.000000 O
   O11        1.0     0.413782      0.594448      0.047727     Biso  1.000000 O
   O12        1.0     0.747115      0.594448      0.047727     Biso  1.000000 O
   O13        1.0     0.079958      0.346847      0.121234     Biso  1.000000 O
   O14        1.0     0.414362      0.346773      0.121233     Biso  1.000000 O
   O15        1.0     0.747208      0.346584      0.121285     Biso  1.000000 O
   O16        1.0     0.080218      0.847157      0.121384     Biso  1.000000 O
   O17        1.0     0.414152      0.847122      0.121416     Biso  1.000000 O
   O18        1.0     0.747165      0.847300      0.121429     Biso  1.000000 O
   O19        1.0     0.247047      0.097022      0.155367     Biso  1.000000 O
   O20        1.0     0.580429      0.096997      0.155754     Biso  1.000000 O
   O21        1.0     0.913782      0.096983      0.155770     Biso  1.000000 O
   O22        1.0     0.247105      0.596851      0.154484     Biso  1.000000 O
   O23        1.0     0.580908      0.596976      0.155406     Biso  1.000000 O
   O24        1.0     0.913390      0.597052      0.155407     Biso  1.000000 O
   O25        1.0     0.246978      0.344648      0.227232     Biso  1.000000 O
   O26        1.0     0.580550      0.345105      0.228265     Biso  1.000000 O
   O27        1.0     0.913354      0.345175      0.228271     Biso  1.000000 O
   O28        1.0     0.246734      0.846008      0.228089     Biso  1.000000 O
   O29        1.0     0.579930      0.845924      0.228610     Biso  1.000000 O
   O30        1.0     0.913411      0.845843      0.228607     Biso  1.000000 O
   O31        1.0     0.080641      0.096336      0.264447     Biso  1.000000 O
   O32        1.0     0.412876      0.096375      0.264393     Biso  1.000000 O
   O33        1.0     0.746821      0.096727      0.264165     Biso  1.000000 O
   O34        1.0     0.081196      0.595627      0.262269     Biso  1.000000 O
   O35        1.0     0.412800      0.595715      0.262267     Biso  1.000000 O
   O36        1.0     0.746885      0.595686      0.264144     Biso  1.000000 O
   O37        1.0     0.085282      0.351355      0.336078     Biso  1.000000 O
   O38        1.0     0.407333      0.351320      0.336092     Biso  1.000000 O
   O39        1.0     0.746027      0.346457      0.336977     Biso  1.000000 O
   O40        1.0     0.082171      0.840064      0.336308     Biso  1.000000 O
   O41        1.0     0.410143      0.840282      0.336280     Biso  1.000000 O
   O42        1.0     0.746074      0.845599      0.336553     Biso  1.000000 O
   O43        1.0     0.245945      0.096875      0.370719     Biso  1.000000 O
   O44        1.0     0.576897      0.096871      0.369000     Biso  1.000000 O
   O45        1.0     0.915096      0.096500      0.369104     Biso  1.000000 O
   O46        1.0     0.574277      0.600017      0.368516     Biso  1.000000 O
   O47        1.0     0.919486      0.599788      0.368475     Biso  1.000000 O
   Zn1        1.0     0.247115      0.154283      0.011479     Biso  1.000000 Zn
   Zn2        1.0     0.580449      0.154283      0.011479     Biso  1.000000 Zn
   Zn3        1.0     0.913782      0.154283      0.011479     Biso  1.000000 Zn
   Zn4        1.0     0.247115      0.654283      0.011479     Biso  1.000000 Zn
   Zn5        1.0     0.580449      0.654283      0.011479     Biso  1.000000 Zn
   Zn6        1.0     0.913782      0.654283      0.011479     Biso  1.000000 Zn
   Zn7        1.0     0.080448      0.404283      0.047727     Biso  1.000000 Zn
   Zn8        1.0     0.413782      0.404283      0.047727     Biso  1.000000 Zn
   Zn9        1.0     0.747115      0.404283      0.047727     Biso  1.000000 Zn
   Zn10       1.0     0.080448      0.904283      0.047727     Biso  1.000000 Zn
   Zn11       1.0     0.413782      0.904283      0.047727     Biso  1.000000 Zn
   Zn12       1.0     0.747115      0.904283      0.047727     Biso  1.000000 Zn
   Zn13       1.0     0.080157      0.159068      0.120745     Biso  1.000000 Zn
   Zn14       1.0     0.414077      0.159025      0.120743     Biso  1.000000 Zn
   Zn15       1.0     0.747161      0.158809      0.120854     Biso  1.000000 Zn
   Zn16       1.0     0.079801      0.659404      0.120529     Biso  1.000000 Zn
   Zn17       1.0     0.414616      0.659410      0.120545     Biso  1.000000 Zn
   Zn18       1.0     0.747227      0.659490      0.120519     Biso  1.000000 Zn
   Zn19       1.0     0.247240      0.407377      0.154983     Biso  1.000000 Zn
   Zn20       1.0     0.580980      0.407203      0.155694     Biso  1.000000 Zn
   Zn21       1.0     0.913632      0.407322      0.155704     Biso  1.000000 Zn
   Zn22       1.0     0.247329      0.907881      0.155480     Biso  1.000000 Zn
   Zn23       1.0     0.580789      0.907673      0.155885     Biso  1.000000 Zn
   Zn24       1.0     0.913902      0.907623      0.155890     Biso  1.000000 Zn
   Zn25       1.0     0.246827      0.154632      0.228787     Biso  1.000000 Zn
   Zn26       1.0     0.579869      0.154923      0.229227     Biso  1.000000 Zn
   Zn27       1.0     0.913994      0.154957      0.229227     Biso  1.000000 Zn
   Zn28       1.0     0.247073      0.656283      0.227024     Biso  1.000000 Zn
   Zn29       1.0     0.581514      0.655773      0.228625     Biso  1.000000 Zn
   Zn30       1.0     0.912540      0.655631      0.228702     Biso  1.000000 Zn
   Zn31       1.0     0.081091      0.406649      0.261064     Biso  1.000000 Zn
   Zn32       1.0     0.413030      0.406745      0.260974     Biso  1.000000 Zn
   Zn33       1.0     0.747063      0.407493      0.261904     Biso  1.000000 Zn
   Zn34       1.0     0.080531      0.908473      0.261817     Biso  1.000000 Zn
   Zn35       1.0     0.413019      0.908655      0.261811     Biso  1.000000 Zn
   Zn36       1.0     0.746775      0.908876      0.262053     Biso  1.000000 Zn
   Zn37       1.0     0.082043      0.162635      0.340588     Biso  1.000000 Zn
   Zn38       1.0     0.409718      0.162557      0.340484     Biso  1.000000 Zn
   Zn39       1.0     0.746118      0.155978      0.340379     Biso  1.000000 Zn
   Zn40       1.0     0.091422      0.651003      0.337717     Biso  1.000000 Zn
   Zn41       1.0     0.402839      0.651302      0.337586     Biso  1.000000 Zn
   Zn42       1.0     0.746998      0.656548      0.340228     Biso  1.000000 Zn
   Zn43       1.0     0.246627      0.458177      0.353624     Biso  1.000000 Zn
   Zn44       1.0     0.577048      0.424979      0.358071     Biso  1.000000 Zn
   Zn45       1.0     0.915128      0.424744      0.357994     Biso  1.000000 Zn
   Zn46       1.0     0.246046      0.925124      0.358126     Biso  1.000000 Zn
   Zn47       1.0     0.576793      0.922534      0.358097     Biso  1.000000 Zn
   Zn48       1.0     0.915397      0.922136      0.358182     Biso  1.000000 Zn
