# Supplementary material for: Unravelling the Impact of Metal Dopants and Oxygen Vacancies on Syngas Conversion over Oxides: A Machine Learning-Accelerated Study of CO Activation on Cr-Doped ZnO Surfaces
Source: ACS Catal. 2023 Nov 8;13(22):15074–86. doi: 10.1021/acscatal.3c03648 (PMC10660660; doi:10.1021/acscatal.3c03648)
Supplement: Supplementary file 2 — cs3c03648_si_002.zip [file cs3c03648_si_002.zip › CIF files/on-grid/Cr0.0OV4.2.cif]

#======================================================================

# CRYSTAL DATA

#----------------------------------------------------------------------

data_VESTA_phase_1


_chemical_name_common                  'AutoCreatByScript                     '
_cell_length_a                         9.84312
_cell_length_b                         10.55342
_cell_length_c                         26.13000
_cell_angle_alpha                      90
_cell_angle_beta                       90
_cell_angle_gamma                      90
_space_group_name_H-M_alt              'P 1'
_space_group_IT_number                 1

loop_
_space_group_symop_operation_xyz
   'x, y, z'

loop_
   _atom_site_label
   _atom_site_occupancy
   _atom_site_fract_x
   _atom_site_fract_y
   _atom_site_fract_z
   _atom_site_adp_type
   _atom_site_B_iso_or_equiv
   _atom_site_type_symbol
   O1         1.0     0.247115      0.344448      0.011479     Biso  1.000000 O
   O2         1.0     0.580449      0.344448      0.011479     Biso  1.000000 O
   O3         1.0     0.913782      0.344448      0.011479     Biso  1.000000 O
   O4         1.0     0.247115      0.844448      0.011479     Biso  1.000000 O
   O5         1.0     0.580449      0.844448      0.011479     Biso  1.000000 O
   O6         1.0     0.913782      0.844448      0.011479     Biso  1.000000 O
   O7         1.0     0.080448      0.094448      0.047727     Biso  1.000000 O
   O8         1.0     0.413782      0.094448      0.047727     Biso  1.000000 O
   O9         1.0     0.747115      0.094448      0.047727     Biso  1.000000 O
   O10        1.0     0.080448      0.594448      0.047727     Biso  1.000000 O
   O11        1.0     0.413782      0.594448      0.047727     Biso  1.000000 O
   O12        1.0     0.747115      0.594448      0.047727     Biso  1.000000 O
   O13        1.0     0.079564      0.346834      0.121266     Biso  1.000000 O
   O14        1.0     0.414591      0.346709      0.121264     Biso  1.000000 O
   O15        1.0     0.747001      0.346743      0.121449     Biso  1.000000 O
   O16        1.0     0.079564      0.846834      0.121266     Biso  1.000000 O
   O17        1.0     0.414591      0.846709      0.121264     Biso  1.000000 O
   O18        1.0     0.747001      0.846743      0.121449     Biso  1.000000 O
   O19        1.0     0.247098      0.096543      0.154330     Biso  1.000000 O
   O20        1.0     0.580844      0.096514      0.155627     Biso  1.000000 O
   O21        1.0     0.913302      0.096599      0.155575     Biso  1.000000 O
   O22        1.0     0.247098      0.596543      0.154330     Biso  1.000000 O
   O23        1.0     0.580844      0.596514      0.155627     Biso  1.000000 O
   O24        1.0     0.913302      0.596599      0.155575     Biso  1.000000 O
   O25        1.0     0.246901      0.344815      0.227170     Biso  1.000000 O
   O26        1.0     0.580068      0.345031      0.228849     Biso  1.000000 O
   O27        1.0     0.913240      0.344910      0.228870     Biso  1.000000 O
   O28        1.0     0.246901      0.844815      0.227170     Biso  1.000000 O
   O29        1.0     0.580067      0.845031      0.228849     Biso  1.000000 O
   O30        1.0     0.913240      0.844910      0.228870     Biso  1.000000 O
   O31        1.0     0.081382      0.094962      0.262619     Biso  1.000000 O
   O32        1.0     0.412391      0.095231      0.262716     Biso  1.000000 O
   O33        1.0     0.746743      0.095872      0.264430     Biso  1.000000 O
   O34        1.0     0.081382      0.594961      0.262619     Biso  1.000000 O
   O35        1.0     0.412391      0.595231      0.262716     Biso  1.000000 O
   O36        1.0     0.746743      0.595872      0.264430     Biso  1.000000 O
   O37        1.0     0.088206      0.344833      0.336584     Biso  1.000000 O
   O38        1.0     0.403946      0.345123      0.336531     Biso  1.000000 O
   O39        1.0     0.745873      0.346474      0.337280     Biso  1.000000 O
   O40        1.0     0.088206      0.844833      0.336584     Biso  1.000000 O
   O41        1.0     0.403946      0.845123      0.336531     Biso  1.000000 O
   O42        1.0     0.745873      0.846474      0.337280     Biso  1.000000 O
   O43        1.0     0.571725      0.098704      0.367776     Biso  1.000000 O
   O44        1.0     0.921149      0.098340      0.367560     Biso  1.000000 O
   O45        1.0     0.571723      0.598708      0.367777     Biso  1.000000 O
   O46        1.0     0.921149      0.598339      0.367560     Biso  1.000000 O
   Zn1        1.0     0.247115      0.154283      0.011479     Biso  1.000000 Zn
   Zn2        1.0     0.580449      0.154283      0.011479     Biso  1.000000 Zn
   Zn3        1.0     0.913782      0.154283      0.011479     Biso  1.000000 Zn
   Zn4        1.0     0.247115      0.654283      0.011479     Biso  1.000000 Zn
   Zn5        1.0     0.580449      0.654283      0.011479     Biso  1.000000 Zn
   Zn6        1.0     0.913782      0.654283      0.011479     Biso  1.000000 Zn
   Zn7        1.0     0.080448      0.404283      0.047727     Biso  1.000000 Zn
   Zn8        1.0     0.413782      0.404283      0.047727     Biso  1.000000 Zn
   Zn9        1.0     0.747115      0.404283      0.047727     Biso  1.000000 Zn
   Zn10       1.0     0.080448      0.904283      0.047727     Biso  1.000000 Zn
   Zn11       1.0     0.413782      0.904283      0.047727     Biso  1.000000 Zn
   Zn12       1.0     0.747115      0.904283      0.047727     Biso  1.000000 Zn
   Zn13       1.0     0.079468      0.159057      0.120587     Biso  1.000000 Zn
   Zn14       1.0     0.414954      0.158905      0.120572     Biso  1.000000 Zn
   Zn15       1.0     0.747126      0.158899      0.120672     Biso  1.000000 Zn
   Zn16       1.0     0.079468      0.659057      0.120587     Biso  1.000000 Zn
   Zn17       1.0     0.414954      0.658905      0.120572     Biso  1.000000 Zn
   Zn18       1.0     0.747126      0.658899      0.120672     Biso  1.000000 Zn
   Zn19       1.0     0.247224      0.407281      0.154860     Biso  1.000000 Zn
   Zn20       1.0     0.580838      0.406792      0.156146     Biso  1.000000 Zn
   Zn21       1.0     0.913491      0.406914      0.156142     Biso  1.000000 Zn
   Zn22       1.0     0.247224      0.907281      0.154860     Biso  1.000000 Zn
   Zn23       1.0     0.580838      0.906792      0.156146     Biso  1.000000 Zn
   Zn24       1.0     0.913491      0.906913      0.156142     Biso  1.000000 Zn
   Zn25       1.0     0.246997      0.155098      0.227051     Biso  1.000000 Zn
   Zn26       1.0     0.581213      0.154863      0.229006     Biso  1.000000 Zn
   Zn27       1.0     0.912681      0.154585      0.229047     Biso  1.000000 Zn
   Zn28       1.0     0.246997      0.655098      0.227051     Biso  1.000000 Zn
   Zn29       1.0     0.581213      0.654863      0.229006     Biso  1.000000 Zn
   Zn30       1.0     0.912681      0.654585      0.229047     Biso  1.000000 Zn
   Zn31       1.0     0.081442      0.406045      0.261544     Biso  1.000000 Zn
   Zn32       1.0     0.412227      0.406269      0.261592     Biso  1.000000 Zn
   Zn33       1.0     0.746743      0.407566      0.262372     Biso  1.000000 Zn
   Zn34       1.0     0.081442      0.906045      0.261544     Biso  1.000000 Zn
   Zn35       1.0     0.412227      0.906269      0.261592     Biso  1.000000 Zn
   Zn36       1.0     0.746742      0.907566      0.262372     Biso  1.000000 Zn
   Zn37       1.0     0.094033      0.155077      0.338387     Biso  1.000000 Zn
   Zn38       1.0     0.398849      0.155432      0.338352     Biso  1.000000 Zn
   Zn39       1.0     0.746441      0.155406      0.340615     Biso  1.000000 Zn
   Zn40       1.0     0.094033      0.655077      0.338387     Biso  1.000000 Zn
   Zn41       1.0     0.398849      0.655433      0.338352     Biso  1.000000 Zn
   Zn42       1.0     0.746442      0.655406      0.340615     Biso  1.000000 Zn
   Zn43       1.0     0.246070      0.459075      0.353608     Biso  1.000000 Zn
   Zn44       1.0     0.573849      0.423065      0.357500     Biso  1.000000 Zn
   Zn45       1.0     0.917868      0.422352      0.357475     Biso  1.000000 Zn
   Zn46       1.0     0.246069      0.959075      0.353608     Biso  1.000000 Zn
   Zn47       1.0     0.573849      0.923065      0.357500     Biso  1.000000 Zn
   Zn48       1.0     0.917868      0.922351      0.357475     Biso  1.000000 Zn
