# Supplementary material for: Unravelling the Impact of Metal Dopants and Oxygen Vacancies on Syngas Conversion over Oxides: A Machine Learning-Accelerated Study of CO Activation on Cr-Doped ZnO Surfaces
Source: ACS Catal. 2023 Nov 8;13(22):15074–86. doi: 10.1021/acscatal.3c03648 (PMC10660660; doi:10.1021/acscatal.3c03648)
Supplement: Supplementary file 2 — cs3c03648_si_002.zip [file cs3c03648_si_002.zip › CIF files/on-grid/Cr0.0OV6.3.cif]

#======================================================================

# CRYSTAL DATA

#----------------------------------------------------------------------

data_VESTA_phase_1


_chemical_name_common                  'AutoCreatByScript                     '
_cell_length_a                         9.84312
_cell_length_b                         10.55342
_cell_length_c                         26.13000
_cell_angle_alpha                      90
_cell_angle_beta                       90
_cell_angle_gamma                      90
_space_group_name_H-M_alt              'P 1'
_space_group_IT_number                 1

loop_
_space_group_symop_operation_xyz
   'x, y, z'

loop_
   _atom_site_label
   _atom_site_occupancy
   _atom_site_fract_x
   _atom_site_fract_y
   _atom_site_fract_z
   _atom_site_adp_type
   _atom_site_B_iso_or_equiv
   _atom_site_type_symbol
   O1         1.0     0.247115      0.344448      0.011479     Biso  1.000000 O
   O2         1.0     0.580449      0.344448      0.011479     Biso  1.000000 O
   O3         1.0     0.913782      0.344448      0.011479     Biso  1.000000 O
   O4         1.0     0.247115      0.844448      0.011479     Biso  1.000000 O
   O5         1.0     0.580449      0.844448      0.011479     Biso  1.000000 O
   O6         1.0     0.913782      0.844448      0.011479     Biso  1.000000 O
   O7         1.0     0.080448      0.094448      0.047727     Biso  1.000000 O
   O8         1.0     0.413782      0.094448      0.047727     Biso  1.000000 O
   O9         1.0     0.747115      0.094448      0.047727     Biso  1.000000 O
   O10        1.0     0.080448      0.594448      0.047727     Biso  1.000000 O
   O11        1.0     0.413782      0.594448      0.047727     Biso  1.000000 O
   O12        1.0     0.747115      0.594448      0.047727     Biso  1.000000 O
   O13        1.0     0.079935      0.346545      0.121140     Biso  1.000000 O
   O14        1.0     0.414109      0.346665      0.121020     Biso  1.000000 O
   O15        1.0     0.747557      0.346601      0.121143     Biso  1.000000 O
   O16        1.0     0.079931      0.846838      0.121203     Biso  1.000000 O
   O17        1.0     0.414211      0.846776      0.121159     Biso  1.000000 O
   O18        1.0     0.747316      0.846703      0.121325     Biso  1.000000 O
   O19        1.0     0.247085      0.096785      0.154682     Biso  1.000000 O
   O20        1.0     0.580465      0.096647      0.155266     Biso  1.000000 O
   O21        1.0     0.913399      0.096830      0.155639     Biso  1.000000 O
   O22        1.0     0.247020      0.596299      0.154214     Biso  1.000000 O
   O23        1.0     0.580518      0.596684      0.154822     Biso  1.000000 O
   O24        1.0     0.913781      0.596549      0.155268     Biso  1.000000 O
   O25        1.0     0.246956      0.345052      0.227304     Biso  1.000000 O
   O26        1.0     0.580015      0.344687      0.227609     Biso  1.000000 O
   O27        1.0     0.913288      0.345200      0.228567     Biso  1.000000 O
   O28        1.0     0.246575      0.845187      0.227240     Biso  1.000000 O
   O29        1.0     0.579681      0.846056      0.228338     Biso  1.000000 O
   O30        1.0     0.913251      0.845507      0.228567     Biso  1.000000 O
   O31        1.0     0.081240      0.095625      0.263024     Biso  1.000000 O
   O32        1.0     0.412378      0.095769      0.263480     Biso  1.000000 O
   O33        1.0     0.745739      0.095850      0.264507     Biso  1.000000 O
   O34        1.0     0.081299      0.595547      0.262709     Biso  1.000000 O
   O35        1.0     0.412753      0.596087      0.261653     Biso  1.000000 O
   O36        1.0     0.745895      0.595891      0.262811     Biso  1.000000 O
   O37        1.0     0.087922      0.345640      0.336935     Biso  1.000000 O
   O38        1.0     0.410496      0.351334      0.336495     Biso  1.000000 O
   O39        1.0     0.741041      0.351421      0.336968     Biso  1.000000 O
   O40        1.0     0.087558      0.845408      0.336595     Biso  1.000000 O
   O41        1.0     0.405958      0.841129      0.336667     Biso  1.000000 O
   O42        1.0     0.744049      0.840533      0.337025     Biso  1.000000 O
   O43        1.0     0.572790      0.095939      0.368000     Biso  1.000000 O
   O44        1.0     0.917340      0.097187      0.366536     Biso  1.000000 O
   O45        1.0     0.916978      0.598798      0.366736     Biso  1.000000 O
   Zn1        1.0     0.247115      0.154283      0.011479     Biso  1.000000 Zn
   Zn2        1.0     0.580449      0.154283      0.011479     Biso  1.000000 Zn
   Zn3        1.0     0.913782      0.154283      0.011479     Biso  1.000000 Zn
   Zn4        1.0     0.247115      0.654283      0.011479     Biso  1.000000 Zn
   Zn5        1.0     0.580449      0.654283      0.011479     Biso  1.000000 Zn
   Zn6        1.0     0.913782      0.654283      0.011479     Biso  1.000000 Zn
   Zn7        1.0     0.080448      0.404283      0.047727     Biso  1.000000 Zn
   Zn8        1.0     0.413782      0.404283      0.047727     Biso  1.000000 Zn
   Zn9        1.0     0.747115      0.404283      0.047727     Biso  1.000000 Zn
   Zn10       1.0     0.080448      0.904283      0.047727     Biso  1.000000 Zn
   Zn11       1.0     0.413782      0.904283      0.047727     Biso  1.000000 Zn
   Zn12       1.0     0.747115      0.904283      0.047727     Biso  1.000000 Zn
   Zn13       1.0     0.079660      0.159047      0.120577     Biso  1.000000 Zn
   Zn14       1.0     0.414273      0.159145      0.120466     Biso  1.000000 Zn
   Zn15       1.0     0.747262      0.158955      0.120614     Biso  1.000000 Zn
   Zn16       1.0     0.079851      0.659177      0.120376     Biso  1.000000 Zn
   Zn17       1.0     0.414205      0.659228      0.120263     Biso  1.000000 Zn
   Zn18       1.0     0.747572      0.659005      0.120480     Biso  1.000000 Zn
   Zn19       1.0     0.247154      0.406894      0.155020     Biso  1.000000 Zn
   Zn20       1.0     0.580901      0.406976      0.155343     Biso  1.000000 Zn
   Zn21       1.0     0.913866      0.406761      0.155905     Biso  1.000000 Zn
   Zn22       1.0     0.247188      0.907635      0.154960     Biso  1.000000 Zn
   Zn23       1.0     0.580816      0.907390      0.155568     Biso  1.000000 Zn
   Zn24       1.0     0.913845      0.907410      0.155846     Biso  1.000000 Zn
   Zn25       1.0     0.246911      0.155277      0.227531     Biso  1.000000 Zn
   Zn26       1.0     0.580445      0.154555      0.228600     Biso  1.000000 Zn
   Zn27       1.0     0.912243      0.154680      0.229219     Biso  1.000000 Zn
   Zn28       1.0     0.245845      0.655513      0.226664     Biso  1.000000 Zn
   Zn29       1.0     0.580754      0.656100      0.227536     Biso  1.000000 Zn
   Zn30       1.0     0.913635      0.655107      0.228475     Biso  1.000000 Zn
   Zn31       1.0     0.081271      0.406117      0.261799     Biso  1.000000 Zn
   Zn32       1.0     0.413631      0.405328      0.261508     Biso  1.000000 Zn
   Zn33       1.0     0.745594      0.406476      0.262190     Biso  1.000000 Zn
   Zn34       1.0     0.081147      0.906565      0.261846     Biso  1.000000 Zn
   Zn35       1.0     0.411914      0.906693      0.261513     Biso  1.000000 Zn
   Zn36       1.0     0.746541      0.908020      0.262105     Biso  1.000000 Zn
   Zn37       1.0     0.091673      0.154682      0.338746     Biso  1.000000 Zn
   Zn38       1.0     0.404701      0.161035      0.338811     Biso  1.000000 Zn
   Zn39       1.0     0.743287      0.161462      0.341000     Biso  1.000000 Zn
   Zn40       1.0     0.091743      0.654595      0.338661     Biso  1.000000 Zn
   Zn41       1.0     0.400395      0.652075      0.336435     Biso  1.000000 Zn
   Zn42       1.0     0.740236      0.649452      0.338863     Biso  1.000000 Zn
   Zn43       1.0     0.247991      0.458375      0.353607     Biso  1.000000 Zn
   Zn44       1.0     0.575068      0.460148      0.354666     Biso  1.000000 Zn
   Zn45       1.0     0.915314      0.422394      0.356673     Biso  1.000000 Zn
   Zn46       1.0     0.247315      0.958793      0.353692     Biso  1.000000 Zn
   Zn47       1.0     0.574952      0.922036      0.356494     Biso  1.000000 Zn
   Zn48       1.0     0.915068      0.921347      0.356656     Biso  1.000000 Zn
