# Supplementary material for: Unravelling the Impact of Metal Dopants and Oxygen Vacancies on Syngas Conversion over Oxides: A Machine Learning-Accelerated Study of CO Activation on Cr-Doped ZnO Surfaces
Source: ACS Catal. 2023 Nov 8;13(22):15074–86. doi: 10.1021/acscatal.3c03648 (PMC10660660; doi:10.1021/acscatal.3c03648)
Supplement: Supplementary file 2 — cs3c03648_si_002.zip [file cs3c03648_si_002.zip › CIF files/on-grid/Cr0.0OV8.3.cif]

#======================================================================

# CRYSTAL DATA

#----------------------------------------------------------------------

data_VESTA_phase_1


_chemical_name_common                  'AutoCreatByScript                     '
_cell_length_a                         9.84312
_cell_length_b                         10.55342
_cell_length_c                         26.13000
_cell_angle_alpha                      90
_cell_angle_beta                       90
_cell_angle_gamma                      90
_space_group_name_H-M_alt              'P 1'
_space_group_IT_number                 1

loop_
_space_group_symop_operation_xyz
   'x, y, z'

loop_
   _atom_site_label
   _atom_site_occupancy
   _atom_site_fract_x
   _atom_site_fract_y
   _atom_site_fract_z
   _atom_site_adp_type
   _atom_site_B_iso_or_equiv
   _atom_site_type_symbol
   O1         1.0     0.247115      0.344448      0.011479     Biso  1.000000 O
   O2         1.0     0.580449      0.344448      0.011479     Biso  1.000000 O
   O3         1.0     0.913782      0.344448      0.011479     Biso  1.000000 O
   O4         1.0     0.247115      0.844448      0.011479     Biso  1.000000 O
   O5         1.0     0.580449      0.844448      0.011479     Biso  1.000000 O
   O6         1.0     0.913782      0.844448      0.011479     Biso  1.000000 O
   O7         1.0     0.080448      0.094448      0.047727     Biso  1.000000 O
   O8         1.0     0.413782      0.094448      0.047727     Biso  1.000000 O
   O9         1.0     0.747115      0.094448      0.047727     Biso  1.000000 O
   O10        1.0     0.080448      0.594448      0.047727     Biso  1.000000 O
   O11        1.0     0.413782      0.594448      0.047727     Biso  1.000000 O
   O12        1.0     0.747115      0.594448      0.047727     Biso  1.000000 O
   O13        1.0     0.079783      0.346178      0.121305     Biso  1.000000 O
   O14        1.0     0.413653      0.346260      0.121115     Biso  1.000000 O
   O15        1.0     0.747576      0.346111      0.121306     Biso  1.000000 O
   O16        1.0     0.079783      0.846178      0.121305     Biso  1.000000 O
   O17        1.0     0.413653      0.846260      0.121115     Biso  1.000000 O
   O18        1.0     0.747576      0.846111      0.121306     Biso  1.000000 O
   O19        1.0     0.246858      0.095955      0.154697     Biso  1.000000 O
   O20        1.0     0.580416      0.095928      0.154653     Biso  1.000000 O
   O21        1.0     0.913673      0.095748      0.155686     Biso  1.000000 O
   O22        1.0     0.246858      0.595955      0.154697     Biso  1.000000 O
   O23        1.0     0.580416      0.595928      0.154653     Biso  1.000000 O
   O24        1.0     0.913673      0.595748      0.155686     Biso  1.000000 O
   O25        1.0     0.247039      0.344414      0.227727     Biso  1.000000 O
   O26        1.0     0.579809      0.344531      0.227732     Biso  1.000000 O
   O27        1.0     0.913345      0.344391      0.229126     Biso  1.000000 O
   O28        1.0     0.247039      0.844415      0.227727     Biso  1.000000 O
   O29        1.0     0.579809      0.844531      0.227732     Biso  1.000000 O
   O30        1.0     0.913345      0.844391      0.229126     Biso  1.000000 O
   O31        1.0     0.081459      0.094549      0.263235     Biso  1.000000 O
   O32        1.0     0.413500      0.095202      0.262266     Biso  1.000000 O
   O33        1.0     0.745299      0.094777      0.263208     Biso  1.000000 O
   O34        1.0     0.081459      0.594549      0.263235     Biso  1.000000 O
   O35        1.0     0.413500      0.595202      0.262266     Biso  1.000000 O
   O36        1.0     0.745298      0.594777      0.263208     Biso  1.000000 O
   O37        1.0     0.087405      0.344662      0.337582     Biso  1.000000 O
   O38        1.0     0.413112      0.345524      0.337136     Biso  1.000000 O
   O39        1.0     0.738721      0.345001      0.337583     Biso  1.000000 O
   O40        1.0     0.087405      0.844662      0.337582     Biso  1.000000 O
   O41        1.0     0.413112      0.845524      0.337136     Biso  1.000000 O
   O42        1.0     0.738721      0.845002      0.337583     Biso  1.000000 O
   O43        1.0     0.912615      0.096924      0.366284     Biso  1.000000 O
   O44        1.0     0.912615      0.596924      0.366284     Biso  1.000000 O
   Zn1        1.0     0.247115      0.154283      0.011479     Biso  1.000000 Zn
   Zn2        1.0     0.580449      0.154283      0.011479     Biso  1.000000 Zn
   Zn3        1.0     0.913782      0.154283      0.011479     Biso  1.000000 Zn
   Zn4        1.0     0.247115      0.654283      0.011479     Biso  1.000000 Zn
   Zn5        1.0     0.580449      0.654283      0.011479     Biso  1.000000 Zn
   Zn6        1.0     0.913782      0.654283      0.011479     Biso  1.000000 Zn
   Zn7        1.0     0.080448      0.404283      0.047727     Biso  1.000000 Zn
   Zn8        1.0     0.413782      0.404283      0.047727     Biso  1.000000 Zn
   Zn9        1.0     0.747115      0.404283      0.047727     Biso  1.000000 Zn
   Zn10       1.0     0.080448      0.904283      0.047727     Biso  1.000000 Zn
   Zn11       1.0     0.413782      0.904283      0.047727     Biso  1.000000 Zn
   Zn12       1.0     0.747115      0.904283      0.047727     Biso  1.000000 Zn
   Zn13       1.0     0.079597      0.158507      0.120541     Biso  1.000000 Zn
   Zn14       1.0     0.413723      0.158755      0.120360     Biso  1.000000 Zn
   Zn15       1.0     0.747911      0.158435      0.120551     Biso  1.000000 Zn
   Zn16       1.0     0.079597      0.658507      0.120541     Biso  1.000000 Zn
   Zn17       1.0     0.413723      0.658755      0.120360     Biso  1.000000 Zn
   Zn18       1.0     0.747911      0.658435      0.120551     Biso  1.000000 Zn
   Zn19       1.0     0.246916      0.406497      0.155352     Biso  1.000000 Zn
   Zn20       1.0     0.580622      0.406496      0.155336     Biso  1.000000 Zn
   Zn21       1.0     0.913810      0.406006      0.156308     Biso  1.000000 Zn
   Zn22       1.0     0.246916      0.906497      0.155352     Biso  1.000000 Zn
   Zn23       1.0     0.580622      0.906496      0.155336     Biso  1.000000 Zn
   Zn24       1.0     0.913810      0.906006      0.156308     Biso  1.000000 Zn
   Zn25       1.0     0.246169      0.154718      0.227353     Biso  1.000000 Zn
   Zn26       1.0     0.580855      0.154859      0.227269     Biso  1.000000 Zn
   Zn27       1.0     0.913555      0.153867      0.229015     Biso  1.000000 Zn
   Zn28       1.0     0.246169      0.654718      0.227353     Biso  1.000000 Zn
   Zn29       1.0     0.580855      0.654859      0.227269     Biso  1.000000 Zn
   Zn30       1.0     0.913555      0.653867      0.229015     Biso  1.000000 Zn
   Zn31       1.0     0.081564      0.405126      0.262635     Biso  1.000000 Zn
   Zn32       1.0     0.413446      0.404607      0.262076     Biso  1.000000 Zn
   Zn33       1.0     0.745299      0.405306      0.262631     Biso  1.000000 Zn
   Zn34       1.0     0.081564      0.905126      0.262635     Biso  1.000000 Zn
   Zn35       1.0     0.413446      0.904607      0.262076     Biso  1.000000 Zn
   Zn36       1.0     0.745299      0.905306      0.262631     Biso  1.000000 Zn
   Zn37       1.0     0.089156      0.153513      0.339144     Biso  1.000000 Zn
   Zn38       1.0     0.414449      0.155585      0.337014     Biso  1.000000 Zn
   Zn39       1.0     0.736610      0.153771      0.339065     Biso  1.000000 Zn
   Zn40       1.0     0.089156      0.653513      0.339144     Biso  1.000000 Zn
   Zn41       1.0     0.414449      0.655585      0.337014     Biso  1.000000 Zn
   Zn42       1.0     0.736609      0.653771      0.339065     Biso  1.000000 Zn
   Zn43       1.0     0.250034      0.458862      0.354312     Biso  1.000000 Zn
   Zn44       1.0     0.575685      0.458565      0.354210     Biso  1.000000 Zn
   Zn45       1.0     0.913318      0.419902      0.356833     Biso  1.000000 Zn
   Zn46       1.0     0.250034      0.958862      0.354312     Biso  1.000000 Zn
   Zn47       1.0     0.575685      0.958565      0.354210     Biso  1.000000 Zn
   Zn48       1.0     0.913318      0.919902      0.356833     Biso  1.000000 Zn
