# Supplementary material for: Unravelling the Impact of Metal Dopants and Oxygen Vacancies on Syngas Conversion over Oxides: A Machine Learning-Accelerated Study of CO Activation on Cr-Doped ZnO Surfaces
Source: ACS Catal. 2023 Nov 8;13(22):15074–86. doi: 10.1021/acscatal.3c03648 (PMC10660660; doi:10.1021/acscatal.3c03648)
Supplement: Supplementary file 2 — cs3c03648_si_002.zip [file cs3c03648_si_002.zip › CIF files/on-grid/Cr10.4OV0.0.cif]

#======================================================================

# CRYSTAL DATA

#----------------------------------------------------------------------

data_VESTA_phase_1


_chemical_name_common                  'POSCAR file written by OVITO Basic 3.4'
_cell_length_a                         9.84310
_cell_length_b                         10.55340
_cell_length_c                         24.47150
_cell_angle_alpha                      90
_cell_angle_beta                       90
_cell_angle_gamma                      90
_space_group_name_H-M_alt              'P 1'
_space_group_IT_number                 1

loop_
_space_group_symop_operation_xyz
   'x, y, z'

loop_
   _atom_site_label
   _atom_site_occupancy
   _atom_site_fract_x
   _atom_site_fract_y
   _atom_site_fract_z
   _atom_site_adp_type
   _atom_site_B_iso_or_equiv
   _atom_site_type_symbol
   O1         1.0     0.166670      0.190730      0.000000     Biso  1.000000 O
   O2         1.0     0.500000      0.190730      0.000000     Biso  1.000000 O
   O3         1.0     0.833330      0.190730      0.000000     Biso  1.000000 O
   O4         1.0     0.166670      0.690730      0.000000     Biso  1.000000 O
   O5         1.0     0.500000      0.690730      0.000000     Biso  1.000000 O
   O6         1.0     0.833330      0.690730      0.000000     Biso  1.000000 O
   O7         1.0     0.000000      0.440730      0.038700     Biso  1.000000 O
   O8         1.0     0.333330      0.440730      0.038700     Biso  1.000000 O
   O9         1.0     0.666670      0.440730      0.038700     Biso  1.000000 O
   O10        1.0     0.000000      0.940730      0.038700     Biso  1.000000 O
   O11        1.0     0.333330      0.940730      0.038700     Biso  1.000000 O
   O12        1.0     0.666670      0.940730      0.038700     Biso  1.000000 O
   O13        1.0     0.000364      0.194406      0.117743     Biso  1.000000 O
   O14        1.0     0.333977      0.194342      0.117592     Biso  1.000000 O
   O15        1.0     0.000687      0.694331      0.117691     Biso  1.000000 O
   O16        1.0     0.333995      0.694571      0.117926     Biso  1.000000 O
   O17        1.0     0.667412      0.194438      0.117945     Biso  1.000000 O
   O18        1.0     0.667355      0.694338      0.117598     Biso  1.000000 O
   O19        1.0     0.167549      0.445679      0.153504     Biso  1.000000 O
   O20        1.0     0.833850      0.444103      0.153372     Biso  1.000000 O
   O21        1.0     0.167412      0.944439      0.153519     Biso  1.000000 O
   O22        1.0     0.500660      0.445130      0.153363     Biso  1.000000 O
   O23        1.0     0.833900      0.946091      0.154145     Biso  1.000000 O
   O24        1.0     0.500510      0.944866      0.153549     Biso  1.000000 O
   O25        1.0     0.166758      0.195394      0.231255     Biso  1.000000 O
   O26        1.0     0.168001      0.695952      0.233072     Biso  1.000000 O
   O27        1.0     0.834617      0.196260      0.233841     Biso  1.000000 O
   O28        1.0     0.500796      0.195989      0.232166     Biso  1.000000 O
   O29        1.0     0.834667      0.694793      0.231087     Biso  1.000000 O
   O30        1.0     0.500891      0.695449      0.232493     Biso  1.000000 O
   O31        1.0     0.001585      0.447094      0.268372     Biso  1.000000 O
   O32        1.0     0.334303      0.441440      0.268588     Biso  1.000000 O
   O33        1.0     0.001475      0.946400      0.268939     Biso  1.000000 O
   O34        1.0     0.667030      0.449587      0.269224     Biso  1.000000 O
   O35        1.0     0.334605      0.952555      0.269780     Biso  1.000000 O
   O36        1.0     0.667124      0.943269      0.268931     Biso  1.000000 O
   O37        1.0     0.033708      0.196431      0.348281     Biso  1.000000 O
   O38        1.0     0.326162      0.193452      0.351387     Biso  1.000000 O
   O39        1.0     0.974282      0.696599      0.347601     Biso  1.000000 O
   O40        1.0     0.345114      0.701229      0.344739     Biso  1.000000 O
   O41        1.0     0.645141      0.197452      0.346707     Biso  1.000000 O
   O42        1.0     0.686290      0.695307      0.349965     Biso  1.000000 O
   O43        1.0     0.164524      0.504372      0.381512     Biso  1.000000 O
   O44        1.0     0.502550      0.460001      0.383386     Biso  1.000000 O
   O45        1.0     0.837104      0.403165      0.376235     Biso  1.000000 O
   O46        1.0     0.837320      0.005657      0.379688     Biso  1.000000 O
   O47        1.0     0.167846      0.905080      0.378466     Biso  1.000000 O
   O48        1.0     0.501417      0.929614      0.381860     Biso  1.000000 O
   Zn1        1.0     0.166670      0.000570      0.000000     Biso  1.000000 Zn
   Zn2        1.0     0.500000      0.000570      0.000000     Biso  1.000000 Zn
   Zn3        1.0     0.833330      0.000570      0.000000     Biso  1.000000 Zn
   Zn4        1.0     0.166670      0.500570      0.000000     Biso  1.000000 Zn
   Zn5        1.0     0.500000      0.500570      0.000000     Biso  1.000000 Zn
   Zn6        1.0     0.833330      0.500570      0.000000     Biso  1.000000 Zn
   Zn7        1.0     0.000000      0.250570      0.038700     Biso  1.000000 Zn
   Zn8        1.0     0.333330      0.250570      0.038700     Biso  1.000000 Zn
   Zn9        1.0     0.666670      0.250570      0.038700     Biso  1.000000 Zn
   Zn10       1.0     0.000000      0.750570      0.038700     Biso  1.000000 Zn
   Zn11       1.0     0.333330      0.750570      0.038700     Biso  1.000000 Zn
   Zn12       1.0     0.666670      0.750570      0.038700     Biso  1.000000 Zn
   Zn13       1.0     0.000448      0.506493      0.115767     Biso  1.000000 Zn
   Zn14       1.0     0.334028      0.506887      0.115656     Biso  1.000000 Zn
   Zn15       1.0     0.667574      0.506537      0.115675     Biso  1.000000 Zn
   Zn16       1.0     0.000487      0.006642      0.115888     Biso  1.000000 Zn
   Zn17       1.0     0.333842      0.006625      0.115737     Biso  1.000000 Zn
   Zn18       1.0     0.667390      0.006709      0.115845     Biso  1.000000 Zn
   Zn19       1.0     0.167298      0.256153      0.153556     Biso  1.000000 Zn
   Zn20       1.0     0.167036      0.755114      0.154018     Biso  1.000000 Zn
   Zn21       1.0     0.834119      0.254669      0.154560     Biso  1.000000 Zn
   Zn22       1.0     0.500379      0.255635      0.153912     Biso  1.000000 Zn
   Zn23       1.0     0.833972      0.756560      0.153475     Biso  1.000000 Zn
   Zn24       1.0     0.501076      0.755464      0.153863     Biso  1.000000 Zn
   Zn25       1.0     0.167808      0.505851      0.230458     Biso  1.000000 Zn
   Zn26       1.0     0.167421      0.006141      0.230131     Biso  1.000000 Zn
   Zn27       1.0     0.833919      0.505111      0.230020     Biso  1.000000 Zn
   Zn28       1.0     0.500970      0.505313      0.230136     Biso  1.000000 Zn
   Zn29       1.0     0.834250      0.006419      0.231578     Biso  1.000000 Zn
   Zn30       1.0     0.501099      0.006423      0.230226     Biso  1.000000 Zn
   Zn31       1.0     0.002952      0.258476      0.269285     Biso  1.000000 Zn
   Zn32       1.0     0.332429      0.250082      0.268691     Biso  1.000000 Zn
   Zn33       1.0    -0.000472      0.757933      0.267883     Biso  1.000000 Zn
   Zn34       1.0     0.334665      0.766042      0.266456     Biso  1.000000 Zn
   Zn35       1.0     0.666820      0.261379      0.268347     Biso  1.000000 Zn
   Zn36       1.0     0.669323      0.753958      0.267807     Biso  1.000000 Zn
   Zn37       1.0     0.978462      0.505396      0.346389     Biso  1.000000 Zn
   Zn38       1.0     0.344085      0.513331      0.342695     Biso  1.000000 Zn
   Zn39       1.0     0.027761      0.006843      0.346748     Biso  1.000000 Zn
   Zn40       1.0     0.328384      0.994576      0.352004     Biso  1.000000 Zn
   Zn41       1.0     0.680717      0.494552      0.350287     Biso  1.000000 Zn
   Zn42       1.0     0.649758      0.011870      0.344764     Biso  1.000000 Zn
   Zn43       1.0     0.489443      0.283501      0.372578     Biso  1.000000 Zn
   Cr1        1.0     0.174927      0.312373      0.374788     Biso  1.000000 Cr
   Cr2        1.0     0.838812      0.212960      0.373959     Biso  1.000000 Cr
   Cr3        1.0     0.833343      0.815262      0.372900     Biso  1.000000 Cr
   Cr4        1.0     0.161217      0.716853      0.376822     Biso  1.000000 Cr
   Cr5        1.0     0.512436      0.750527      0.379094     Biso  1.000000 Cr
