# Supplementary material for: Unravelling the Impact of Metal Dopants and Oxygen Vacancies on Syngas Conversion over Oxides: A Machine Learning-Accelerated Study of CO Activation on Cr-Doped ZnO Surfaces
Source: ACS Catal. 2023 Nov 8;13(22):15074–86. doi: 10.1021/acscatal.3c03648 (PMC10660660; doi:10.1021/acscatal.3c03648)
Supplement: Supplementary file 2 — cs3c03648_si_002.zip [file cs3c03648_si_002.zip › CIF files/on-grid/Cr10.4OV10.4.cif]

#======================================================================

# CRYSTAL DATA

#----------------------------------------------------------------------

data_VESTA_phase_1


_chemical_name_common                  'AutoCreatByScript                     '
_cell_length_a                         9.84310
_cell_length_b                         10.55340
_cell_length_c                         24.47150
_cell_angle_alpha                      90
_cell_angle_beta                       90
_cell_angle_gamma                      90
_space_group_name_H-M_alt              'P 1'
_space_group_IT_number                 1

loop_
_space_group_symop_operation_xyz
   'x, y, z'

loop_
   _atom_site_label
   _atom_site_occupancy
   _atom_site_fract_x
   _atom_site_fract_y
   _atom_site_fract_z
   _atom_site_adp_type
   _atom_site_B_iso_or_equiv
   _atom_site_type_symbol
   O1         1.0     0.166670      0.190730      0.000000     Biso  1.000000 O
   O2         1.0     0.500000      0.190730      0.000000     Biso  1.000000 O
   O3         1.0     0.833330      0.190730      0.000000     Biso  1.000000 O
   O4         1.0     0.166670      0.690730      0.000000     Biso  1.000000 O
   O5         1.0     0.500000      0.690730      0.000000     Biso  1.000000 O
   O6         1.0     0.833330      0.690730      0.000000     Biso  1.000000 O
   O7         1.0     0.000000      0.440730      0.038700     Biso  1.000000 O
   O8         1.0     0.333330      0.440730      0.038700     Biso  1.000000 O
   O9         1.0     0.666670      0.440730      0.038700     Biso  1.000000 O
   O10        1.0     0.000000      0.940730      0.038700     Biso  1.000000 O
   O11        1.0     0.333330      0.940730      0.038700     Biso  1.000000 O
   O12        1.0     0.666670      0.940730      0.038700     Biso  1.000000 O
   O13        1.0     0.333139      0.193898      0.117478     Biso  1.000000 O
   O14        1.0     0.667273      0.693975      0.117433     Biso  1.000000 O
   O15        1.0     0.667511      0.194150      0.117765     Biso  1.000000 O
   O16        1.0     0.998643      0.194002      0.117656     Biso  1.000000 O
   O17        1.0     0.332489      0.693829      0.117827     Biso  1.000000 O
   O18        1.0     0.999907      0.694213      0.117880     Biso  1.000000 O
   O19        1.0     0.165817      0.944022      0.153689     Biso  1.000000 O
   O20        1.0     0.166577      0.445030      0.153554     Biso  1.000000 O
   O21        1.0     0.499821      0.944023      0.152833     Biso  1.000000 O
   O22        1.0     0.833489      0.444059      0.153511     Biso  1.000000 O
   O23        1.0     0.500442      0.444676      0.153616     Biso  1.000000 O
   O24        1.0     0.832859      0.945717      0.154413     Biso  1.000000 O
   O25        1.0     0.164065      0.193588      0.230337     Biso  1.000000 O
   O26        1.0     0.502224      0.693705      0.230920     Biso  1.000000 O
   O27        1.0     0.500831      0.193585      0.230834     Biso  1.000000 O
   O28        1.0     0.832672      0.695429      0.231764     Biso  1.000000 O
   O29        1.0     0.165598      0.694881      0.233598     Biso  1.000000 O
   O30        1.0     0.832900      0.196611      0.234378     Biso  1.000000 O
   O31        1.0     0.332929      0.941201      0.267569     Biso  1.000000 O
   O32        1.0     0.000018      0.947664      0.270112     Biso  1.000000 O
   O33        1.0     0.333577      0.440576      0.267918     Biso  1.000000 O
   O34        1.0     0.666785      0.446117      0.269346     Biso  1.000000 O
   O35        1.0     0.000467      0.447704      0.269338     Biso  1.000000 O
   O36        1.0     0.664800      0.948164      0.269480     Biso  1.000000 O
   O37        1.0     0.329069      0.175110      0.342891     Biso  1.000000 O
   O38        1.0     0.362374      0.677196      0.346756     Biso  1.000000 O
   O39        1.0     0.022864      0.198478      0.348773     Biso  1.000000 O
   O40        1.0     0.668440      0.690075      0.348076     Biso  1.000000 O
   O41        1.0     0.638726      0.206770      0.350475     Biso  1.000000 O
   O42        1.0     0.975189      0.701223      0.349060     Biso  1.000000 O
   O43        1.0     0.845319      0.424792      0.378780     Biso  1.000000 O
   Cr1        1.0     0.171822      0.712898      0.367604     Biso  1.000000 Cr
   Cr2        1.0     0.507962      0.792965      0.373053     Biso  1.000000 Cr
   Cr3        1.0     0.816847      0.809777      0.372706     Biso  1.000000 Cr
   Cr4        1.0     0.832865      0.240151      0.372870     Biso  1.000000 Cr
   Cr5        1.0     0.189060      0.285851      0.374283     Biso  1.000000 Cr
   Zn1        1.0     0.166670      0.000570      0.000000     Biso  1.000000 Zn
   Zn2        1.0     0.500000      0.000570      0.000000     Biso  1.000000 Zn
   Zn3        1.0     0.833330      0.000570      0.000000     Biso  1.000000 Zn
   Zn4        1.0     0.166670      0.500570      0.000000     Biso  1.000000 Zn
   Zn5        1.0     0.500000      0.500570      0.000000     Biso  1.000000 Zn
   Zn6        1.0     0.833330      0.500570      0.000000     Biso  1.000000 Zn
   Zn7        1.0     0.000000      0.250570      0.038700     Biso  1.000000 Zn
   Zn8        1.0     0.333330      0.250570      0.038700     Biso  1.000000 Zn
   Zn9        1.0     0.666670      0.250570      0.038700     Biso  1.000000 Zn
   Zn10       1.0     0.000000      0.750570      0.038700     Biso  1.000000 Zn
   Zn11       1.0     0.333330      0.750570      0.038700     Biso  1.000000 Zn
   Zn12       1.0     0.666670      0.750570      0.038700     Biso  1.000000 Zn
   Zn13       1.0     0.332282      0.006005      0.115750     Biso  1.000000 Zn
   Zn14       1.0     0.999566      0.006224      0.115833     Biso  1.000000 Zn
   Zn15       1.0     0.333415      0.506118      0.115754     Biso  1.000000 Zn
   Zn16       1.0     0.000200      0.506527      0.115577     Biso  1.000000 Zn
   Zn17       1.0     0.666776      0.006542      0.115585     Biso  1.000000 Zn
   Zn18       1.0     0.666846      0.506279      0.115645     Biso  1.000000 Zn
   Zn19       1.0     0.165906      0.255509      0.152942     Biso  1.000000 Zn
   Zn20       1.0     0.500092      0.754782      0.153029     Biso  1.000000 Zn
   Zn21       1.0     0.500188      0.255420      0.153080     Biso  1.000000 Zn
   Zn22       1.0     0.166274      0.754910      0.154434     Biso  1.000000 Zn
   Zn23       1.0     0.833243      0.756042      0.153665     Biso  1.000000 Zn
   Zn24       1.0     0.833220      0.254594      0.154736     Biso  1.000000 Zn
   Zn25       1.0     0.166111      0.004373      0.230753     Biso  1.000000 Zn
   Zn26       1.0     0.499126      0.004004      0.229406     Biso  1.000000 Zn
   Zn27       1.0     0.835486      0.505618      0.229703     Biso  1.000000 Zn
   Zn28       1.0     0.166939      0.504732      0.230677     Biso  1.000000 Zn
   Zn29       1.0     0.499657      0.504591      0.230663     Biso  1.000000 Zn
   Zn30       1.0     0.831999      0.006549      0.231148     Biso  1.000000 Zn
   Zn31       1.0     0.336910      0.752795      0.267651     Biso  1.000000 Zn
   Zn32       1.0     0.331792      0.250704      0.265457     Biso  1.000000 Zn
   Zn33       1.0     0.666394      0.758347      0.267170     Biso  1.000000 Zn
   Zn34       1.0     0.003081      0.259937      0.268380     Biso  1.000000 Zn
   Zn35       1.0     0.997177      0.757393      0.269638     Biso  1.000000 Zn
   Zn36       1.0     0.663081      0.256855      0.268917     Biso  1.000000 Zn
   Zn37       1.0     0.702481      0.511140      0.343117     Biso  1.000000 Zn
   Zn38       1.0     0.355474      0.991786      0.347169     Biso  1.000000 Zn
   Zn39       1.0     0.970708      0.011081      0.346644     Biso  1.000000 Zn
   Zn40       1.0     0.326119      0.493221      0.348616     Biso  1.000000 Zn
   Zn41       1.0     0.012619      0.504551      0.349862     Biso  1.000000 Zn
   Zn42       1.0     0.649793      0.012204      0.351025     Biso  1.000000 Zn
   Zn43       1.0     0.473465      0.299635      0.370224     Biso  1.000000 Zn
