# Supplementary material for: Unravelling the Impact of Metal Dopants and Oxygen Vacancies on Syngas Conversion over Oxides: A Machine Learning-Accelerated Study of CO Activation on Cr-Doped ZnO Surfaces
Source: ACS Catal. 2023 Nov 8;13(22):15074–86. doi: 10.1021/acscatal.3c03648 (PMC10660660; doi:10.1021/acscatal.3c03648)
Supplement: Supplementary file 2 — cs3c03648_si_002.zip [file cs3c03648_si_002.zip › CIF files/on-grid/Cr10.4OV12.5.cif]

#======================================================================

# CRYSTAL DATA

#----------------------------------------------------------------------

data_VESTA_phase_1


_chemical_name_common                  'AutoCreatByScript                     '
_cell_length_a                         9.84310
_cell_length_b                         10.55340
_cell_length_c                         24.47150
_cell_angle_alpha                      90
_cell_angle_beta                       90
_cell_angle_gamma                      90
_space_group_name_H-M_alt              'P 1'
_space_group_IT_number                 1

loop_
_space_group_symop_operation_xyz
   'x, y, z'

loop_
   _atom_site_label
   _atom_site_occupancy
   _atom_site_fract_x
   _atom_site_fract_y
   _atom_site_fract_z
   _atom_site_adp_type
   _atom_site_B_iso_or_equiv
   _atom_site_type_symbol
   O1         1.0     0.166670      0.190730      0.000000     Biso  1.000000 O
   O2         1.0     0.500000      0.190730      0.000000     Biso  1.000000 O
   O3         1.0     0.833330      0.190730      0.000000     Biso  1.000000 O
   O4         1.0     0.166670      0.690730      0.000000     Biso  1.000000 O
   O5         1.0     0.500000      0.690730      0.000000     Biso  1.000000 O
   O6         1.0     0.833330      0.690730      0.000000     Biso  1.000000 O
   O7         1.0     0.000000      0.440730      0.038700     Biso  1.000000 O
   O8         1.0     0.333330      0.440730      0.038700     Biso  1.000000 O
   O9         1.0     0.666670      0.440730      0.038700     Biso  1.000000 O
   O10        1.0     0.000000      0.940730      0.038700     Biso  1.000000 O
   O11        1.0     0.333330      0.940730      0.038700     Biso  1.000000 O
   O12        1.0     0.666670      0.940730      0.038700     Biso  1.000000 O
   O13        1.0     0.332678      0.193619      0.117629     Biso  1.000000 O
   O14        1.0     0.000557      0.193652      0.117684     Biso  1.000000 O
   O15        1.0     0.666507      0.193907      0.117618     Biso  1.000000 O
   O16        1.0     0.666714      0.693842      0.117563     Biso  1.000000 O
   O17        1.0     0.001213      0.693943      0.118081     Biso  1.000000 O
   O18        1.0     0.332259      0.694300      0.118076     Biso  1.000000 O
   O19        1.0     0.500056      0.444140      0.152877     Biso  1.000000 O
   O20        1.0     0.499454      0.944738      0.153519     Biso  1.000000 O
   O21        1.0     0.833873      0.444062      0.153073     Biso  1.000000 O
   O22        1.0     0.166482      0.944329      0.155283     Biso  1.000000 O
   O23        1.0     0.167112      0.445523      0.155012     Biso  1.000000 O
   O24        1.0     0.833282      0.944069      0.153153     Biso  1.000000 O
   O25        1.0     0.500040      0.695561      0.231483     Biso  1.000000 O
   O26        1.0     0.499419      0.194044      0.231802     Biso  1.000000 O
   O27        1.0     0.166991      0.194771      0.231947     Biso  1.000000 O
   O28        1.0     0.832978      0.694698      0.231662     Biso  1.000000 O
   O29        1.0     0.833095      0.192921      0.231588     Biso  1.000000 O
   O30        1.0     0.167001      0.696595      0.234939     Biso  1.000000 O
   O31        1.0     0.666588      0.444958      0.267693     Biso  1.000000 O
   O32        1.0     0.333564      0.947663      0.271548     Biso  1.000000 O
   O33        1.0     0.335699      0.445430      0.269110     Biso  1.000000 O
   O34        1.0     0.999112      0.444550      0.269162     Biso  1.000000 O
   O35        1.0     0.998624      0.945300      0.270464     Biso  1.000000 O
   O36        1.0     0.666241      0.944839      0.269011     Biso  1.000000 O
   O37        1.0     0.362875      0.687173      0.348187     Biso  1.000000 O
   O38        1.0     0.661095      0.199519      0.347986     Biso  1.000000 O
   O39        1.0     0.334574      0.197480      0.348780     Biso  1.000000 O
   O40        1.0     0.001933      0.184608      0.346665     Biso  1.000000 O
   O41        1.0     0.664495      0.682728      0.348061     Biso  1.000000 O
   O42        1.0     0.973500      0.689508      0.348564     Biso  1.000000 O
   Cr1        1.0     0.816051      0.797915      0.373548     Biso  1.000000 Cr
   Cr2        1.0     0.836761      0.289771      0.373052     Biso  1.000000 Cr
   Cr3        1.0     0.157471      0.289907      0.370649     Biso  1.000000 Cr
   Cr4        1.0     0.168666      0.687739      0.369026     Biso  1.000000 Cr
   Cr5        1.0     0.515569      0.801048      0.372889     Biso  1.000000 Cr
   Zn1        1.0     0.166670      0.000570      0.000000     Biso  1.000000 Zn
   Zn2        1.0     0.500000      0.000570      0.000000     Biso  1.000000 Zn
   Zn3        1.0     0.833330      0.000570      0.000000     Biso  1.000000 Zn
   Zn4        1.0     0.166670      0.500570      0.000000     Biso  1.000000 Zn
   Zn5        1.0     0.500000      0.500570      0.000000     Biso  1.000000 Zn
   Zn6        1.0     0.833330      0.500570      0.000000     Biso  1.000000 Zn
   Zn7        1.0     0.000000      0.250570      0.038700     Biso  1.000000 Zn
   Zn8        1.0     0.333330      0.250570      0.038700     Biso  1.000000 Zn
   Zn9        1.0     0.666670      0.250570      0.038700     Biso  1.000000 Zn
   Zn10       1.0     0.000000      0.750570      0.038700     Biso  1.000000 Zn
   Zn11       1.0     0.333330      0.750570      0.038700     Biso  1.000000 Zn
   Zn12       1.0     0.666670      0.750570      0.038700     Biso  1.000000 Zn
   Zn13       1.0     0.331742      0.005764      0.116018     Biso  1.000000 Zn
   Zn14       1.0     0.667136      0.506203      0.115397     Biso  1.000000 Zn
   Zn15       1.0     0.332462      0.506568      0.115791     Biso  1.000000 Zn
   Zn16       1.0     0.001163      0.005725      0.115997     Biso  1.000000 Zn
   Zn17       1.0     0.666321      0.006253      0.115559     Biso  1.000000 Zn
   Zn18       1.0     0.001411      0.506205      0.115872     Biso  1.000000 Zn
   Zn19       1.0     0.499946      0.755379      0.153305     Biso  1.000000 Zn
   Zn20       1.0     0.499462      0.254629      0.153415     Biso  1.000000 Zn
   Zn21       1.0     0.166743      0.255802      0.153814     Biso  1.000000 Zn
   Zn22       1.0     0.833606      0.754688      0.153487     Biso  1.000000 Zn
   Zn23       1.0     0.833530      0.254770      0.153249     Biso  1.000000 Zn
   Zn24       1.0     0.166600      0.754960      0.155268     Biso  1.000000 Zn
   Zn25       1.0     0.500007      0.003980      0.230170     Biso  1.000000 Zn
   Zn26       1.0     0.501148      0.506247      0.228983     Biso  1.000000 Zn
   Zn27       1.0     0.166232      0.005075      0.232843     Biso  1.000000 Zn
   Zn28       1.0     0.833608      0.505337      0.229572     Biso  1.000000 Zn
   Zn29       1.0     0.167108      0.506613      0.232465     Biso  1.000000 Zn
   Zn30       1.0     0.832112      0.002926      0.229712     Biso  1.000000 Zn
   Zn31       1.0     0.332885      0.255265      0.267774     Biso  1.000000 Zn
   Zn32       1.0     0.666557      0.754217      0.268228     Biso  1.000000 Zn
   Zn33       1.0     0.666925      0.255771      0.266990     Biso  1.000000 Zn
   Zn34       1.0     0.336694      0.758829      0.269580     Biso  1.000000 Zn
   Zn35       1.0     0.999515      0.255307      0.266881     Biso  1.000000 Zn
   Zn36       1.0     0.996760      0.756613      0.269955     Biso  1.000000 Zn
   Zn37       1.0     0.378588      0.501995      0.346172     Biso  1.000000 Zn
   Zn38       1.0     0.387145      0.015610      0.347144     Biso  1.000000 Zn
   Zn39       1.0     0.945359      0.006366      0.345968     Biso  1.000000 Zn
   Zn40       1.0     0.679284      0.496991      0.348769     Biso  1.000000 Zn
   Zn41       1.0     0.965339      0.500742      0.348759     Biso  1.000000 Zn
   Zn42       1.0     0.665489      0.010945      0.350338     Biso  1.000000 Zn
   Zn43       1.0     0.500582      0.303656      0.367561     Biso  1.000000 Zn
