# Supplementary material for: Unravelling the Impact of Metal Dopants and Oxygen Vacancies on Syngas Conversion over Oxides: A Machine Learning-Accelerated Study of CO Activation on Cr-Doped ZnO Surfaces
Source: ACS Catal. 2023 Nov 8;13(22):15074–86. doi: 10.1021/acscatal.3c03648 (PMC10660660; doi:10.1021/acscatal.3c03648)
Supplement: Supplementary file 2 — cs3c03648_si_002.zip [file cs3c03648_si_002.zip › CIF files/on-grid/Cr10.4OV2.1.cif]

#======================================================================

# CRYSTAL DATA

#----------------------------------------------------------------------

data_VESTA_phase_1


_chemical_name_common                  'AutoCreatByScript                     '
_cell_length_a                         9.84310
_cell_length_b                         10.55340
_cell_length_c                         24.47150
_cell_angle_alpha                      90
_cell_angle_beta                       90
_cell_angle_gamma                      90
_space_group_name_H-M_alt              'P 1'
_space_group_IT_number                 1

loop_
_space_group_symop_operation_xyz
   'x, y, z'

loop_
   _atom_site_label
   _atom_site_occupancy
   _atom_site_fract_x
   _atom_site_fract_y
   _atom_site_fract_z
   _atom_site_adp_type
   _atom_site_B_iso_or_equiv
   _atom_site_type_symbol
   O1         1.0     0.166670      0.190730      0.000000     Biso  1.000000 O
   O2         1.0     0.500000      0.190730      0.000000     Biso  1.000000 O
   O3         1.0     0.833330      0.190730      0.000000     Biso  1.000000 O
   O4         1.0     0.166670      0.690730      0.000000     Biso  1.000000 O
   O5         1.0     0.500000      0.690730      0.000000     Biso  1.000000 O
   O6         1.0     0.833330      0.690730      0.000000     Biso  1.000000 O
   O7         1.0     0.000000      0.440730      0.038700     Biso  1.000000 O
   O8         1.0     0.333330      0.440730      0.038700     Biso  1.000000 O
   O9         1.0     0.666670      0.440730      0.038700     Biso  1.000000 O
   O10        1.0     0.000000      0.940730      0.038700     Biso  1.000000 O
   O11        1.0     0.333330      0.940730      0.038700     Biso  1.000000 O
   O12        1.0     0.666670      0.940730      0.038700     Biso  1.000000 O
   O13        1.0     0.333240      0.194093      0.117571     Biso  1.000000 O
   O14        1.0     0.000129      0.194371      0.117804     Biso  1.000000 O
   O15        1.0     0.667782      0.194422      0.117913     Biso  1.000000 O
   O16        1.0     0.667566      0.694305      0.117674     Biso  1.000000 O
   O17        1.0     0.000405      0.694215      0.117788     Biso  1.000000 O
   O18        1.0     0.333115      0.694380      0.118004     Biso  1.000000 O
   O19        1.0     0.833533      0.444029      0.153560     Biso  1.000000 O
   O20        1.0     0.500073      0.444615      0.153063     Biso  1.000000 O
   O21        1.0     0.166919      0.446068      0.154642     Biso  1.000000 O
   O22        1.0     0.167385      0.943728      0.153786     Biso  1.000000 O
   O23        1.0     0.500737      0.944531      0.153281     Biso  1.000000 O
   O24        1.0     0.833789      0.946278      0.154704     Biso  1.000000 O
   O25        1.0     0.166634      0.193908      0.231161     Biso  1.000000 O
   O26        1.0     0.834566      0.694954      0.231426     Biso  1.000000 O
   O27        1.0     0.501476      0.194496      0.231302     Biso  1.000000 O
   O28        1.0     0.500578      0.694749      0.231875     Biso  1.000000 O
   O29        1.0     0.166517      0.695138      0.233674     Biso  1.000000 O
   O30        1.0     0.834853      0.195987      0.233920     Biso  1.000000 O
   O31        1.0     0.334751      0.440902      0.268790     Biso  1.000000 O
   O32        1.0    -0.000645      0.445587      0.269253     Biso  1.000000 O
   O33        1.0     0.666524      0.943015      0.269438     Biso  1.000000 O
   O34        1.0     0.001538      0.946496      0.269297     Biso  1.000000 O
   O35        1.0     0.665601      0.450098      0.268426     Biso  1.000000 O
   O36        1.0     0.335973      0.948194      0.269461     Biso  1.000000 O
   O37        1.0     0.351967      0.688869      0.344850     Biso  1.000000 O
   O38        1.0     0.642570      0.204330      0.346512     Biso  1.000000 O
   O39        1.0     0.971787      0.696356      0.348211     Biso  1.000000 O
   O40        1.0     0.033896      0.199008      0.349225     Biso  1.000000 O
   O41        1.0     0.679267      0.692095      0.350099     Biso  1.000000 O
   O42        1.0     0.330569      0.189777      0.348922     Biso  1.000000 O
   O43        1.0     0.828469      0.407894      0.376884     Biso  1.000000 O
   O44        1.0     0.836957      0.007171      0.378305     Biso  1.000000 O
   O45        1.0     0.170887      0.901290      0.375575     Biso  1.000000 O
   O46        1.0     0.166529      0.503313      0.379113     Biso  1.000000 O
   O47        1.0     0.503757      0.937812      0.383585     Biso  1.000000 O
   Cr1        1.0     0.828005      0.815048      0.372207     Biso  1.000000 Cr
   Cr2        1.0     0.837254      0.217012      0.373725     Biso  1.000000 Cr
   Cr3        1.0     0.184199      0.311046      0.373022     Biso  1.000000 Cr
   Cr4        1.0     0.163255      0.711318      0.373972     Biso  1.000000 Cr
   Cr5        1.0     0.511004      0.760821      0.377880     Biso  1.000000 Cr
   Zn1        1.0     0.166670      0.000570      0.000000     Biso  1.000000 Zn
   Zn2        1.0     0.500000      0.000570      0.000000     Biso  1.000000 Zn
   Zn3        1.0     0.833330      0.000570      0.000000     Biso  1.000000 Zn
   Zn4        1.0     0.166670      0.500570      0.000000     Biso  1.000000 Zn
   Zn5        1.0     0.500000      0.500570      0.000000     Biso  1.000000 Zn
   Zn6        1.0     0.833330      0.500570      0.000000     Biso  1.000000 Zn
   Zn7        1.0     0.000000      0.250570      0.038700     Biso  1.000000 Zn
   Zn8        1.0     0.333330      0.250570      0.038700     Biso  1.000000 Zn
   Zn9        1.0     0.666670      0.250570      0.038700     Biso  1.000000 Zn
   Zn10       1.0     0.000000      0.750570      0.038700     Biso  1.000000 Zn
   Zn11       1.0     0.333330      0.750570      0.038700     Biso  1.000000 Zn
   Zn12       1.0     0.666670      0.750570      0.038700     Biso  1.000000 Zn
   Zn13       1.0     0.333446      0.006246      0.115802     Biso  1.000000 Zn
   Zn14       1.0     0.000524      0.006491      0.116162     Biso  1.000000 Zn
   Zn15       1.0     0.667878      0.006758      0.115943     Biso  1.000000 Zn
   Zn16       1.0     0.667258      0.506405      0.115716     Biso  1.000000 Zn
   Zn17       1.0     0.000640      0.506299      0.116074     Biso  1.000000 Zn
   Zn18       1.0     0.332677      0.506641      0.115887     Biso  1.000000 Zn
   Zn19       1.0     0.500091      0.255104      0.153351     Biso  1.000000 Zn
   Zn20       1.0     0.166816      0.256439      0.153759     Biso  1.000000 Zn
   Zn21       1.0     0.166352      0.754416      0.154537     Biso  1.000000 Zn
   Zn22       1.0     0.500644      0.755338      0.153371     Biso  1.000000 Zn
   Zn23       1.0     0.834085      0.756836      0.153648     Biso  1.000000 Zn
   Zn24       1.0     0.834224      0.254536      0.154687     Biso  1.000000 Zn
   Zn25       1.0     0.168142      0.004460      0.230636     Biso  1.000000 Zn
   Zn26       1.0     0.834721      0.505445      0.230015     Biso  1.000000 Zn
   Zn27       1.0     0.498577      0.505045      0.229577     Biso  1.000000 Zn
   Zn28       1.0     0.500835      0.004958      0.230013     Biso  1.000000 Zn
   Zn29       1.0     0.166936      0.504961      0.232467     Biso  1.000000 Zn
   Zn30       1.0     0.834640      0.006187      0.232259     Biso  1.000000 Zn
   Zn31       1.0     0.334356      0.761744      0.266680     Biso  1.000000 Zn
   Zn32       1.0     0.668220      0.753749      0.266992     Biso  1.000000 Zn
   Zn33       1.0     0.999022      0.758326      0.269122     Biso  1.000000 Zn
   Zn34       1.0     0.003613      0.256961      0.269815     Biso  1.000000 Zn
   Zn35       1.0     0.666485      0.261343      0.267171     Biso  1.000000 Zn
   Zn36       1.0     0.333225      0.249370      0.267770     Biso  1.000000 Zn
   Zn37       1.0     0.361702      0.501949      0.346546     Biso  1.000000 Zn
   Zn38       1.0     0.649288      0.018723      0.344336     Biso  1.000000 Zn
   Zn39       1.0     0.028354      0.007225      0.347482     Biso  1.000000 Zn
   Zn40       1.0     0.976536      0.504187      0.347474     Biso  1.000000 Zn
   Zn41       1.0     0.671025      0.493130      0.348465     Biso  1.000000 Zn
   Zn42       1.0     0.328973      0.997367      0.351127     Biso  1.000000 Zn
   Zn43       1.0     0.487887      0.303009      0.367536     Biso  1.000000 Zn
