# Supplementary material for: Unravelling the Impact of Metal Dopants and Oxygen Vacancies on Syngas Conversion over Oxides: A Machine Learning-Accelerated Study of CO Activation on Cr-Doped ZnO Surfaces
Source: ACS Catal. 2023 Nov 8;13(22):15074–86. doi: 10.1021/acscatal.3c03648 (PMC10660660; doi:10.1021/acscatal.3c03648)
Supplement: Supplementary file 2 — cs3c03648_si_002.zip [file cs3c03648_si_002.zip › CIF files/on-grid/Cr10.4OV4.2.cif]

#======================================================================

# CRYSTAL DATA

#----------------------------------------------------------------------

data_VESTA_phase_1


_chemical_name_common                  'AutoCreatByScript                     '
_cell_length_a                         9.84310
_cell_length_b                         10.55340
_cell_length_c                         24.47150
_cell_angle_alpha                      90
_cell_angle_beta                       90
_cell_angle_gamma                      90
_space_group_name_H-M_alt              'P 1'
_space_group_IT_number                 1

loop_
_space_group_symop_operation_xyz
   'x, y, z'

loop_
   _atom_site_label
   _atom_site_occupancy
   _atom_site_fract_x
   _atom_site_fract_y
   _atom_site_fract_z
   _atom_site_adp_type
   _atom_site_B_iso_or_equiv
   _atom_site_type_symbol
   O1         1.0     0.166670      0.190730      0.000000     Biso  1.000000 O
   O2         1.0     0.500000      0.190730      0.000000     Biso  1.000000 O
   O3         1.0     0.833330      0.190730      0.000000     Biso  1.000000 O
   O4         1.0     0.166670      0.690730      0.000000     Biso  1.000000 O
   O5         1.0     0.500000      0.690730      0.000000     Biso  1.000000 O
   O6         1.0     0.833330      0.690730      0.000000     Biso  1.000000 O
   O7         1.0     0.000000      0.440730      0.038700     Biso  1.000000 O
   O8         1.0     0.333330      0.440730      0.038700     Biso  1.000000 O
   O9         1.0     0.666670      0.440730      0.038700     Biso  1.000000 O
   O10        1.0     0.000000      0.940730      0.038700     Biso  1.000000 O
   O11        1.0     0.333330      0.940730      0.038700     Biso  1.000000 O
   O12        1.0     0.666670      0.940730      0.038700     Biso  1.000000 O
   O13        1.0     0.333376      0.194309      0.117223     Biso  1.000000 O
   O14        1.0     0.000081      0.194330      0.117455     Biso  1.000000 O
   O15        1.0     0.668338      0.194133      0.117563     Biso  1.000000 O
   O16        1.0     0.667915      0.694299      0.117322     Biso  1.000000 O
   O17        1.0     0.000293      0.694339      0.117547     Biso  1.000000 O
   O18        1.0     0.332796      0.694214      0.117562     Biso  1.000000 O
   O19        1.0     0.833522      0.443569      0.153268     Biso  1.000000 O
   O20        1.0     0.500133      0.444102      0.152225     Biso  1.000000 O
   O21        1.0     0.166649      0.446056      0.154146     Biso  1.000000 O
   O22        1.0     0.167681      0.943346      0.152834     Biso  1.000000 O
   O23        1.0     0.501292      0.944170      0.152473     Biso  1.000000 O
   O24        1.0     0.834522      0.945806      0.154522     Biso  1.000000 O
   O25        1.0     0.166575      0.193735      0.230613     Biso  1.000000 O
   O26        1.0     0.834026      0.693701      0.231519     Biso  1.000000 O
   O27        1.0     0.501396      0.193654      0.230627     Biso  1.000000 O
   O28        1.0     0.500379      0.693232      0.230651     Biso  1.000000 O
   O29        1.0     0.165916      0.695697      0.233784     Biso  1.000000 O
   O30        1.0     0.835923      0.195406      0.233734     Biso  1.000000 O
   O31        1.0     0.334454      0.441800      0.267871     Biso  1.000000 O
   O32        1.0     0.999163      0.446934      0.269294     Biso  1.000000 O
   O33        1.0     0.667649      0.942485      0.269235     Biso  1.000000 O
   O34        1.0     0.003945      0.946319      0.269136     Biso  1.000000 O
   O35        1.0     0.664649      0.444794      0.267594     Biso  1.000000 O
   O36        1.0     0.337513      0.946007      0.267102     Biso  1.000000 O
   O37        1.0     0.359590      0.689047      0.345775     Biso  1.000000 O
   O38        1.0     0.639712      0.195062      0.347454     Biso  1.000000 O
   O39        1.0     0.968424      0.704045      0.350011     Biso  1.000000 O
   O40        1.0     0.035542      0.199435      0.348952     Biso  1.000000 O
   O41        1.0     0.666841      0.684698      0.348579     Biso  1.000000 O
   O42        1.0     0.330980      0.191854      0.347519     Biso  1.000000 O
   O43        1.0     0.826368      0.405540      0.374928     Biso  1.000000 O
   O44        1.0     0.841086      0.007684      0.377127     Biso  1.000000 O
   O45        1.0     0.182877      0.904349      0.374614     Biso  1.000000 O
   O46        1.0     0.165428      0.505824      0.377476     Biso  1.000000 O
   Cr1        1.0     0.807363      0.815724      0.371871     Biso  1.000000 Cr
   Cr2        1.0     0.836920      0.213029      0.372136     Biso  1.000000 Cr
   Cr3        1.0     0.183940      0.314232      0.371633     Biso  1.000000 Cr
   Cr4        1.0     0.166361      0.712103      0.372787     Biso  1.000000 Cr
   Cr5        1.0     0.512516      0.784650      0.375150     Biso  1.000000 Cr
   Zn1        1.0     0.166670      0.000570      0.000000     Biso  1.000000 Zn
   Zn2        1.0     0.500000      0.000570      0.000000     Biso  1.000000 Zn
   Zn3        1.0     0.833330      0.000570      0.000000     Biso  1.000000 Zn
   Zn4        1.0     0.166670      0.500570      0.000000     Biso  1.000000 Zn
   Zn5        1.0     0.500000      0.500570      0.000000     Biso  1.000000 Zn
   Zn6        1.0     0.833330      0.500570      0.000000     Biso  1.000000 Zn
   Zn7        1.0     0.000000      0.250570      0.038700     Biso  1.000000 Zn
   Zn8        1.0     0.333330      0.250570      0.038700     Biso  1.000000 Zn
   Zn9        1.0     0.666670      0.250570      0.038700     Biso  1.000000 Zn
   Zn10       1.0     0.000000      0.750570      0.038700     Biso  1.000000 Zn
   Zn11       1.0     0.333330      0.750570      0.038700     Biso  1.000000 Zn
   Zn12       1.0     0.666670      0.750570      0.038700     Biso  1.000000 Zn
   Zn13       1.0     0.334018      0.006562      0.115921     Biso  1.000000 Zn
   Zn14       1.0     0.000412      0.006541      0.116243     Biso  1.000000 Zn
   Zn15       1.0     0.668759      0.006552      0.116155     Biso  1.000000 Zn
   Zn16       1.0     0.667616      0.506608      0.115909     Biso  1.000000 Zn
   Zn17       1.0     0.000128      0.506634      0.116276     Biso  1.000000 Zn
   Zn18       1.0     0.332618      0.506706      0.116047     Biso  1.000000 Zn
   Zn19       1.0     0.500687      0.254836      0.153235     Biso  1.000000 Zn
   Zn20       1.0     0.166682      0.256327      0.153600     Biso  1.000000 Zn
   Zn21       1.0     0.166373      0.753890      0.154900     Biso  1.000000 Zn
   Zn22       1.0     0.500481      0.755032      0.153209     Biso  1.000000 Zn
   Zn23       1.0     0.834151      0.756274      0.154234     Biso  1.000000 Zn
   Zn24       1.0     0.834326      0.253906      0.155069     Biso  1.000000 Zn
   Zn25       1.0     0.167841      0.003923      0.229788     Biso  1.000000 Zn
   Zn26       1.0     0.833280      0.503773      0.230387     Biso  1.000000 Zn
   Zn27       1.0     0.499572      0.503663      0.229244     Biso  1.000000 Zn
   Zn28       1.0     0.504807      0.004051      0.229682     Biso  1.000000 Zn
   Zn29       1.0     0.166184      0.505767      0.232392     Biso  1.000000 Zn
   Zn30       1.0     0.835247      0.005058      0.233191     Biso  1.000000 Zn
   Zn31       1.0     0.335570      0.757875      0.267562     Biso  1.000000 Zn
   Zn32       1.0     0.666640      0.753017      0.267159     Biso  1.000000 Zn
   Zn33       1.0     0.997466      0.758121      0.270514     Biso  1.000000 Zn
   Zn34       1.0     0.004043      0.257786      0.270198     Biso  1.000000 Zn
   Zn35       1.0     0.666645      0.255537      0.268476     Biso  1.000000 Zn
   Zn36       1.0     0.333558      0.251521      0.266479     Biso  1.000000 Zn
   Zn37       1.0     0.364556      0.503730      0.346339     Biso  1.000000 Zn
   Zn38       1.0     0.635103      0.008097      0.350270     Biso  1.000000 Zn
   Zn39       1.0     0.029809      0.003865      0.348708     Biso  1.000000 Zn
   Zn40       1.0     0.972375      0.509048      0.347996     Biso  1.000000 Zn
   Zn41       1.0     0.666880      0.491570      0.348116     Biso  1.000000 Zn
   Zn42       1.0     0.331595      0.003422      0.345738     Biso  1.000000 Zn
   Zn43       1.0     0.489624      0.303346      0.366657     Biso  1.000000 Zn
