# Supplementary material for: Unravelling the Impact of Metal Dopants and Oxygen Vacancies on Syngas Conversion over Oxides: A Machine Learning-Accelerated Study of CO Activation on Cr-Doped ZnO Surfaces
Source: ACS Catal. 2023 Nov 8;13(22):15074–86. doi: 10.1021/acscatal.3c03648 (PMC10660660; doi:10.1021/acscatal.3c03648)
Supplement: Supplementary file 2 — cs3c03648_si_002.zip [file cs3c03648_si_002.zip › CIF files/on-grid/Cr10.4OV6.3.cif]

#======================================================================

# CRYSTAL DATA

#----------------------------------------------------------------------

data_VESTA_phase_1


_chemical_name_common                  'AutoCreatByScript                     '
_cell_length_a                         9.84310
_cell_length_b                         10.55340
_cell_length_c                         24.47150
_cell_angle_alpha                      90
_cell_angle_beta                       90
_cell_angle_gamma                      90
_space_group_name_H-M_alt              'P 1'
_space_group_IT_number                 1

loop_
_space_group_symop_operation_xyz
   'x, y, z'

loop_
   _atom_site_label
   _atom_site_occupancy
   _atom_site_fract_x
   _atom_site_fract_y
   _atom_site_fract_z
   _atom_site_adp_type
   _atom_site_B_iso_or_equiv
   _atom_site_type_symbol
   O1         1.0     0.166670      0.190730      0.000000     Biso  1.000000 O
   O2         1.0     0.500000      0.190730      0.000000     Biso  1.000000 O
   O3         1.0     0.833330      0.190730      0.000000     Biso  1.000000 O
   O4         1.0     0.166670      0.690730      0.000000     Biso  1.000000 O
   O5         1.0     0.500000      0.690730      0.000000     Biso  1.000000 O
   O6         1.0     0.833330      0.690730      0.000000     Biso  1.000000 O
   O7         1.0     0.000000      0.440730      0.038700     Biso  1.000000 O
   O8         1.0     0.333330      0.440730      0.038700     Biso  1.000000 O
   O9         1.0     0.666670      0.440730      0.038700     Biso  1.000000 O
   O10        1.0     0.000000      0.940730      0.038700     Biso  1.000000 O
   O11        1.0     0.333330      0.940730      0.038700     Biso  1.000000 O
   O12        1.0     0.666670      0.940730      0.038700     Biso  1.000000 O
   O13        1.0     0.333512      0.194290      0.117252     Biso  1.000000 O
   O14        1.0     0.000076      0.194452      0.117473     Biso  1.000000 O
   O15        1.0     0.668198      0.194103      0.117555     Biso  1.000000 O
   O16        1.0     0.667831      0.694497      0.117344     Biso  1.000000 O
   O17        1.0     0.000142      0.694595      0.117690     Biso  1.000000 O
   O18        1.0     0.333022      0.694606      0.117674     Biso  1.000000 O
   O19        1.0     0.500268      0.444079      0.152241     Biso  1.000000 O
   O20        1.0     0.500865      0.944804      0.153207     Biso  1.000000 O
   O21        1.0     0.833494      0.443776      0.153273     Biso  1.000000 O
   O22        1.0     0.167556      0.943506      0.152751     Biso  1.000000 O
   O23        1.0     0.166819      0.446333      0.154149     Biso  1.000000 O
   O24        1.0     0.834529      0.945944      0.154501     Biso  1.000000 O
   O25        1.0     0.500831      0.693324      0.230645     Biso  1.000000 O
   O26        1.0     0.501331      0.193671      0.230874     Biso  1.000000 O
   O27        1.0     0.166175      0.194124      0.230399     Biso  1.000000 O
   O28        1.0     0.833142      0.694320      0.231779     Biso  1.000000 O
   O29        1.0     0.835647      0.195537      0.233742     Biso  1.000000 O
   O30        1.0     0.165610      0.695798      0.233965     Biso  1.000000 O
   O31        1.0     0.664513      0.444754      0.267813     Biso  1.000000 O
   O32        1.0     0.335308      0.945323      0.268285     Biso  1.000000 O
   O33        1.0     0.334552      0.441465      0.267663     Biso  1.000000 O
   O34        1.0     0.998577      0.448522      0.269103     Biso  1.000000 O
   O35        1.0     0.004680      0.945721      0.268914     Biso  1.000000 O
   O36        1.0     0.667677      0.943056      0.269135     Biso  1.000000 O
   O37        1.0     0.359472      0.685777      0.345352     Biso  1.000000 O
   O38        1.0     0.641411      0.193791      0.347884     Biso  1.000000 O
   O39        1.0     0.328819      0.190509      0.347098     Biso  1.000000 O
   O40        1.0     0.035056      0.204366      0.348244     Biso  1.000000 O
   O41        1.0     0.663255      0.684213      0.349039     Biso  1.000000 O
   O42        1.0     0.969544      0.705104      0.350555     Biso  1.000000 O
   O43        1.0     0.824892      0.405977      0.375385     Biso  1.000000 O
   O44        1.0     0.850925      0.007523      0.378197     Biso  1.000000 O
   O45        1.0     0.165018      0.505375      0.376902     Biso  1.000000 O
   Cr1        1.0     0.803730      0.815417      0.373256     Biso  1.000000 Cr
   Cr2        1.0     0.838030      0.213684      0.372883     Biso  1.000000 Cr
   Cr3        1.0     0.186098      0.314622      0.371521     Biso  1.000000 Cr
   Cr4        1.0     0.167668      0.702535      0.370451     Biso  1.000000 Cr
   Cr5        1.0     0.508104      0.791785      0.373634     Biso  1.000000 Cr
   Zn1        1.0     0.166670      0.000570      0.000000     Biso  1.000000 Zn
   Zn2        1.0     0.500000      0.000570      0.000000     Biso  1.000000 Zn
   Zn3        1.0     0.833330      0.000570      0.000000     Biso  1.000000 Zn
   Zn4        1.0     0.166670      0.500570      0.000000     Biso  1.000000 Zn
   Zn5        1.0     0.500000      0.500570      0.000000     Biso  1.000000 Zn
   Zn6        1.0     0.833330      0.500570      0.000000     Biso  1.000000 Zn
   Zn7        1.0     0.000000      0.250570      0.038700     Biso  1.000000 Zn
   Zn8        1.0     0.333330      0.250570      0.038700     Biso  1.000000 Zn
   Zn9        1.0     0.666670      0.250570      0.038700     Biso  1.000000 Zn
   Zn10       1.0     0.000000      0.750570      0.038700     Biso  1.000000 Zn
   Zn11       1.0     0.333330      0.750570      0.038700     Biso  1.000000 Zn
   Zn12       1.0     0.666670      0.750570      0.038700     Biso  1.000000 Zn
   Zn13       1.0     0.334247      0.006552      0.116000     Biso  1.000000 Zn
   Zn14       1.0     0.667528      0.506761      0.115841     Biso  1.000000 Zn
   Zn15       1.0     0.332918      0.506982      0.116029     Biso  1.000000 Zn
   Zn16       1.0     0.000241      0.006710      0.116201     Biso  1.000000 Zn
   Zn17       1.0     0.668119      0.006464      0.116377     Biso  1.000000 Zn
   Zn18       1.0     0.000221      0.506822      0.116273     Biso  1.000000 Zn
   Zn19       1.0     0.500860      0.755701      0.153338     Biso  1.000000 Zn
   Zn20       1.0     0.500730      0.254636      0.153448     Biso  1.000000 Zn
   Zn21       1.0     0.166896      0.256689      0.153425     Biso  1.000000 Zn
   Zn22       1.0     0.833746      0.756439      0.154368     Biso  1.000000 Zn
   Zn23       1.0     0.834115      0.254086      0.154966     Biso  1.000000 Zn
   Zn24       1.0     0.166368      0.754105      0.154882     Biso  1.000000 Zn
   Zn25       1.0     0.502723      0.004211      0.230922     Biso  1.000000 Zn
   Zn26       1.0     0.499866      0.503721      0.229163     Biso  1.000000 Zn
   Zn27       1.0     0.168590      0.004602      0.229413     Biso  1.000000 Zn
   Zn28       1.0     0.832289      0.504408      0.230302     Biso  1.000000 Zn
   Zn29       1.0     0.166601      0.505881      0.232345     Biso  1.000000 Zn
   Zn30       1.0     0.834686      0.005272      0.232932     Biso  1.000000 Zn
   Zn31       1.0     0.333385      0.250793      0.266675     Biso  1.000000 Zn
   Zn32       1.0     0.666144      0.753086      0.268385     Biso  1.000000 Zn
   Zn33       1.0     0.666452      0.255630      0.268859     Biso  1.000000 Zn
   Zn34       1.0     0.336309      0.757384      0.267226     Biso  1.000000 Zn
   Zn35       1.0     0.003653      0.259788      0.269320     Biso  1.000000 Zn
   Zn36       1.0     0.996403      0.757264      0.270576     Biso  1.000000 Zn
   Zn37       1.0     0.369717      0.501273      0.345898     Biso  1.000000 Zn
   Zn38       1.0     0.302228      0.000446      0.347662     Biso  1.000000 Zn
   Zn39       1.0     0.033483      0.008760      0.346417     Biso  1.000000 Zn
   Zn40       1.0     0.665779      0.492817      0.348396     Biso  1.000000 Zn
   Zn41       1.0     0.970175      0.508219      0.347777     Biso  1.000000 Zn
   Zn42       1.0     0.643164      0.007428      0.350616     Biso  1.000000 Zn
   Zn43       1.0     0.489115      0.299405      0.366833     Biso  1.000000 Zn
