# Supplementary material for: Unravelling the Impact of Metal Dopants and Oxygen Vacancies on Syngas Conversion over Oxides: A Machine Learning-Accelerated Study of CO Activation on Cr-Doped ZnO Surfaces
Source: ACS Catal. 2023 Nov 8;13(22):15074–86. doi: 10.1021/acscatal.3c03648 (PMC10660660; doi:10.1021/acscatal.3c03648)
Supplement: Supplementary file 2 — cs3c03648_si_002.zip [file cs3c03648_si_002.zip › CIF files/on-grid/Cr10.4OV8.3.cif]

#======================================================================

# CRYSTAL DATA

#----------------------------------------------------------------------

data_VESTA_phase_1


_chemical_name_common                  'AutoCreatByScript                     '
_cell_length_a                         9.84310
_cell_length_b                         10.55340
_cell_length_c                         24.47150
_cell_angle_alpha                      90
_cell_angle_beta                       90
_cell_angle_gamma                      90
_space_group_name_H-M_alt              'P 1'
_space_group_IT_number                 1

loop_
_space_group_symop_operation_xyz
   'x, y, z'

loop_
   _atom_site_label
   _atom_site_occupancy
   _atom_site_fract_x
   _atom_site_fract_y
   _atom_site_fract_z
   _atom_site_adp_type
   _atom_site_B_iso_or_equiv
   _atom_site_type_symbol
   O1         1.0     0.166670      0.190730      0.000000     Biso  1.000000 O
   O2         1.0     0.500000      0.190730      0.000000     Biso  1.000000 O
   O3         1.0     0.833330      0.190730      0.000000     Biso  1.000000 O
   O4         1.0     0.166670      0.690730      0.000000     Biso  1.000000 O
   O5         1.0     0.500000      0.690730      0.000000     Biso  1.000000 O
   O6         1.0     0.833330      0.690730      0.000000     Biso  1.000000 O
   O7         1.0     0.000000      0.440730      0.038700     Biso  1.000000 O
   O8         1.0     0.333330      0.440730      0.038700     Biso  1.000000 O
   O9         1.0     0.666670      0.440730      0.038700     Biso  1.000000 O
   O10        1.0     0.000000      0.940730      0.038700     Biso  1.000000 O
   O11        1.0     0.333330      0.940730      0.038700     Biso  1.000000 O
   O12        1.0     0.666670      0.940730      0.038700     Biso  1.000000 O
   O13        1.0     0.333792      0.194187      0.117214     Biso  1.000000 O
   O14        1.0     0.998781      0.194366      0.117435     Biso  1.000000 O
   O15        1.0     0.667878      0.194397      0.117529     Biso  1.000000 O
   O16        1.0     0.667293      0.693820      0.117161     Biso  1.000000 O
   O17        1.0     0.999166      0.693964      0.117464     Biso  1.000000 O
   O18        1.0     0.332884      0.693929      0.117584     Biso  1.000000 O
   O19        1.0     0.500538      0.444391      0.153697     Biso  1.000000 O
   O20        1.0     0.500825      0.944077      0.153050     Biso  1.000000 O
   O21        1.0     0.833253      0.443712      0.153611     Biso  1.000000 O
   O22        1.0     0.166851      0.943199      0.151871     Biso  1.000000 O
   O23        1.0     0.166625      0.445134      0.153036     Biso  1.000000 O
   O24        1.0     0.833273      0.945743      0.154399     Biso  1.000000 O
   O25        1.0     0.501545      0.692413      0.230672     Biso  1.000000 O
   O26        1.0     0.501995      0.193600      0.231028     Biso  1.000000 O
   O27        1.0     0.165736      0.193388      0.229976     Biso  1.000000 O
   O28        1.0     0.831296      0.693897      0.231547     Biso  1.000000 O
   O29        1.0     0.833996      0.197043      0.234642     Biso  1.000000 O
   O30        1.0     0.162765      0.694170      0.232806     Biso  1.000000 O
   O31        1.0     0.666485      0.445814      0.269798     Biso  1.000000 O
   O32        1.0     0.334031      0.939497      0.265907     Biso  1.000000 O
   O33        1.0     0.332379      0.439957      0.268010     Biso  1.000000 O
   O34        1.0     0.000892      0.447862      0.269340     Biso  1.000000 O
   O35        1.0     0.003097      0.946947      0.267258     Biso  1.000000 O
   O36        1.0     0.666250      0.945536      0.269945     Biso  1.000000 O
   O37        1.0     0.349352      0.678617      0.345417     Biso  1.000000 O
   O38        1.0     0.637375      0.204025      0.350654     Biso  1.000000 O
   O39        1.0     0.331021      0.170332      0.343419     Biso  1.000000 O
   O40        1.0     0.034600      0.196746      0.348100     Biso  1.000000 O
   O41        1.0     0.664081      0.685954      0.348595     Biso  1.000000 O
   O42        1.0     0.971742      0.727281      0.351122     Biso  1.000000 O
   O43        1.0     0.849022      0.409828      0.375803     Biso  1.000000 O
   O44        1.0     0.844209      0.012247      0.378320     Biso  1.000000 O
   Cr1        1.0     0.798041      0.822033      0.373536     Biso  1.000000 Cr
   Cr2        1.0     0.839092      0.216282      0.373184     Biso  1.000000 Cr
   Cr3        1.0     0.195625      0.286469      0.375829     Biso  1.000000 Cr
   Cr4        1.0     0.166512      0.742965      0.366349     Biso  1.000000 Cr
   Cr5        1.0     0.500138      0.786118      0.371714     Biso  1.000000 Cr
   Zn1        1.0     0.166670      0.000570      0.000000     Biso  1.000000 Zn
   Zn2        1.0     0.500000      0.000570      0.000000     Biso  1.000000 Zn
   Zn3        1.0     0.833330      0.000570      0.000000     Biso  1.000000 Zn
   Zn4        1.0     0.166670      0.500570      0.000000     Biso  1.000000 Zn
   Zn5        1.0     0.500000      0.500570      0.000000     Biso  1.000000 Zn
   Zn6        1.0     0.833330      0.500570      0.000000     Biso  1.000000 Zn
   Zn7        1.0     0.000000      0.250570      0.038700     Biso  1.000000 Zn
   Zn8        1.0     0.333330      0.250570      0.038700     Biso  1.000000 Zn
   Zn9        1.0     0.666670      0.250570      0.038700     Biso  1.000000 Zn
   Zn10       1.0     0.000000      0.750570      0.038700     Biso  1.000000 Zn
   Zn11       1.0     0.333330      0.750570      0.038700     Biso  1.000000 Zn
   Zn12       1.0     0.666670      0.750570      0.038700     Biso  1.000000 Zn
   Zn13       1.0     0.334271      0.006420      0.115939     Biso  1.000000 Zn
   Zn14       1.0     0.666886      0.506137      0.116220     Biso  1.000000 Zn
   Zn15       1.0     0.333978      0.506204      0.116222     Biso  1.000000 Zn
   Zn16       1.0     0.999107      0.006664      0.116092     Biso  1.000000 Zn
   Zn17       1.0     0.667434      0.006779      0.116182     Biso  1.000000 Zn
   Zn18       1.0     0.999576      0.506328      0.116065     Biso  1.000000 Zn
   Zn19       1.0     0.500511      0.754833      0.153270     Biso  1.000000 Zn
   Zn20       1.0     0.500752      0.254968      0.153766     Biso  1.000000 Zn
   Zn21       1.0     0.166329      0.255649      0.153153     Biso  1.000000 Zn
   Zn22       1.0     0.833073      0.756078      0.154077     Biso  1.000000 Zn
   Zn23       1.0     0.833377      0.253976      0.155498     Biso  1.000000 Zn
   Zn24       1.0     0.165638      0.754037      0.154227     Biso  1.000000 Zn
   Zn25       1.0     0.501852      0.003981      0.230693     Biso  1.000000 Zn
   Zn26       1.0     0.499492      0.503142      0.231722     Biso  1.000000 Zn
   Zn27       1.0     0.167962      0.004314      0.228492     Biso  1.000000 Zn
   Zn28       1.0     0.835214      0.503940      0.230623     Biso  1.000000 Zn
   Zn29       1.0     0.165956      0.503951      0.230711     Biso  1.000000 Zn
   Zn30       1.0     0.832426      0.007091      0.232644     Biso  1.000000 Zn
   Zn31       1.0     0.332678      0.249072      0.266735     Biso  1.000000 Zn
   Zn32       1.0     0.665632      0.756186      0.267884     Biso  1.000000 Zn
   Zn33       1.0     0.664598      0.256115      0.270752     Biso  1.000000 Zn
   Zn34       1.0     0.334564      0.751786      0.265773     Biso  1.000000 Zn
   Zn35       1.0     0.004548      0.259277      0.269810     Biso  1.000000 Zn
   Zn36       1.0     0.993878      0.757550      0.269722     Biso  1.000000 Zn
   Zn37       1.0     0.313459      0.495193      0.348702     Biso  1.000000 Zn
   Zn38       1.0     0.305064      0.985924      0.345990     Biso  1.000000 Zn
   Zn39       1.0     0.026164      0.003782      0.344990     Biso  1.000000 Zn
   Zn40       1.0     0.708029      0.506156      0.344916     Biso  1.000000 Zn
   Zn41       1.0     0.019597      0.493609      0.352525     Biso  1.000000 Zn
   Zn42       1.0     0.634360      0.013229      0.351771     Biso  1.000000 Zn
   Zn43       1.0     0.474979      0.298818      0.370858     Biso  1.000000 Zn
