# Supplementary material for: Unravelling the Impact of Metal Dopants and Oxygen Vacancies on Syngas Conversion over Oxides: A Machine Learning-Accelerated Study of CO Activation on Cr-Doped ZnO Surfaces
Source: ACS Catal. 2023 Nov 8;13(22):15074–86. doi: 10.1021/acscatal.3c03648 (PMC10660660; doi:10.1021/acscatal.3c03648)
Supplement: Supplementary file 2 — cs3c03648_si_002.zip [file cs3c03648_si_002.zip › CIF files/on-grid/Cr12.5OV0.0.cif]

#======================================================================

# CRYSTAL DATA

#----------------------------------------------------------------------

data_VESTA_phase_1


_chemical_name_common                  'POSCAR file written by OVITO Basic 3.4'
_cell_length_a                         9.84310
_cell_length_b                         10.55340
_cell_length_c                         24.47150
_cell_angle_alpha                      90
_cell_angle_beta                       90
_cell_angle_gamma                      90
_space_group_name_H-M_alt              'P 1'
_space_group_IT_number                 1

loop_
_space_group_symop_operation_xyz
   'x, y, z'

loop_
   _atom_site_label
   _atom_site_occupancy
   _atom_site_fract_x
   _atom_site_fract_y
   _atom_site_fract_z
   _atom_site_adp_type
   _atom_site_B_iso_or_equiv
   _atom_site_type_symbol
   O1         1.0     0.166670      0.190730      0.000000     Biso  1.000000 O
   O2         1.0     0.500000      0.190730      0.000000     Biso  1.000000 O
   O3         1.0     0.833330      0.190730      0.000000     Biso  1.000000 O
   O4         1.0     0.166670      0.690730      0.000000     Biso  1.000000 O
   O5         1.0     0.500000      0.690730      0.000000     Biso  1.000000 O
   O6         1.0     0.833330      0.690730      0.000000     Biso  1.000000 O
   O7         1.0     0.000000      0.440730      0.038700     Biso  1.000000 O
   O8         1.0     0.333330      0.440730      0.038700     Biso  1.000000 O
   O9         1.0     0.666670      0.440730      0.038700     Biso  1.000000 O
   O10        1.0     0.000000      0.940730      0.038700     Biso  1.000000 O
   O11        1.0     0.333330      0.940730      0.038700     Biso  1.000000 O
   O12        1.0     0.666670      0.940730      0.038700     Biso  1.000000 O
   O13        1.0     0.999307      0.193322      0.117944     Biso  1.000000 O
   O14        1.0     0.332592      0.193841      0.117597     Biso  1.000000 O
   O15        1.0     0.666418      0.193393      0.118005     Biso  1.000000 O
   O16        1.0     0.000541      0.694404      0.117826     Biso  1.000000 O
   O17        1.0     0.333635      0.694324      0.118224     Biso  1.000000 O
   O18        1.0     0.667044      0.693942      0.117603     Biso  1.000000 O
   O19        1.0     0.166028      0.444553      0.152984     Biso  1.000000 O
   O20        1.0     0.500427      0.442698      0.153158     Biso  1.000000 O
   O21        1.0     0.832566      0.442335      0.152998     Biso  1.000000 O
   O22        1.0     0.167129      0.945252      0.153919     Biso  1.000000 O
   O23        1.0     0.500101      0.945488      0.154050     Biso  1.000000 O
   O24        1.0     0.832174      0.945749      0.155519     Biso  1.000000 O
   O25        1.0     0.835877      0.693815      0.230784     Biso  1.000000 O
   O26        1.0     0.503813      0.695082      0.231637     Biso  1.000000 O
   O27        1.0     0.168169      0.195203      0.232207     Biso  1.000000 O
   O28        1.0     0.494821      0.192389      0.232737     Biso  1.000000 O
   O29        1.0     0.165347      0.697905      0.233368     Biso  1.000000 O
   O30        1.0     0.831381      0.192221      0.233981     Biso  1.000000 O
   O31        1.0     0.002067      0.948382      0.268677     Biso  1.000000 O
   O32        1.0     0.667070      0.443548      0.267953     Biso  1.000000 O
   O33        1.0     0.334753      0.939817      0.269686     Biso  1.000000 O
   O34        1.0     0.661448      0.936518      0.272387     Biso  1.000000 O
   O35        1.0     0.998732      0.444488      0.267338     Biso  1.000000 O
   O36        1.0     0.331105      0.457786      0.265587     Biso  1.000000 O
   O37        1.0     0.507553      0.500537      0.391673     Biso  1.000000 O
   O38        1.0     0.972758      0.709950      0.348797     Biso  1.000000 O
   O39        1.0     0.177009      0.902347      0.376184     Biso  1.000000 O
   O40        1.0     0.030440      0.190726      0.348414     Biso  1.000000 O
   O41        1.0     0.830761      0.007384      0.373910     Biso  1.000000 O
   O42        1.0     0.613703      0.848541      0.401913     Biso  1.000000 O
   O43        1.0     0.638052      0.258917      0.349957     Biso  1.000000 O
   O44        1.0     0.161044      0.503566      0.373454     Biso  1.000000 O
   O45        1.0     0.356942      0.681018      0.346405     Biso  1.000000 O
   O46        1.0     0.845461      0.402218      0.372505     Biso  1.000000 O
   O47        1.0     0.333271      0.295552      0.350058     Biso  1.000000 O
   O48        1.0     0.697976      0.646308      0.344130     Biso  1.000000 O
   Zn1        1.0     0.166670      0.000570      0.000000     Biso  1.000000 Zn
   Zn2        1.0     0.500000      0.000570      0.000000     Biso  1.000000 Zn
   Zn3        1.0     0.833330      0.000570      0.000000     Biso  1.000000 Zn
   Zn4        1.0     0.166670      0.500570      0.000000     Biso  1.000000 Zn
   Zn5        1.0     0.500000      0.500570      0.000000     Biso  1.000000 Zn
   Zn6        1.0     0.833330      0.500570      0.000000     Biso  1.000000 Zn
   Zn7        1.0     0.000000      0.250570      0.038700     Biso  1.000000 Zn
   Zn8        1.0     0.333330      0.250570      0.038700     Biso  1.000000 Zn
   Zn9        1.0     0.666670      0.250570      0.038700     Biso  1.000000 Zn
   Zn10       1.0     0.000000      0.750570      0.038700     Biso  1.000000 Zn
   Zn11       1.0     0.333330      0.750570      0.038700     Biso  1.000000 Zn
   Zn12       1.0     0.666670      0.750570      0.038700     Biso  1.000000 Zn
   Zn13       1.0     0.998977      0.005330      0.116496     Biso  1.000000 Zn
   Zn14       1.0     0.333251      0.005953      0.115753     Biso  1.000000 Zn
   Zn15       1.0     0.667248      0.005482      0.116029     Biso  1.000000 Zn
   Zn16       1.0     0.999118      0.506603      0.115395     Biso  1.000000 Zn
   Zn17       1.0     0.333131      0.506569      0.115587     Biso  1.000000 Zn
   Zn18       1.0     0.666892      0.506349      0.115321     Biso  1.000000 Zn
   Zn19       1.0     0.165901      0.254889      0.153616     Biso  1.000000 Zn
   Zn20       1.0     0.499309      0.252930      0.153525     Biso  1.000000 Zn
   Zn21       1.0     0.833102      0.252715      0.154493     Biso  1.000000 Zn
   Zn22       1.0     0.166697      0.756176      0.154395     Biso  1.000000 Zn
   Zn23       1.0     0.501036      0.756457      0.153718     Biso  1.000000 Zn
   Zn24       1.0     0.833541      0.756514      0.153688     Biso  1.000000 Zn
   Zn25       1.0     0.997733      0.761651      0.269206     Biso  1.000000 Zn
   Zn26       1.0     0.833639      0.505284      0.228849     Biso  1.000000 Zn
   Zn27       1.0     0.829759      0.001195      0.234313     Biso  1.000000 Zn
   Zn28       1.0     0.502080      0.508484      0.228222     Biso  1.000000 Zn
   Zn29       1.0     0.336622      0.751667      0.268652     Biso  1.000000 Zn
   Zn30       1.0     0.330438      0.267056      0.265797     Biso  1.000000 Zn
   Zn31       1.0     0.169212      0.004208      0.231179     Biso  1.000000 Zn
   Zn32       1.0     0.662641      0.253710      0.266523     Biso  1.000000 Zn
   Zn33       1.0     0.000536      0.254761      0.268709     Biso  1.000000 Zn
   Zn34       1.0     0.160344      0.510467      0.228801     Biso  1.000000 Zn
   Zn35       1.0     0.670558      0.744139      0.270639     Biso  1.000000 Zn
   Zn36       1.0     0.499464      0.000839      0.231524     Biso  1.000000 Zn
   Zn37       1.0     0.021972      0.995940      0.348701     Biso  1.000000 Zn
   Zn38       1.0     0.470683      0.170934      0.365798     Biso  1.000000 Zn
   Zn39       1.0     0.340630      0.976216      0.350313     Biso  1.000000 Zn
   Zn40       1.0     0.145107      0.319701      0.371467     Biso  1.000000 Zn
   Zn41       1.0     0.632647      0.989199      0.351352     Biso  1.000000 Zn
   Zn42       1.0     0.968969      0.522562      0.341869     Biso  1.000000 Zn
   Cr1        1.0     0.834060      0.209789      0.370737     Biso  1.000000 Cr
   Cr2        1.0     0.531880      0.689173      0.387639     Biso  1.000000 Cr
   Cr3        1.0     0.801493      0.800612      0.376899     Biso  1.000000 Cr
   Cr4        1.0     0.166555      0.713354      0.373389     Biso  1.000000 Cr
   Cr5        1.0     0.351171      0.487029      0.346502     Biso  1.000000 Cr
   Cr6        1.0     0.667819      0.453065      0.349428     Biso  1.000000 Cr
