# Supplementary material for: Unravelling the Impact of Metal Dopants and Oxygen Vacancies on Syngas Conversion over Oxides: A Machine Learning-Accelerated Study of CO Activation on Cr-Doped ZnO Surfaces
Source: ACS Catal. 2023 Nov 8;13(22):15074–86. doi: 10.1021/acscatal.3c03648 (PMC10660660; doi:10.1021/acscatal.3c03648)
Supplement: Supplementary file 2 — cs3c03648_si_002.zip [file cs3c03648_si_002.zip › CIF files/on-grid/Cr12.5OV10.4.cif]

#======================================================================

# CRYSTAL DATA

#----------------------------------------------------------------------

data_VESTA_phase_1


_chemical_name_common                  'AutoCreatByScript                     '
_cell_length_a                         9.84310
_cell_length_b                         10.55340
_cell_length_c                         24.47150
_cell_angle_alpha                      90
_cell_angle_beta                       90
_cell_angle_gamma                      90
_space_group_name_H-M_alt              'P 1'
_space_group_IT_number                 1

loop_
_space_group_symop_operation_xyz
   'x, y, z'

loop_
   _atom_site_label
   _atom_site_occupancy
   _atom_site_fract_x
   _atom_site_fract_y
   _atom_site_fract_z
   _atom_site_adp_type
   _atom_site_B_iso_or_equiv
   _atom_site_type_symbol
   O1         1.0     0.166670      0.190730      0.000000     Biso  1.000000 O
   O2         1.0     0.500000      0.190730      0.000000     Biso  1.000000 O
   O3         1.0     0.833330      0.190730      0.000000     Biso  1.000000 O
   O4         1.0     0.166670      0.690730      0.000000     Biso  1.000000 O
   O5         1.0     0.500000      0.690730      0.000000     Biso  1.000000 O
   O6         1.0     0.833330      0.690730      0.000000     Biso  1.000000 O
   O7         1.0     0.000000      0.440730      0.038700     Biso  1.000000 O
   O8         1.0     0.333330      0.440730      0.038700     Biso  1.000000 O
   O9         1.0     0.666670      0.440730      0.038700     Biso  1.000000 O
   O10        1.0     0.000000      0.940730      0.038700     Biso  1.000000 O
   O11        1.0     0.333330      0.940730      0.038700     Biso  1.000000 O
   O12        1.0     0.666670      0.940730      0.038700     Biso  1.000000 O
   O13        1.0     0.999192      0.192533      0.117998     Biso  1.000000 O
   O14        1.0     0.333130      0.193088      0.117824     Biso  1.000000 O
   O15        1.0     0.333099      0.693857      0.117836     Biso  1.000000 O
   O16        1.0     0.666900      0.693904      0.117882     Biso  1.000000 O
   O17        1.0     0.000289      0.693585      0.117720     Biso  1.000000 O
   O18        1.0     0.666137      0.193320      0.118006     Biso  1.000000 O
   O19        1.0     0.834130      0.442341      0.152729     Biso  1.000000 O
   O20        1.0     0.499999      0.442236      0.151706     Biso  1.000000 O
   O21        1.0     0.166240      0.442522      0.152788     Biso  1.000000 O
   O22        1.0     0.166780      0.944233      0.154403     Biso  1.000000 O
   O23        1.0     0.500341      0.946007      0.154830     Biso  1.000000 O
   O24        1.0     0.832180      0.944923      0.155597     Biso  1.000000 O
   O25        1.0     0.835621      0.693887      0.231404     Biso  1.000000 O
   O26        1.0     0.499650      0.696971      0.231309     Biso  1.000000 O
   O27        1.0     0.165668      0.693473      0.232502     Biso  1.000000 O
   O28        1.0     0.167258      0.192453      0.232603     Biso  1.000000 O
   O29        1.0     0.828702      0.192455      0.233675     Biso  1.000000 O
   O30        1.0     0.496981      0.193256      0.234123     Biso  1.000000 O
   O31        1.0     0.667377      0.448378      0.262862     Biso  1.000000 O
   O32        1.0     0.335127      0.451474      0.264469     Biso  1.000000 O
   O33        1.0     0.000047      0.439301      0.268699     Biso  1.000000 O
   O34        1.0     0.333088      0.939610      0.270276     Biso  1.000000 O
   O35        1.0     0.999592      0.942317      0.269522     Biso  1.000000 O
   O36        1.0     0.663936      0.940266      0.273444     Biso  1.000000 O
   O37        1.0     0.671845      0.667950      0.342944     Biso  1.000000 O
   O38        1.0     0.997927      0.680493      0.348411     Biso  1.000000 O
   O39        1.0     0.012451      0.170680      0.347897     Biso  1.000000 O
   O40        1.0     0.334961      0.668354      0.349058     Biso  1.000000 O
   O41        1.0     0.639732      0.300244      0.356083     Biso  1.000000 O
   O42        1.0     0.323519      0.284283      0.352537     Biso  1.000000 O
   O43        1.0     0.663058      0.864295      0.403660     Biso  1.000000 O
   Cr1        1.0     0.665061      0.483059      0.342022     Biso  1.000000 Cr
   Cr2        1.0     0.324588      0.478734      0.345671     Biso  1.000000 Cr
   Cr3        1.0     0.818789      0.215143      0.366580     Biso  1.000000 Cr
   Cr4        1.0     0.828179      0.774284      0.376608     Biso  1.000000 Cr
   Cr5        1.0     0.169521      0.776981      0.374216     Biso  1.000000 Cr
   Cr6        1.0     0.508262      0.756495      0.378384     Biso  1.000000 Cr
   Zn1        1.0     0.166670      0.000570      0.000000     Biso  1.000000 Zn
   Zn2        1.0     0.500000      0.000570      0.000000     Biso  1.000000 Zn
   Zn3        1.0     0.833330      0.000570      0.000000     Biso  1.000000 Zn
   Zn4        1.0     0.166670      0.500570      0.000000     Biso  1.000000 Zn
   Zn5        1.0     0.500000      0.500570      0.000000     Biso  1.000000 Zn
   Zn6        1.0     0.833330      0.500570      0.000000     Biso  1.000000 Zn
   Zn7        1.0     0.000000      0.250570      0.038700     Biso  1.000000 Zn
   Zn8        1.0     0.333330      0.250570      0.038700     Biso  1.000000 Zn
   Zn9        1.0     0.666670      0.250570      0.038700     Biso  1.000000 Zn
   Zn10       1.0     0.000000      0.750570      0.038700     Biso  1.000000 Zn
   Zn11       1.0     0.333330      0.750570      0.038700     Biso  1.000000 Zn
   Zn12       1.0     0.666670      0.750570      0.038700     Biso  1.000000 Zn
   Zn13       1.0     0.333131      0.005201      0.116033     Biso  1.000000 Zn
   Zn14       1.0     0.667296      0.005471      0.116135     Biso  1.000000 Zn
   Zn15       1.0     0.667569      0.506037      0.115284     Biso  1.000000 Zn
   Zn16       1.0     0.332638      0.506109      0.115204     Biso  1.000000 Zn
   Zn17       1.0     0.000008      0.505792      0.115150     Biso  1.000000 Zn
   Zn18       1.0     0.999061      0.004474      0.116558     Biso  1.000000 Zn
   Zn19       1.0     0.499852      0.757118      0.153219     Biso  1.000000 Zn
   Zn20       1.0     0.833974      0.755798      0.153702     Biso  1.000000 Zn
   Zn21       1.0     0.166481      0.755284      0.154183     Biso  1.000000 Zn
   Zn22       1.0     0.832843      0.252759      0.154412     Biso  1.000000 Zn
   Zn23       1.0     0.499474      0.252829      0.154113     Biso  1.000000 Zn
   Zn24       1.0     0.166164      0.252654      0.153895     Biso  1.000000 Zn
   Zn25       1.0     0.500079      0.510172      0.226238     Biso  1.000000 Zn
   Zn26       1.0     0.839450      0.505937      0.228576     Biso  1.000000 Zn
   Zn27       1.0     0.163137      0.505558      0.228496     Biso  1.000000 Zn
   Zn28       1.0     0.166849      0.001675      0.232077     Biso  1.000000 Zn
   Zn29       1.0     0.499494      0.002180      0.232570     Biso  1.000000 Zn
   Zn30       1.0     0.830528      0.001803      0.233891     Biso  1.000000 Zn
   Zn31       1.0     0.668163      0.751713      0.267553     Biso  1.000000 Zn
   Zn32       1.0     0.662791      0.259517      0.268257     Biso  1.000000 Zn
   Zn33       1.0     0.329720      0.261598      0.267360     Biso  1.000000 Zn
   Zn34       1.0     0.333198      0.748806      0.269832     Biso  1.000000 Zn
   Zn35       1.0     0.999561      0.754439      0.269855     Biso  1.000000 Zn
   Zn36       1.0     0.999112      0.247855      0.269181     Biso  1.000000 Zn
   Zn37       1.0     0.024283      0.499466      0.346967     Biso  1.000000 Zn
   Zn38       1.0     0.017868      0.983532      0.352391     Biso  1.000000 Zn
   Zn39       1.0     0.345823      0.968261      0.352873     Biso  1.000000 Zn
   Zn40       1.0     0.635637     -0.001255      0.352938     Biso  1.000000 Zn
   Zn41       1.0     0.486057      0.180875      0.365337     Biso  1.000000 Zn
   Zn42       1.0     0.130903      0.302988      0.374909     Biso  1.000000 Zn
