# Supplementary material for: Unravelling the Impact of Metal Dopants and Oxygen Vacancies on Syngas Conversion over Oxides: A Machine Learning-Accelerated Study of CO Activation on Cr-Doped ZnO Surfaces
Source: ACS Catal. 2023 Nov 8;13(22):15074–86. doi: 10.1021/acscatal.3c03648 (PMC10660660; doi:10.1021/acscatal.3c03648)
Supplement: Supplementary file 2 — cs3c03648_si_002.zip [file cs3c03648_si_002.zip › CIF files/on-grid/Cr12.5OV12.5.cif]

#======================================================================

# CRYSTAL DATA

#----------------------------------------------------------------------

data_VESTA_phase_1


_chemical_name_common                  'AutoCreatByScript                     '
_cell_length_a                         9.84310
_cell_length_b                         10.55340
_cell_length_c                         24.47150
_cell_angle_alpha                      90
_cell_angle_beta                       90
_cell_angle_gamma                      90
_space_group_name_H-M_alt              'P 1'
_space_group_IT_number                 1

loop_
_space_group_symop_operation_xyz
   'x, y, z'

loop_
   _atom_site_label
   _atom_site_occupancy
   _atom_site_fract_x
   _atom_site_fract_y
   _atom_site_fract_z
   _atom_site_adp_type
   _atom_site_B_iso_or_equiv
   _atom_site_type_symbol
   O1         1.0     0.166670      0.190730      0.000000     Biso  1.000000 O
   O2         1.0     0.500000      0.190730      0.000000     Biso  1.000000 O
   O3         1.0     0.833330      0.190730      0.000000     Biso  1.000000 O
   O4         1.0     0.166670      0.690730      0.000000     Biso  1.000000 O
   O5         1.0     0.500000      0.690730      0.000000     Biso  1.000000 O
   O6         1.0     0.833330      0.690730      0.000000     Biso  1.000000 O
   O7         1.0     0.000000      0.440730      0.038700     Biso  1.000000 O
   O8         1.0     0.333330      0.440730      0.038700     Biso  1.000000 O
   O9         1.0     0.666670      0.440730      0.038700     Biso  1.000000 O
   O10        1.0     0.000000      0.940730      0.038700     Biso  1.000000 O
   O11        1.0     0.333330      0.940730      0.038700     Biso  1.000000 O
   O12        1.0     0.666670      0.940730      0.038700     Biso  1.000000 O
   O13        1.0     0.998506      0.193319      0.118149     Biso  1.000000 O
   O14        1.0     0.332584      0.193884      0.117782     Biso  1.000000 O
   O15        1.0     0.333406      0.694037      0.117901     Biso  1.000000 O
   O16        1.0     0.666901      0.694180      0.117945     Biso  1.000000 O
   O17        1.0     0.999715      0.694040      0.117788     Biso  1.000000 O
   O18        1.0     0.666104      0.193991      0.118088     Biso  1.000000 O
   O19        1.0     0.833966      0.442986      0.153106     Biso  1.000000 O
   O20        1.0     0.500114      0.443114      0.151832     Biso  1.000000 O
   O21        1.0     0.165746      0.443056      0.152657     Biso  1.000000 O
   O22        1.0     0.166461      0.944816      0.154403     Biso  1.000000 O
   O23        1.0     0.499568      0.946381      0.154361     Biso  1.000000 O
   O24        1.0     0.832285      0.945783      0.155207     Biso  1.000000 O
   O25        1.0     0.834984      0.694675      0.232053     Biso  1.000000 O
   O26        1.0     0.500738      0.697485      0.231979     Biso  1.000000 O
   O27        1.0     0.165887      0.693387      0.232012     Biso  1.000000 O
   O28        1.0     0.166667      0.193039      0.232849     Biso  1.000000 O
   O29        1.0     0.827611      0.194244      0.234606     Biso  1.000000 O
   O30        1.0     0.496606      0.194369      0.233848     Biso  1.000000 O
   O31        1.0     0.667060      0.452179      0.264302     Biso  1.000000 O
   O32        1.0     0.335050      0.450346      0.264019     Biso  1.000000 O
   O33        1.0     0.999743      0.439775      0.269351     Biso  1.000000 O
   O34        1.0     0.333109      0.940582      0.270519     Biso  1.000000 O
   O35        1.0     0.999326      0.943056      0.269420     Biso  1.000000 O
   O36        1.0     0.663688      0.941546      0.271078     Biso  1.000000 O
   O37        1.0     0.675953      0.672750      0.348149     Biso  1.000000 O
   O38        1.0     0.001632      0.681436      0.348145     Biso  1.000000 O
   O39        1.0     0.010085      0.170427      0.348657     Biso  1.000000 O
   O40        1.0     0.330106      0.665938      0.347579     Biso  1.000000 O
   O41        1.0     0.639699      0.297489      0.355073     Biso  1.000000 O
   O42        1.0     0.321051      0.285209      0.352979     Biso  1.000000 O
   Cr1        1.0     0.668900      0.483645      0.344617     Biso  1.000000 Cr
   Cr2        1.0     0.319979      0.476971      0.344939     Biso  1.000000 Cr
   Cr3        1.0     0.813895      0.205389      0.367864     Biso  1.000000 Cr
   Cr4        1.0     0.835718      0.783414      0.373060     Biso  1.000000 Cr
   Cr5        1.0     0.173009      0.778558      0.373561     Biso  1.000000 Cr
   Cr6        1.0     0.500974      0.753034      0.375172     Biso  1.000000 Cr
   Zn1        1.0     0.166670      0.000570      0.000000     Biso  1.000000 Zn
   Zn2        1.0     0.500000      0.000570      0.000000     Biso  1.000000 Zn
   Zn3        1.0     0.833330      0.000570      0.000000     Biso  1.000000 Zn
   Zn4        1.0     0.166670      0.500570      0.000000     Biso  1.000000 Zn
   Zn5        1.0     0.500000      0.500570      0.000000     Biso  1.000000 Zn
   Zn6        1.0     0.833330      0.500570      0.000000     Biso  1.000000 Zn
   Zn7        1.0     0.000000      0.250570      0.038700     Biso  1.000000 Zn
   Zn8        1.0     0.333330      0.250570      0.038700     Biso  1.000000 Zn
   Zn9        1.0     0.666670      0.250570      0.038700     Biso  1.000000 Zn
   Zn10       1.0     0.000000      0.750570      0.038700     Biso  1.000000 Zn
   Zn11       1.0     0.333330      0.750570      0.038700     Biso  1.000000 Zn
   Zn12       1.0     0.666670      0.750570      0.038700     Biso  1.000000 Zn
   Zn13       1.0     0.332579      0.006060      0.115970     Biso  1.000000 Zn
   Zn14       1.0     0.666816      0.006178      0.116113     Biso  1.000000 Zn
   Zn15       1.0     0.667676      0.506275      0.115330     Biso  1.000000 Zn
   Zn16       1.0     0.332625      0.506263      0.115257     Biso  1.000000 Zn
   Zn17       1.0     0.999449      0.506209      0.115145     Biso  1.000000 Zn
   Zn18       1.0     0.999014      0.005475      0.116412     Biso  1.000000 Zn
   Zn19       1.0     0.500082      0.757540      0.153391     Biso  1.000000 Zn
   Zn20       1.0     0.833512      0.756721      0.153920     Biso  1.000000 Zn
   Zn21       1.0     0.166379      0.755856      0.153758     Biso  1.000000 Zn
   Zn22       1.0     0.832407      0.253276      0.154925     Biso  1.000000 Zn
   Zn23       1.0     0.499033      0.253436      0.154120     Biso  1.000000 Zn
   Zn24       1.0     0.165642      0.253146      0.154115     Biso  1.000000 Zn
   Zn25       1.0     0.500202      0.510586      0.226532     Biso  1.000000 Zn
   Zn26       1.0     0.838904      0.506467      0.228958     Biso  1.000000 Zn
   Zn27       1.0     0.162821      0.505112      0.228461     Biso  1.000000 Zn
   Zn28       1.0     0.167016      0.002465      0.232366     Biso  1.000000 Zn
   Zn29       1.0     0.499201      0.003181      0.232221     Biso  1.000000 Zn
   Zn30       1.0     0.830514      0.003182      0.233512     Biso  1.000000 Zn
   Zn31       1.0     0.668354      0.753661      0.268476     Biso  1.000000 Zn
   Zn32       1.0     0.660715      0.262798      0.268476     Biso  1.000000 Zn
   Zn33       1.0     0.329632      0.259642      0.268665     Biso  1.000000 Zn
   Zn34       1.0     0.332780      0.751525      0.268612     Biso  1.000000 Zn
   Zn35       1.0     0.000640      0.755419      0.268971     Biso  1.000000 Zn
   Zn36       1.0     0.998958      0.247855      0.269904     Biso  1.000000 Zn
   Zn37       1.0     0.025628      0.500000      0.347511     Biso  1.000000 Zn
   Zn38       1.0     0.018621      0.983942      0.353073     Biso  1.000000 Zn
   Zn39       1.0     0.363358      0.969255      0.353561     Biso  1.000000 Zn
   Zn40       1.0     0.650741      0.979626      0.355682     Biso  1.000000 Zn
   Zn41       1.0     0.486341      0.176983      0.366245     Biso  1.000000 Zn
   Zn42       1.0     0.129330      0.301474      0.375510     Biso  1.000000 Zn
