# Supplementary material for: Unravelling the Impact of Metal Dopants and Oxygen Vacancies on Syngas Conversion over Oxides: A Machine Learning-Accelerated Study of CO Activation on Cr-Doped ZnO Surfaces
Source: ACS Catal. 2023 Nov 8;13(22):15074–86. doi: 10.1021/acscatal.3c03648 (PMC10660660; doi:10.1021/acscatal.3c03648)
Supplement: Supplementary file 2 — cs3c03648_si_002.zip [file cs3c03648_si_002.zip › CIF files/on-grid/Cr12.5OV2.1.cif]

#======================================================================

# CRYSTAL DATA

#----------------------------------------------------------------------

data_VESTA_phase_1


_chemical_name_common                  'AutoCreatByScript                     '
_cell_length_a                         9.84310
_cell_length_b                         10.55340
_cell_length_c                         24.47150
_cell_angle_alpha                      90
_cell_angle_beta                       90
_cell_angle_gamma                      90
_space_group_name_H-M_alt              'P 1'
_space_group_IT_number                 1

loop_
_space_group_symop_operation_xyz
   'x, y, z'

loop_
   _atom_site_label
   _atom_site_occupancy
   _atom_site_fract_x
   _atom_site_fract_y
   _atom_site_fract_z
   _atom_site_adp_type
   _atom_site_B_iso_or_equiv
   _atom_site_type_symbol
   O1         1.0     0.166670      0.190730      0.000000     Biso  1.000000 O
   O2         1.0     0.500000      0.190730      0.000000     Biso  1.000000 O
   O3         1.0     0.833330      0.190730      0.000000     Biso  1.000000 O
   O4         1.0     0.166670      0.690730      0.000000     Biso  1.000000 O
   O5         1.0     0.500000      0.690730      0.000000     Biso  1.000000 O
   O6         1.0     0.833330      0.690730      0.000000     Biso  1.000000 O
   O7         1.0     0.000000      0.440730      0.038700     Biso  1.000000 O
   O8         1.0     0.333330      0.440730      0.038700     Biso  1.000000 O
   O9         1.0     0.666670      0.440730      0.038700     Biso  1.000000 O
   O10        1.0     0.000000      0.940730      0.038700     Biso  1.000000 O
   O11        1.0     0.333330      0.940730      0.038700     Biso  1.000000 O
   O12        1.0     0.666670      0.940730      0.038700     Biso  1.000000 O
   O13        1.0     0.998181      0.193255      0.118051     Biso  1.000000 O
   O14        1.0     0.666845      0.193473      0.118224     Biso  1.000000 O
   O15        1.0     0.332485      0.193786      0.117773     Biso  1.000000 O
   O16        1.0     0.667257      0.693756      0.117699     Biso  1.000000 O
   O17        1.0    -0.000561      0.694083      0.117906     Biso  1.000000 O
   O18        1.0     0.332744      0.693934      0.118293     Biso  1.000000 O
   O19        1.0     0.164597      0.444086      0.152693     Biso  1.000000 O
   O20        1.0     0.831952      0.442537      0.154808     Biso  1.000000 O
   O21        1.0     0.500658      0.442358      0.153012     Biso  1.000000 O
   O22        1.0     0.166375      0.944749      0.154344     Biso  1.000000 O
   O23        1.0     0.499872      0.945248      0.154469     Biso  1.000000 O
   O24        1.0     0.831728      0.945700      0.156555     Biso  1.000000 O
   O25        1.0     0.834707      0.693571      0.231655     Biso  1.000000 O
   O26        1.0     0.503003      0.694485      0.231429     Biso  1.000000 O
   O27        1.0     0.165809      0.193506      0.232233     Biso  1.000000 O
   O28        1.0     0.495836      0.192098      0.233406     Biso  1.000000 O
   O29        1.0     0.163796      0.697270      0.233719     Biso  1.000000 O
   O30        1.0     0.830944      0.192365      0.235428     Biso  1.000000 O
   O31        1.0     0.329147      0.454297      0.263319     Biso  1.000000 O
   O32        1.0     0.998555      0.446419      0.269731     Biso  1.000000 O
   O33        1.0     0.664045      0.445363      0.270074     Biso  1.000000 O
   O34        1.0     0.000780      0.945110      0.270479     Biso  1.000000 O
   O35        1.0     0.333984      0.939505      0.270276     Biso  1.000000 O
   O36        1.0     0.660229      0.936196      0.274132     Biso  1.000000 O
   O37        1.0     0.691805      0.650421      0.344473     Biso  1.000000 O
   O38        1.0     0.356786      0.680139      0.346335     Biso  1.000000 O
   O39        1.0     0.030830      0.191609      0.349250     Biso  1.000000 O
   O40        1.0     0.976738      0.704934      0.351322     Biso  1.000000 O
   O41        1.0     0.640551      0.262433      0.352165     Biso  1.000000 O
   O42        1.0     0.331834      0.289076      0.349473     Biso  1.000000 O
   O43        1.0     0.846787      0.405742      0.374656     Biso  1.000000 O
   O44        1.0     0.828469      0.006322      0.375948     Biso  1.000000 O
   O45        1.0     0.178484      0.912617      0.378346     Biso  1.000000 O
   O46        1.0     0.510103      0.505009      0.393370     Biso  1.000000 O
   O47        1.0     0.613493      0.841540      0.404534     Biso  1.000000 O
   Cr1        1.0     0.349765      0.481760      0.345504     Biso  1.000000 Cr
   Cr2        1.0     0.670177      0.455671      0.351560     Biso  1.000000 Cr
   Cr3        1.0     0.836433      0.212908      0.372970     Biso  1.000000 Cr
   Cr4        1.0     0.169637      0.727284      0.372341     Biso  1.000000 Cr
   Cr5        1.0     0.803454      0.798331      0.377815     Biso  1.000000 Cr
   Cr6        1.0     0.529142      0.689490      0.385581     Biso  1.000000 Cr
   Zn1        1.0     0.166670      0.000570      0.000000     Biso  1.000000 Zn
   Zn2        1.0     0.500000      0.000570      0.000000     Biso  1.000000 Zn
   Zn3        1.0     0.833330      0.000570      0.000000     Biso  1.000000 Zn
   Zn4        1.0     0.166670      0.500570      0.000000     Biso  1.000000 Zn
   Zn5        1.0     0.500000      0.500570      0.000000     Biso  1.000000 Zn
   Zn6        1.0     0.833330      0.500570      0.000000     Biso  1.000000 Zn
   Zn7        1.0     0.000000      0.250570      0.038700     Biso  1.000000 Zn
   Zn8        1.0     0.333330      0.250570      0.038700     Biso  1.000000 Zn
   Zn9        1.0     0.666670      0.250570      0.038700     Biso  1.000000 Zn
   Zn10       1.0     0.000000      0.750570      0.038700     Biso  1.000000 Zn
   Zn11       1.0     0.333330      0.750570      0.038700     Biso  1.000000 Zn
   Zn12       1.0     0.666670      0.750570      0.038700     Biso  1.000000 Zn
   Zn13       1.0     0.667402      0.005541      0.116248     Biso  1.000000 Zn
   Zn14       1.0     0.332595      0.005840      0.115972     Biso  1.000000 Zn
   Zn15       1.0     0.667489      0.505804      0.115679     Biso  1.000000 Zn
   Zn16       1.0     0.997382      0.506005      0.115725     Biso  1.000000 Zn
   Zn17       1.0     0.332559      0.505855      0.115816     Biso  1.000000 Zn
   Zn18       1.0     0.998173      0.005196      0.116695     Biso  1.000000 Zn
   Zn19       1.0     0.499443      0.252562      0.153901     Biso  1.000000 Zn
   Zn20       1.0     0.165141      0.254330      0.153841     Biso  1.000000 Zn
   Zn21       1.0     0.500678      0.755967      0.153274     Biso  1.000000 Zn
   Zn22       1.0     0.833280      0.756275      0.154204     Biso  1.000000 Zn
   Zn23       1.0     0.165557      0.755605      0.154460     Biso  1.000000 Zn
   Zn24       1.0     0.832948      0.252527      0.155641     Biso  1.000000 Zn
   Zn25       1.0     0.833311      0.504562      0.231491     Biso  1.000000 Zn
   Zn26       1.0     0.500408      0.506877      0.228409     Biso  1.000000 Zn
   Zn27       1.0     0.158233      0.508624      0.228870     Biso  1.000000 Zn
   Zn28       1.0     0.166420      0.003130      0.231844     Biso  1.000000 Zn
   Zn29       1.0     0.499604      0.001295      0.232001     Biso  1.000000 Zn
   Zn30       1.0     0.829298      0.001131      0.235768     Biso  1.000000 Zn
   Zn31       1.0     0.328500      0.265006      0.265807     Biso  1.000000 Zn
   Zn32       1.0     0.662261      0.255139      0.268114     Biso  1.000000 Zn
   Zn33       1.0     0.335801      0.751387      0.267128     Biso  1.000000 Zn
   Zn34       1.0     0.001159      0.256178      0.270614     Biso  1.000000 Zn
   Zn35       1.0     0.996245      0.757694      0.270612     Biso  1.000000 Zn
   Zn36       1.0     0.669030      0.745703      0.269689     Biso  1.000000 Zn
   Zn37       1.0     0.997562      0.510591      0.350072     Biso  1.000000 Zn
   Zn38       1.0     0.020564      0.001601      0.349476     Biso  1.000000 Zn
   Zn39       1.0     0.342611      0.981057      0.349919     Biso  1.000000 Zn
   Zn40       1.0     0.631823      0.987202      0.353931     Biso  1.000000 Zn
   Zn41       1.0     0.475061      0.172956      0.366635     Biso  1.000000 Zn
   Zn42       1.0     0.145444      0.328184      0.373066     Biso  1.000000 Zn
