# Supplementary material for: Unravelling the Impact of Metal Dopants and Oxygen Vacancies on Syngas Conversion over Oxides: A Machine Learning-Accelerated Study of CO Activation on Cr-Doped ZnO Surfaces
Source: ACS Catal. 2023 Nov 8;13(22):15074–86. doi: 10.1021/acscatal.3c03648 (PMC10660660; doi:10.1021/acscatal.3c03648)
Supplement: Supplementary file 2 — cs3c03648_si_002.zip [file cs3c03648_si_002.zip › CIF files/on-grid/Cr12.5OV4.2.cif]

#======================================================================

# CRYSTAL DATA

#----------------------------------------------------------------------

data_VESTA_phase_1


_chemical_name_common                  'AutoCreatByScript                     '
_cell_length_a                         9.84310
_cell_length_b                         10.55340
_cell_length_c                         24.47150
_cell_angle_alpha                      90
_cell_angle_beta                       90
_cell_angle_gamma                      90
_space_group_name_H-M_alt              'P 1'
_space_group_IT_number                 1

loop_
_space_group_symop_operation_xyz
   'x, y, z'

loop_
   _atom_site_label
   _atom_site_occupancy
   _atom_site_fract_x
   _atom_site_fract_y
   _atom_site_fract_z
   _atom_site_adp_type
   _atom_site_B_iso_or_equiv
   _atom_site_type_symbol
   O1         1.0     0.166670      0.190730      0.000000     Biso  1.000000 O
   O2         1.0     0.500000      0.190730      0.000000     Biso  1.000000 O
   O3         1.0     0.833330      0.190730      0.000000     Biso  1.000000 O
   O4         1.0     0.166670      0.690730      0.000000     Biso  1.000000 O
   O5         1.0     0.500000      0.690730      0.000000     Biso  1.000000 O
   O6         1.0     0.833330      0.690730      0.000000     Biso  1.000000 O
   O7         1.0     0.000000      0.440730      0.038700     Biso  1.000000 O
   O8         1.0     0.333330      0.440730      0.038700     Biso  1.000000 O
   O9         1.0     0.666670      0.440730      0.038700     Biso  1.000000 O
   O10        1.0     0.000000      0.940730      0.038700     Biso  1.000000 O
   O11        1.0     0.333330      0.940730      0.038700     Biso  1.000000 O
   O12        1.0     0.666670      0.940730      0.038700     Biso  1.000000 O
   O13        1.0     0.998996      0.192887      0.118122     Biso  1.000000 O
   O14        1.0     0.666282      0.193338      0.118358     Biso  1.000000 O
   O15        1.0     0.332699      0.193564      0.117818     Biso  1.000000 O
   O16        1.0     0.666910      0.693551      0.117605     Biso  1.000000 O
   O17        1.0     0.332629      0.694065      0.118087     Biso  1.000000 O
   O18        1.0     0.000051      0.694180      0.117883     Biso  1.000000 O
   O19        1.0     0.499618      0.442376      0.152399     Biso  1.000000 O
   O20        1.0     0.165012      0.444043      0.153101     Biso  1.000000 O
   O21        1.0     0.166816      0.944446      0.154117     Biso  1.000000 O
   O22        1.0     0.499941      0.945575      0.154454     Biso  1.000000 O
   O23        1.0     0.833616      0.442017      0.153046     Biso  1.000000 O
   O24        1.0     0.831685      0.945596      0.156055     Biso  1.000000 O
   O25        1.0     0.167642      0.194121      0.232390     Biso  1.000000 O
   O26        1.0     0.834808      0.694717      0.230968     Biso  1.000000 O
   O27        1.0     0.502048      0.694722      0.230914     Biso  1.000000 O
   O28        1.0     0.495301      0.192878      0.234151     Biso  1.000000 O
   O29        1.0     0.165194      0.696477      0.233802     Biso  1.000000 O
   O30        1.0     0.831536      0.191027      0.234655     Biso  1.000000 O
   O31        1.0     0.330467      0.454666      0.265059     Biso  1.000000 O
   O32        1.0     0.997147      0.446248      0.269898     Biso  1.000000 O
   O33        1.0     0.668310      0.444048      0.265016     Biso  1.000000 O
   O34        1.0     0.334637      0.940181      0.270179     Biso  1.000000 O
   O35        1.0     0.001670      0.944098      0.268984     Biso  1.000000 O
   O36        1.0     0.660240      0.937141      0.273900     Biso  1.000000 O
   O37        1.0     0.684882      0.655101      0.342765     Biso  1.000000 O
   O38        1.0     0.357059      0.682454      0.346890     Biso  1.000000 O
   O39        1.0     0.027437      0.187528      0.347290     Biso  1.000000 O
   O40        1.0     0.327888      0.290520      0.352427     Biso  1.000000 O
   O41        1.0     0.977247      0.703164      0.350293     Biso  1.000000 O
   O42        1.0     0.646405      0.267862      0.352763     Biso  1.000000 O
   O43        1.0     0.830716      0.998752      0.374924     Biso  1.000000 O
   O44        1.0     0.181489      0.916322      0.378301     Biso  1.000000 O
   O45        1.0     0.505620      0.514211      0.402411     Biso  1.000000 O
   O46        1.0     0.617945      0.843658      0.406801     Biso  1.000000 O
   Cr1        1.0     0.354878      0.484403      0.348024     Biso  1.000000 Cr
   Cr2        1.0     0.653829      0.463948      0.348574     Biso  1.000000 Cr
   Cr3        1.0     0.171485      0.731107      0.372492     Biso  1.000000 Cr
   Cr4        1.0     0.832351      0.196331      0.370180     Biso  1.000000 Cr
   Cr5        1.0     0.803051      0.795424      0.377710     Biso  1.000000 Cr
   Cr6        1.0     0.527016      0.693405      0.388629     Biso  1.000000 Cr
   Zn1        1.0     0.166670      0.000570      0.000000     Biso  1.000000 Zn
   Zn2        1.0     0.500000      0.000570      0.000000     Biso  1.000000 Zn
   Zn3        1.0     0.833330      0.000570      0.000000     Biso  1.000000 Zn
   Zn4        1.0     0.166670      0.500570      0.000000     Biso  1.000000 Zn
   Zn5        1.0     0.500000      0.500570      0.000000     Biso  1.000000 Zn
   Zn6        1.0     0.833330      0.500570      0.000000     Biso  1.000000 Zn
   Zn7        1.0     0.000000      0.250570      0.038700     Biso  1.000000 Zn
   Zn8        1.0     0.333330      0.250570      0.038700     Biso  1.000000 Zn
   Zn9        1.0     0.666670      0.250570      0.038700     Biso  1.000000 Zn
   Zn10       1.0     0.000000      0.750570      0.038700     Biso  1.000000 Zn
   Zn11       1.0     0.333330      0.750570      0.038700     Biso  1.000000 Zn
   Zn12       1.0     0.666670      0.750570      0.038700     Biso  1.000000 Zn
   Zn13       1.0     0.667119      0.005668      0.116087     Biso  1.000000 Zn
   Zn14       1.0     0.332989      0.005851      0.115803     Biso  1.000000 Zn
   Zn15       1.0     0.666954      0.505503      0.115528     Biso  1.000000 Zn
   Zn16       1.0     0.332532      0.506146      0.115540     Biso  1.000000 Zn
   Zn17       1.0     0.998871      0.506300      0.115277     Biso  1.000000 Zn
   Zn18       1.0     0.998477      0.004961      0.116556     Biso  1.000000 Zn
   Zn19       1.0     0.500384      0.756184      0.153152     Biso  1.000000 Zn
   Zn20       1.0     0.499056      0.253022      0.154164     Biso  1.000000 Zn
   Zn21       1.0     0.165836      0.254315      0.153765     Biso  1.000000 Zn
   Zn22       1.0     0.166110      0.755363      0.154442     Biso  1.000000 Zn
   Zn23       1.0     0.833173      0.756448      0.153522     Biso  1.000000 Zn
   Zn24       1.0     0.833068      0.252516      0.154871     Biso  1.000000 Zn
   Zn25       1.0     0.500804      0.506681      0.228075     Biso  1.000000 Zn
   Zn26       1.0     0.161435      0.508078      0.229038     Biso  1.000000 Zn
   Zn27       1.0     0.499946      0.002258      0.231786     Biso  1.000000 Zn
   Zn28       1.0     0.168158      0.003410      0.231137     Biso  1.000000 Zn
   Zn29       1.0     0.834149      0.506220      0.229111     Biso  1.000000 Zn
   Zn30       1.0     0.828900      0.000226      0.234967     Biso  1.000000 Zn
   Zn31       1.0     0.328935      0.266114      0.267393     Biso  1.000000 Zn
   Zn32       1.0     0.336951      0.751568      0.267832     Biso  1.000000 Zn
   Zn33       1.0     0.663682      0.257428      0.266776     Biso  1.000000 Zn
   Zn34       1.0     0.668094      0.746468      0.268862     Biso  1.000000 Zn
   Zn35       1.0     0.996680      0.757265      0.269390     Biso  1.000000 Zn
   Zn36       1.0     0.001044      0.254524      0.269088     Biso  1.000000 Zn
   Zn37       1.0     0.007307      0.514096      0.347396     Biso  1.000000 Zn
   Zn38       1.0     0.344638      0.984519      0.349234     Biso  1.000000 Zn
   Zn39       1.0     0.022459      0.996967      0.347497     Biso  1.000000 Zn
   Zn40       1.0     0.628847      0.983734      0.353790     Biso  1.000000 Zn
   Zn41       1.0     0.478297      0.177070      0.366587     Biso  1.000000 Zn
   Zn42       1.0     0.137524      0.326325      0.373127     Biso  1.000000 Zn
