# Supplementary material for: Unravelling the Impact of Metal Dopants and Oxygen Vacancies on Syngas Conversion over Oxides: A Machine Learning-Accelerated Study of CO Activation on Cr-Doped ZnO Surfaces
Source: ACS Catal. 2023 Nov 8;13(22):15074–86. doi: 10.1021/acscatal.3c03648 (PMC10660660; doi:10.1021/acscatal.3c03648)
Supplement: Supplementary file 2 — cs3c03648_si_002.zip [file cs3c03648_si_002.zip › CIF files/on-grid/Cr12.5OV6.3.cif]

#======================================================================

# CRYSTAL DATA

#----------------------------------------------------------------------

data_VESTA_phase_1


_chemical_name_common                  'AutoCreatByScript                     '
_cell_length_a                         9.84310
_cell_length_b                         10.55340
_cell_length_c                         24.47150
_cell_angle_alpha                      90
_cell_angle_beta                       90
_cell_angle_gamma                      90
_space_group_name_H-M_alt              'P 1'
_space_group_IT_number                 1

loop_
_space_group_symop_operation_xyz
   'x, y, z'

loop_
   _atom_site_label
   _atom_site_occupancy
   _atom_site_fract_x
   _atom_site_fract_y
   _atom_site_fract_z
   _atom_site_adp_type
   _atom_site_B_iso_or_equiv
   _atom_site_type_symbol
   O1         1.0     0.166670      0.190730      0.000000     Biso  1.000000 O
   O2         1.0     0.500000      0.190730      0.000000     Biso  1.000000 O
   O3         1.0     0.833330      0.190730      0.000000     Biso  1.000000 O
   O4         1.0     0.166670      0.690730      0.000000     Biso  1.000000 O
   O5         1.0     0.500000      0.690730      0.000000     Biso  1.000000 O
   O6         1.0     0.833330      0.690730      0.000000     Biso  1.000000 O
   O7         1.0     0.000000      0.440730      0.038700     Biso  1.000000 O
   O8         1.0     0.333330      0.440730      0.038700     Biso  1.000000 O
   O9         1.0     0.666670      0.440730      0.038700     Biso  1.000000 O
   O10        1.0     0.000000      0.940730      0.038700     Biso  1.000000 O
   O11        1.0     0.333330      0.940730      0.038700     Biso  1.000000 O
   O12        1.0     0.666670      0.940730      0.038700     Biso  1.000000 O
   O13        1.0     0.998891      0.193895      0.117888     Biso  1.000000 O
   O14        1.0     0.332305      0.194470      0.118093     Biso  1.000000 O
   O15        1.0     0.667357      0.694445      0.117462     Biso  1.000000 O
   O16        1.0     0.332935      0.694981      0.117959     Biso  1.000000 O
   O17        1.0     0.000324      0.695179      0.117631     Biso  1.000000 O
   O18        1.0     0.665782      0.194303      0.118081     Biso  1.000000 O
   O19        1.0     0.499849      0.443438      0.152210     Biso  1.000000 O
   O20        1.0     0.834105      0.443663      0.152878     Biso  1.000000 O
   O21        1.0     0.165213      0.445157      0.152760     Biso  1.000000 O
   O22        1.0     0.166169      0.945806      0.153345     Biso  1.000000 O
   O23        1.0     0.500250      0.946523      0.153881     Biso  1.000000 O
   O24        1.0     0.831544      0.946849      0.156270     Biso  1.000000 O
   O25        1.0     0.503044      0.695164      0.230156     Biso  1.000000 O
   O26        1.0     0.836902      0.697032      0.230435     Biso  1.000000 O
   O27        1.0     0.164880      0.196597      0.232804     Biso  1.000000 O
   O28        1.0     0.165219      0.697293      0.232927     Biso  1.000000 O
   O29        1.0     0.496676      0.194534      0.234104     Biso  1.000000 O
   O30        1.0     0.830839      0.192029      0.233217     Biso  1.000000 O
   O31        1.0     0.330567      0.454999      0.264766     Biso  1.000000 O
   O32        1.0     0.669922      0.446140      0.263968     Biso  1.000000 O
   O33        1.0     0.002907      0.948109      0.269960     Biso  1.000000 O
   O34        1.0     0.334456      0.940792      0.267764     Biso  1.000000 O
   O35        1.0     0.997815      0.448542      0.270173     Biso  1.000000 O
   O36        1.0     0.659623      0.937422      0.274516     Biso  1.000000 O
   O37        1.0     0.686441      0.657495      0.341518     Biso  1.000000 O
   O38        1.0     0.357790      0.681732      0.345834     Biso  1.000000 O
   O39        1.0     0.000814      0.191633      0.347927     Biso  1.000000 O
   O40        1.0     0.984748      0.706505      0.349419     Biso  1.000000 O
   O41        1.0     0.329085      0.285709      0.351576     Biso  1.000000 O
   O42        1.0     0.663816      0.272352      0.351775     Biso  1.000000 O
   O43        1.0     0.883767      0.970873      0.390233     Biso  1.000000 O
   O44        1.0     0.508645      0.515187      0.400967     Biso  1.000000 O
   O45        1.0     0.620133      0.847661      0.404109     Biso  1.000000 O
   Cr1        1.0     0.353404      0.482612      0.348102     Biso  1.000000 Cr
   Cr2        1.0     0.658175      0.466671      0.347061     Biso  1.000000 Cr
   Cr3        1.0     0.809805      0.140577      0.373246     Biso  1.000000 Cr
   Cr4        1.0     0.176938      0.748460      0.369964     Biso  1.000000 Cr
   Cr5        1.0     0.808485      0.797930      0.376584     Biso  1.000000 Cr
   Cr6        1.0     0.528611      0.694272      0.386878     Biso  1.000000 Cr
   Zn1        1.0     0.166670      0.000570      0.000000     Biso  1.000000 Zn
   Zn2        1.0     0.500000      0.000570      0.000000     Biso  1.000000 Zn
   Zn3        1.0     0.833330      0.000570      0.000000     Biso  1.000000 Zn
   Zn4        1.0     0.166670      0.500570      0.000000     Biso  1.000000 Zn
   Zn5        1.0     0.500000      0.500570      0.000000     Biso  1.000000 Zn
   Zn6        1.0     0.833330      0.500570      0.000000     Biso  1.000000 Zn
   Zn7        1.0     0.000000      0.250570      0.038700     Biso  1.000000 Zn
   Zn8        1.0     0.333330      0.250570      0.038700     Biso  1.000000 Zn
   Zn9        1.0     0.666670      0.250570      0.038700     Biso  1.000000 Zn
   Zn10       1.0     0.000000      0.750570      0.038700     Biso  1.000000 Zn
   Zn11       1.0     0.333330      0.750570      0.038700     Biso  1.000000 Zn
   Zn12       1.0     0.666670      0.750570      0.038700     Biso  1.000000 Zn
   Zn13       1.0     0.332984      0.006907      0.115560     Biso  1.000000 Zn
   Zn14       1.0     0.667463      0.006777      0.115916     Biso  1.000000 Zn
   Zn15       1.0     0.667341      0.506353      0.115490     Biso  1.000000 Zn
   Zn16       1.0     0.332753      0.507001      0.115431     Biso  1.000000 Zn
   Zn17       1.0     0.999151      0.507375      0.115016     Biso  1.000000 Zn
   Zn18       1.0     0.997665      0.006289      0.116270     Biso  1.000000 Zn
   Zn19       1.0     0.500765      0.757246      0.152795     Biso  1.000000 Zn
   Zn20       1.0     0.499070      0.254397      0.154079     Biso  1.000000 Zn
   Zn21       1.0     0.165125      0.255653      0.153909     Biso  1.000000 Zn
   Zn22       1.0     0.833689      0.757809      0.153195     Biso  1.000000 Zn
   Zn23       1.0     0.166265      0.756725      0.154050     Biso  1.000000 Zn
   Zn24       1.0     0.832659      0.254098      0.154462     Biso  1.000000 Zn
   Zn25       1.0     0.501144      0.507080      0.227985     Biso  1.000000 Zn
   Zn26       1.0     0.836210      0.508717      0.228875     Biso  1.000000 Zn
   Zn27       1.0     0.161390      0.508742      0.228618     Biso  1.000000 Zn
   Zn28       1.0     0.500523      0.004509      0.230676     Biso  1.000000 Zn
   Zn29       1.0     0.166304      0.006306      0.229916     Biso  1.000000 Zn
   Zn30       1.0     0.830087      0.002142      0.235223     Biso  1.000000 Zn
   Zn31       1.0     0.666162      0.259221      0.267022     Biso  1.000000 Zn
   Zn32       1.0     0.328587      0.266668      0.266537     Biso  1.000000 Zn
   Zn33       1.0     0.337474      0.751557      0.266605     Biso  1.000000 Zn
   Zn34       1.0     0.669538      0.746574      0.268011     Biso  1.000000 Zn
   Zn35       1.0     0.996116      0.256402      0.270038     Biso  1.000000 Zn
   Zn36       1.0     0.997901      0.761371      0.269083     Biso  1.000000 Zn
   Zn37       1.0     0.029372      0.521570      0.346007     Biso  1.000000 Zn
   Zn38       1.0     0.048509     -0.001252      0.349788     Biso  1.000000 Zn
   Zn39       1.0     0.303182      0.986375      0.346540     Biso  1.000000 Zn
   Zn40       1.0     0.583279      0.973011      0.350129     Biso  1.000000 Zn
   Zn41       1.0     0.487968      0.182001      0.365026     Biso  1.000000 Zn
   Zn42       1.0     0.133475      0.318741      0.371217     Biso  1.000000 Zn
