# Supplementary material for: Unravelling the Impact of Metal Dopants and Oxygen Vacancies on Syngas Conversion over Oxides: A Machine Learning-Accelerated Study of CO Activation on Cr-Doped ZnO Surfaces
Source: ACS Catal. 2023 Nov 8;13(22):15074–86. doi: 10.1021/acscatal.3c03648 (PMC10660660; doi:10.1021/acscatal.3c03648)
Supplement: Supplementary file 2 — cs3c03648_si_002.zip [file cs3c03648_si_002.zip › CIF files/on-grid/Cr12.5OV8.3.cif]

#======================================================================

# CRYSTAL DATA

#----------------------------------------------------------------------

data_VESTA_phase_1


_chemical_name_common                  'AutoCreatByScript                     '
_cell_length_a                         9.84310
_cell_length_b                         10.55340
_cell_length_c                         24.47150
_cell_angle_alpha                      90
_cell_angle_beta                       90
_cell_angle_gamma                      90
_space_group_name_H-M_alt              'P 1'
_space_group_IT_number                 1

loop_
_space_group_symop_operation_xyz
   'x, y, z'

loop_
   _atom_site_label
   _atom_site_occupancy
   _atom_site_fract_x
   _atom_site_fract_y
   _atom_site_fract_z
   _atom_site_adp_type
   _atom_site_B_iso_or_equiv
   _atom_site_type_symbol
   O1         1.0     0.166670      0.190730      0.000000     Biso  1.000000 O
   O2         1.0     0.500000      0.190730      0.000000     Biso  1.000000 O
   O3         1.0     0.833330      0.190730      0.000000     Biso  1.000000 O
   O4         1.0     0.166670      0.690730      0.000000     Biso  1.000000 O
   O5         1.0     0.500000      0.690730      0.000000     Biso  1.000000 O
   O6         1.0     0.833330      0.690730      0.000000     Biso  1.000000 O
   O7         1.0     0.000000      0.440730      0.038700     Biso  1.000000 O
   O8         1.0     0.333330      0.440730      0.038700     Biso  1.000000 O
   O9         1.0     0.666670      0.440730      0.038700     Biso  1.000000 O
   O10        1.0     0.000000      0.940730      0.038700     Biso  1.000000 O
   O11        1.0     0.333330      0.940730      0.038700     Biso  1.000000 O
   O12        1.0     0.666670      0.940730      0.038700     Biso  1.000000 O
   O13        1.0     0.998707      0.193269      0.118167     Biso  1.000000 O
   O14        1.0     0.332221      0.193587      0.117833     Biso  1.000000 O
   O15        1.0     0.666443      0.694181      0.117643     Biso  1.000000 O
   O16        1.0     0.332327      0.694147      0.117647     Biso  1.000000 O
   O17        1.0     0.000096      0.694139      0.117449     Biso  1.000000 O
   O18        1.0     0.665477      0.193798      0.118323     Biso  1.000000 O
   O19        1.0     0.499093      0.442753      0.152306     Biso  1.000000 O
   O20        1.0     0.833488      0.442817      0.152759     Biso  1.000000 O
   O21        1.0     0.165355      0.443358      0.152589     Biso  1.000000 O
   O22        1.0     0.166339      0.944878      0.154228     Biso  1.000000 O
   O23        1.0     0.500068      0.946290      0.155014     Biso  1.000000 O
   O24        1.0     0.831940      0.946077      0.156181     Biso  1.000000 O
   O25        1.0     0.498749      0.695980      0.230384     Biso  1.000000 O
   O26        1.0     0.836245      0.695390      0.230179     Biso  1.000000 O
   O27        1.0     0.167521      0.193464      0.233085     Biso  1.000000 O
   O28        1.0     0.165133      0.695170      0.232102     Biso  1.000000 O
   O29        1.0     0.829777      0.192196      0.234154     Biso  1.000000 O
   O30        1.0     0.493973      0.193475      0.234197     Biso  1.000000 O
   O31        1.0     0.668554      0.446648      0.263502     Biso  1.000000 O
   O32        1.0     0.330551      0.454490      0.265984     Biso  1.000000 O
   O33        1.0     0.333546      0.939913      0.270358     Biso  1.000000 O
   O34        1.0     0.998834      0.442282      0.268549     Biso  1.000000 O
   O35        1.0     0.000888      0.943241      0.270568     Biso  1.000000 O
   O36        1.0     0.663190      0.939508      0.274649     Biso  1.000000 O
   O37        1.0     0.679049      0.661964      0.337409     Biso  1.000000 O
   O38        1.0     0.337680      0.683827      0.347549     Biso  1.000000 O
   O39        1.0     0.015284      0.176950      0.348308     Biso  1.000000 O
   O40        1.0     0.994964      0.683738      0.347631     Biso  1.000000 O
   O41        1.0     0.637625      0.283012      0.351932     Biso  1.000000 O
   O42        1.0     0.328588      0.286617      0.353677     Biso  1.000000 O
   O43        1.0     0.504758      0.533234      0.400713     Biso  1.000000 O
   O44        1.0     0.646932      0.842558      0.404691     Biso  1.000000 O
   Cr1        1.0     0.644826      0.474698      0.345443     Biso  1.000000 Cr
   Cr2        1.0     0.346714      0.487127      0.349791     Biso  1.000000 Cr
   Cr3        1.0     0.166724      0.780350      0.374718     Biso  1.000000 Cr
   Cr4        1.0     0.817427      0.203026      0.366169     Biso  1.000000 Cr
   Cr5        1.0     0.822817      0.767161      0.375795     Biso  1.000000 Cr
   Cr6        1.0     0.521628      0.710003      0.383472     Biso  1.000000 Cr
   Zn1        1.0     0.166670      0.000570      0.000000     Biso  1.000000 Zn
   Zn2        1.0     0.500000      0.000570      0.000000     Biso  1.000000 Zn
   Zn3        1.0     0.833330      0.000570      0.000000     Biso  1.000000 Zn
   Zn4        1.0     0.166670      0.500570      0.000000     Biso  1.000000 Zn
   Zn5        1.0     0.500000      0.500570      0.000000     Biso  1.000000 Zn
   Zn6        1.0     0.833330      0.500570      0.000000     Biso  1.000000 Zn
   Zn7        1.0     0.000000      0.250570      0.038700     Biso  1.000000 Zn
   Zn8        1.0     0.333330      0.250570      0.038700     Biso  1.000000 Zn
   Zn9        1.0     0.666670      0.250570      0.038700     Biso  1.000000 Zn
   Zn10       1.0     0.000000      0.750570      0.038700     Biso  1.000000 Zn
   Zn11       1.0     0.333330      0.750570      0.038700     Biso  1.000000 Zn
   Zn12       1.0     0.666670      0.750570      0.038700     Biso  1.000000 Zn
   Zn13       1.0     0.667068      0.006177      0.116215     Biso  1.000000 Zn
   Zn14       1.0     0.333055      0.006085      0.115914     Biso  1.000000 Zn
   Zn15       1.0     0.666723      0.506010      0.115559     Biso  1.000000 Zn
   Zn16       1.0     0.332324      0.506300      0.115305     Biso  1.000000 Zn
   Zn17       1.0     0.998919      0.506212      0.115193     Biso  1.000000 Zn
   Zn18       1.0     0.998376      0.005629      0.116446     Biso  1.000000 Zn
   Zn19       1.0     0.499153      0.756935      0.152754     Biso  1.000000 Zn
   Zn20       1.0     0.833723      0.756815      0.152944     Biso  1.000000 Zn
   Zn21       1.0     0.165983      0.755619      0.153849     Biso  1.000000 Zn
   Zn22       1.0     0.832376      0.253538      0.154642     Biso  1.000000 Zn
   Zn23       1.0     0.498271      0.253378      0.154299     Biso  1.000000 Zn
   Zn24       1.0     0.165636      0.253900      0.154122     Biso  1.000000 Zn
   Zn25       1.0     0.499286      0.507735      0.227829     Biso  1.000000 Zn
   Zn26       1.0     0.162753      0.506612      0.228421     Biso  1.000000 Zn
   Zn27       1.0     0.836352      0.506674      0.229071     Biso  1.000000 Zn
   Zn28       1.0     0.167784      0.003126      0.231158     Biso  1.000000 Zn
   Zn29       1.0     0.499598      0.003252      0.232636     Biso  1.000000 Zn
   Zn30       1.0     0.830717      0.002446      0.234785     Biso  1.000000 Zn
   Zn31       1.0     0.328600      0.265989      0.268898     Biso  1.000000 Zn
   Zn32       1.0     0.333374      0.749400      0.268726     Biso  1.000000 Zn
   Zn33       1.0     0.661556      0.259915      0.266806     Biso  1.000000 Zn
   Zn34       1.0     0.667467      0.751266      0.264939     Biso  1.000000 Zn
   Zn35       1.0     0.999027      0.754785      0.268849     Biso  1.000000 Zn
   Zn36       1.0     0.999615      0.252038      0.269292     Biso  1.000000 Zn
   Zn37       1.0     0.031567      0.503928      0.345993     Biso  1.000000 Zn
   Zn38       1.0     0.329263      0.980276      0.350897     Biso  1.000000 Zn
   Zn39       1.0     0.626315      0.984168      0.354550     Biso  1.000000 Zn
   Zn40       1.0     0.042154      0.994245      0.349432     Biso  1.000000 Zn
   Zn41       1.0     0.481436      0.174909      0.367346     Biso  1.000000 Zn
   Zn42       1.0     0.137069      0.311155      0.374507     Biso  1.000000 Zn
