# Supplementary material for: Unravelling the Impact of Metal Dopants and Oxygen Vacancies on Syngas Conversion over Oxides: A Machine Learning-Accelerated Study of CO Activation on Cr-Doped ZnO Surfaces
Source: ACS Catal. 2023 Nov 8;13(22):15074–86. doi: 10.1021/acscatal.3c03648 (PMC10660660; doi:10.1021/acscatal.3c03648)
Supplement: Supplementary file 2 — cs3c03648_si_002.zip [file cs3c03648_si_002.zip › CIF files/on-grid/Cr2.1OV0.0.cif]

#======================================================================

# CRYSTAL DATA

#----------------------------------------------------------------------

data_VESTA_phase_1


_chemical_name_common                  'AutoCreatByScript                     '
_cell_length_a                         9.84312
_cell_length_b                         10.55342
_cell_length_c                         26.13000
_cell_angle_alpha                      90
_cell_angle_beta                       90
_cell_angle_gamma                      90
_space_group_name_H-M_alt              'P 1'
_space_group_IT_number                 1

loop_
_space_group_symop_operation_xyz
   'x, y, z'

loop_
   _atom_site_label
   _atom_site_occupancy
   _atom_site_fract_x
   _atom_site_fract_y
   _atom_site_fract_z
   _atom_site_adp_type
   _atom_site_B_iso_or_equiv
   _atom_site_type_symbol
   O1         1.0     0.247115      0.344448      0.011479     Biso  1.000000 O
   O2         1.0     0.580449      0.344448      0.011479     Biso  1.000000 O
   O3         1.0     0.913782      0.344448      0.011479     Biso  1.000000 O
   O4         1.0     0.247115      0.844448      0.011479     Biso  1.000000 O
   O5         1.0     0.580449      0.844448      0.011479     Biso  1.000000 O
   O6         1.0     0.913782      0.844448      0.011479     Biso  1.000000 O
   O7         1.0     0.080448      0.094448      0.047727     Biso  1.000000 O
   O8         1.0     0.413782      0.094448      0.047727     Biso  1.000000 O
   O9         1.0     0.747115      0.094448      0.047727     Biso  1.000000 O
   O10        1.0     0.080448      0.594448      0.047727     Biso  1.000000 O
   O11        1.0     0.413782      0.594448      0.047727     Biso  1.000000 O
   O12        1.0     0.747115      0.594448      0.047727     Biso  1.000000 O
   O13        1.0     0.080501      0.347867      0.121265     Biso  1.000000 O
   O14        1.0     0.414159      0.347906      0.121490     Biso  1.000000 O
   O15        1.0     0.746918      0.347902      0.121491     Biso  1.000000 O
   O16        1.0     0.080611      0.847917      0.121407     Biso  1.000000 O
   O17        1.0     0.414117      0.847801      0.121423     Biso  1.000000 O
   O18        1.0     0.747070      0.847829      0.121413     Biso  1.000000 O
   O19        1.0     0.247143      0.098061      0.155193     Biso  1.000000 O
   O20        1.0     0.580549      0.098791      0.155611     Biso  1.000000 O
   O21        1.0     0.914014      0.098093      0.155181     Biso  1.000000 O
   O22        1.0     0.247042      0.598616      0.155356     Biso  1.000000 O
   O23        1.0     0.580485      0.597708      0.155427     Biso  1.000000 O
   O24        1.0     0.913968      0.598649      0.155361     Biso  1.000000 O
   O25        1.0     0.246341      0.347025      0.227757     Biso  1.000000 O
   O26        1.0     0.579563      0.347261      0.229308     Biso  1.000000 O
   O27        1.0     0.913026      0.347086      0.227789     Biso  1.000000 O
   O28        1.0     0.246122      0.847058      0.228253     Biso  1.000000 O
   O29        1.0     0.579806      0.846770      0.228021     Biso  1.000000 O
   O30        1.0     0.913454      0.847090      0.228211     Biso  1.000000 O
   O31        1.0     0.079929      0.099300      0.263941     Biso  1.000000 O
   O32        1.0     0.412316      0.096204      0.263270     Biso  1.000000 O
   O33        1.0     0.747401      0.096230      0.263202     Biso  1.000000 O
   O34        1.0     0.079649      0.596013      0.264060     Biso  1.000000 O
   O35        1.0     0.412177      0.599168      0.263446     Biso  1.000000 O
   O36        1.0     0.747035      0.599198      0.263438     Biso  1.000000 O
   O37        1.0     0.078809      0.345708      0.336502     Biso  1.000000 O
   O38        1.0     0.398412      0.347089      0.335585     Biso  1.000000 O
   O39        1.0     0.759762      0.347392      0.335567     Biso  1.000000 O
   O40        1.0     0.079386      0.846995      0.335086     Biso  1.000000 O
   O41        1.0     0.417800      0.846004      0.336817     Biso  1.000000 O
   O42        1.0     0.741017      0.846002      0.336768     Biso  1.000000 O
   O43        1.0     0.244957      0.093601      0.370859     Biso  1.000000 O
   O44        1.0     0.579512      0.114021      0.367320     Biso  1.000000 O
   O45        1.0     0.913797      0.093590      0.370787     Biso  1.000000 O
   O46        1.0     0.246173      0.604446      0.370984     Biso  1.000000 O
   O47        1.0     0.578734      0.575348      0.365679     Biso  1.000000 O
   O48        1.0     0.911544      0.605072      0.370944     Biso  1.000000 O
   Cr1        1.0     0.579046      0.394431      0.362255     Biso  1.000000 Cr
   Zn1        1.0     0.247115      0.154283      0.011479     Biso  1.000000 Zn
   Zn2        1.0     0.580449      0.154283      0.011479     Biso  1.000000 Zn
   Zn3        1.0     0.913782      0.154283      0.011479     Biso  1.000000 Zn
   Zn4        1.0     0.247115      0.654283      0.011479     Biso  1.000000 Zn
   Zn5        1.0     0.580449      0.654283      0.011479     Biso  1.000000 Zn
   Zn6        1.0     0.913782      0.654283      0.011479     Biso  1.000000 Zn
   Zn7        1.0     0.080448      0.404283      0.047727     Biso  1.000000 Zn
   Zn8        1.0     0.413782      0.404283      0.047727     Biso  1.000000 Zn
   Zn9        1.0     0.747115      0.404283      0.047727     Biso  1.000000 Zn
   Zn10       1.0     0.080448      0.904283      0.047727     Biso  1.000000 Zn
   Zn11       1.0     0.413782      0.904283      0.047727     Biso  1.000000 Zn
   Zn12       1.0     0.747115      0.904283      0.047727     Biso  1.000000 Zn
   Zn13       1.0     0.080672      0.160261      0.120235     Biso  1.000000 Zn
   Zn14       1.0     0.414034      0.160248      0.120345     Biso  1.000000 Zn
   Zn15       1.0     0.747292      0.160250      0.120350     Biso  1.000000 Zn
   Zn16       1.0     0.080611      0.660349      0.120270     Biso  1.000000 Zn
   Zn17       1.0     0.414144      0.660039      0.120386     Biso  1.000000 Zn
   Zn18       1.0     0.747035      0.660067      0.120404     Biso  1.000000 Zn
   Zn19       1.0     0.247240      0.409224      0.155265     Biso  1.000000 Zn
   Zn20       1.0     0.580681      0.408189      0.156002     Biso  1.000000 Zn
   Zn21       1.0     0.914028      0.409250      0.155302     Biso  1.000000 Zn
   Zn22       1.0     0.247541      0.908699      0.155430     Biso  1.000000 Zn
   Zn23       1.0     0.580743      0.909338      0.155432     Biso  1.000000 Zn
   Zn24       1.0     0.913961      0.908734      0.155391     Biso  1.000000 Zn
   Zn25       1.0     0.246171      0.157375      0.227859     Biso  1.000000 Zn
   Zn26       1.0     0.579922      0.157119      0.228649     Biso  1.000000 Zn
   Zn27       1.0     0.913922      0.157430      0.227833     Biso  1.000000 Zn
   Zn28       1.0     0.245178      0.657066      0.228281     Biso  1.000000 Zn
   Zn29       1.0     0.579729      0.656655      0.228216     Biso  1.000000 Zn
   Zn30       1.0     0.914270      0.657136      0.228296     Biso  1.000000 Zn
   Zn31       1.0     0.079840      0.407485      0.261476     Biso  1.000000 Zn
   Zn32       1.0     0.411585      0.411519      0.261720     Biso  1.000000 Zn
   Zn33       1.0     0.747537      0.411539      0.261638     Biso  1.000000 Zn
   Zn34       1.0     0.079826      0.911648      0.261176     Biso  1.000000 Zn
   Zn35       1.0     0.413238      0.907739      0.261452     Biso  1.000000 Zn
   Zn36       1.0     0.746552      0.907750      0.261458     Biso  1.000000 Zn
   Zn37       1.0     0.079441      0.155857      0.340275     Biso  1.000000 Zn
   Zn38       1.0     0.403806      0.157286      0.337385     Biso  1.000000 Zn
   Zn39       1.0     0.755168      0.157549      0.337263     Biso  1.000000 Zn
   Zn40       1.0     0.079053      0.659633      0.338822     Biso  1.000000 Zn
   Zn41       1.0     0.415771      0.654524      0.339146     Biso  1.000000 Zn
   Zn42       1.0     0.741636      0.654549      0.339127     Biso  1.000000 Zn
   Zn43       1.0     0.239301      0.431208      0.359780     Biso  1.000000 Zn
   Zn44       1.0     0.918652      0.432000      0.359684     Biso  1.000000 Zn
   Zn45       1.0     0.247519      0.919912      0.358742     Biso  1.000000 Zn
   Zn46       1.0     0.579571      0.937726      0.357563     Biso  1.000000 Zn
   Zn47       1.0     0.911289      0.919938      0.358761     Biso  1.000000 Zn
