# Supplementary material for: Unravelling the Impact of Metal Dopants and Oxygen Vacancies on Syngas Conversion over Oxides: A Machine Learning-Accelerated Study of CO Activation on Cr-Doped ZnO Surfaces
Source: ACS Catal. 2023 Nov 8;13(22):15074–86. doi: 10.1021/acscatal.3c03648 (PMC10660660; doi:10.1021/acscatal.3c03648)
Supplement: Supplementary file 2 — cs3c03648_si_002.zip [file cs3c03648_si_002.zip › CIF files/on-grid/Cr2.1OV10.4.cif]

#======================================================================

# CRYSTAL DATA

#----------------------------------------------------------------------

data_VESTA_phase_1


_chemical_name_common                  'AutoCreatByScript                     '
_cell_length_a                         9.84312
_cell_length_b                         10.55342
_cell_length_c                         26.13000
_cell_angle_alpha                      90
_cell_angle_beta                       90
_cell_angle_gamma                      90
_space_group_name_H-M_alt              'P 1'
_space_group_IT_number                 1

loop_
_space_group_symop_operation_xyz
   'x, y, z'

loop_
   _atom_site_label
   _atom_site_occupancy
   _atom_site_fract_x
   _atom_site_fract_y
   _atom_site_fract_z
   _atom_site_adp_type
   _atom_site_B_iso_or_equiv
   _atom_site_type_symbol
   O1         1.0     0.247115      0.344448      0.011479     Biso  1.000000 O
   O2         1.0     0.580449      0.344448      0.011479     Biso  1.000000 O
   O3         1.0     0.913782      0.344448      0.011479     Biso  1.000000 O
   O4         1.0     0.247115      0.844448      0.011479     Biso  1.000000 O
   O5         1.0     0.580449      0.844448      0.011479     Biso  1.000000 O
   O6         1.0     0.913782      0.844448      0.011479     Biso  1.000000 O
   O7         1.0     0.080448      0.094448      0.047727     Biso  1.000000 O
   O8         1.0     0.413782      0.094448      0.047727     Biso  1.000000 O
   O9         1.0     0.747115      0.094448      0.047727     Biso  1.000000 O
   O10        1.0     0.080448      0.594448      0.047727     Biso  1.000000 O
   O11        1.0     0.413782      0.594448      0.047727     Biso  1.000000 O
   O12        1.0     0.747115      0.594448      0.047727     Biso  1.000000 O
   O13        1.0     0.080118      0.346626      0.121273     Biso  1.000000 O
   O14        1.0     0.414375      0.346519      0.121652     Biso  1.000000 O
   O15        1.0     0.746111      0.346542      0.121622     Biso  1.000000 O
   O16        1.0     0.414420      0.846377      0.121428     Biso  1.000000 O
   O17        1.0     0.746598      0.846427      0.121410     Biso  1.000000 O
   O18        1.0     0.080456      0.846467      0.121411     Biso  1.000000 O
   O19        1.0     0.247149      0.095919      0.154567     Biso  1.000000 O
   O20        1.0     0.913516      0.096002      0.154577     Biso  1.000000 O
   O21        1.0     0.580365      0.097103      0.156387     Biso  1.000000 O
   O22        1.0     0.580285      0.595798      0.155760     Biso  1.000000 O
   O23        1.0     0.247021      0.596804      0.154904     Biso  1.000000 O
   O24        1.0     0.913564      0.596830      0.154939     Biso  1.000000 O
   O25        1.0     0.245882      0.345046      0.227704     Biso  1.000000 O
   O26        1.0     0.913177      0.345023      0.227718     Biso  1.000000 O
   O27        1.0     0.579996      0.844803      0.228706     Biso  1.000000 O
   O28        1.0     0.913067      0.845318      0.228331     Biso  1.000000 O
   O29        1.0     0.247120      0.845478      0.228326     Biso  1.000000 O
   O30        1.0     0.579334      0.345958      0.230510     Biso  1.000000 O
   O31        1.0     0.411209      0.095767      0.263322     Biso  1.000000 O
   O32        1.0     0.748476      0.095464      0.263256     Biso  1.000000 O
   O33        1.0     0.748123      0.595927      0.263453     Biso  1.000000 O
   O34        1.0     0.411564      0.596180      0.263482     Biso  1.000000 O
   O35        1.0     0.079842      0.095572      0.262141     Biso  1.000000 O
   O36        1.0     0.080034      0.595916      0.262702     Biso  1.000000 O
   O37        1.0     0.388691      0.340704      0.338278     Biso  1.000000 O
   O38        1.0     0.768702      0.340557      0.338296     Biso  1.000000 O
   O39        1.0     0.080153      0.845248      0.337824     Biso  1.000000 O
   O40        1.0     0.078681      0.344681      0.337079     Biso  1.000000 O
   O41        1.0     0.747902      0.847078      0.338211     Biso  1.000000 O
   O42        1.0     0.412592      0.847836      0.338298     Biso  1.000000 O
   O43        1.0     0.579156      0.577241      0.363514     Biso  1.000000 O
   Cr1        1.0     0.578860      0.392081      0.358372     Biso  1.000000 Cr
   Zn1        1.0     0.247115      0.154283      0.011479     Biso  1.000000 Zn
   Zn2        1.0     0.580449      0.154283      0.011479     Biso  1.000000 Zn
   Zn3        1.0     0.913782      0.154283      0.011479     Biso  1.000000 Zn
   Zn4        1.0     0.247115      0.654283      0.011479     Biso  1.000000 Zn
   Zn5        1.0     0.580449      0.654283      0.011479     Biso  1.000000 Zn
   Zn6        1.0     0.913782      0.654283      0.011479     Biso  1.000000 Zn
   Zn7        1.0     0.080448      0.404283      0.047727     Biso  1.000000 Zn
   Zn8        1.0     0.413782      0.404283      0.047727     Biso  1.000000 Zn
   Zn9        1.0     0.747115      0.404283      0.047727     Biso  1.000000 Zn
   Zn10       1.0     0.080448      0.904283      0.047727     Biso  1.000000 Zn
   Zn11       1.0     0.413782      0.904283      0.047727     Biso  1.000000 Zn
   Zn12       1.0     0.747115      0.904283      0.047727     Biso  1.000000 Zn
   Zn13       1.0     0.080420      0.159002      0.119969     Biso  1.000000 Zn
   Zn14       1.0     0.414878      0.158775      0.120352     Biso  1.000000 Zn
   Zn15       1.0     0.745963      0.158871      0.120359     Biso  1.000000 Zn
   Zn16       1.0     0.414543      0.658560      0.120360     Biso  1.000000 Zn
   Zn17       1.0     0.746241      0.658654      0.120398     Biso  1.000000 Zn
   Zn18       1.0     0.080341      0.658926      0.120171     Biso  1.000000 Zn
   Zn19       1.0     0.247052      0.407447      0.155228     Biso  1.000000 Zn
   Zn20       1.0     0.913426      0.407483      0.155269     Biso  1.000000 Zn
   Zn21       1.0     0.247713      0.906307      0.155464     Biso  1.000000 Zn
   Zn22       1.0     0.913464      0.906382      0.155466     Biso  1.000000 Zn
   Zn23       1.0     0.580630      0.907036      0.156059     Biso  1.000000 Zn
   Zn24       1.0     0.580372      0.406099      0.156757     Biso  1.000000 Zn
   Zn25       1.0     0.579912      0.156088      0.229386     Biso  1.000000 Zn
   Zn26       1.0     0.246517      0.155796      0.226407     Biso  1.000000 Zn
   Zn27       1.0     0.913246      0.155784      0.226468     Biso  1.000000 Zn
   Zn28       1.0     0.580028      0.653986      0.228729     Biso  1.000000 Zn
   Zn29       1.0     0.246916      0.655377      0.227457     Biso  1.000000 Zn
   Zn30       1.0     0.913131      0.655212      0.227571     Biso  1.000000 Zn
   Zn31       1.0     0.079536      0.404946      0.262216     Biso  1.000000 Zn
   Zn32       1.0     0.409669      0.407409      0.263308     Biso  1.000000 Zn
   Zn33       1.0     0.749023      0.407145      0.263262     Biso  1.000000 Zn
   Zn34       1.0     0.413806      0.904274      0.263220     Biso  1.000000 Zn
   Zn35       1.0     0.746515      0.904010      0.263216     Biso  1.000000 Zn
   Zn36       1.0     0.080113      0.905155      0.261757     Biso  1.000000 Zn
   Zn37       1.0     0.380647      0.151518      0.337168     Biso  1.000000 Zn
   Zn38       1.0     0.773674      0.150792      0.337532     Biso  1.000000 Zn
   Zn39       1.0     0.080660      0.654774      0.337805     Biso  1.000000 Zn
   Zn40       1.0     0.748136      0.654577      0.339175     Biso  1.000000 Zn
   Zn41       1.0     0.410963      0.655177      0.339081     Biso  1.000000 Zn
   Zn42       1.0     0.077464      0.155024      0.336569     Biso  1.000000 Zn
   Zn43       1.0     0.580647      0.959460      0.355497     Biso  1.000000 Zn
   Zn44       1.0     0.237291      0.461018      0.355258     Biso  1.000000 Zn
   Zn45       1.0     0.920524      0.461099      0.355263     Biso  1.000000 Zn
   Zn46       1.0     0.914955      0.951665      0.354498     Biso  1.000000 Zn
   Zn47       1.0     0.244809      0.951618      0.354512     Biso  1.000000 Zn
