# Supplementary material for: Unravelling the Impact of Metal Dopants and Oxygen Vacancies on Syngas Conversion over Oxides: A Machine Learning-Accelerated Study of CO Activation on Cr-Doped ZnO Surfaces
Source: ACS Catal. 2023 Nov 8;13(22):15074–86. doi: 10.1021/acscatal.3c03648 (PMC10660660; doi:10.1021/acscatal.3c03648)
Supplement: Supplementary file 2 — cs3c03648_si_002.zip [file cs3c03648_si_002.zip › CIF files/on-grid/Cr2.1OV12.5.cif]

#======================================================================

# CRYSTAL DATA

#----------------------------------------------------------------------

data_VESTA_phase_1


_chemical_name_common                  'AutoCreatByScript                     '
_cell_length_a                         9.84312
_cell_length_b                         10.55342
_cell_length_c                         26.13000
_cell_angle_alpha                      90
_cell_angle_beta                       90
_cell_angle_gamma                      90
_space_group_name_H-M_alt              'P 1'
_space_group_IT_number                 1

loop_
_space_group_symop_operation_xyz
   'x, y, z'

loop_
   _atom_site_label
   _atom_site_occupancy
   _atom_site_fract_x
   _atom_site_fract_y
   _atom_site_fract_z
   _atom_site_adp_type
   _atom_site_B_iso_or_equiv
   _atom_site_type_symbol
   O1         1.0     0.247115      0.344448      0.011479     Biso  1.000000 O
   O2         1.0     0.580449      0.344448      0.011479     Biso  1.000000 O
   O3         1.0     0.913782      0.344448      0.011479     Biso  1.000000 O
   O4         1.0     0.247115      0.844448      0.011479     Biso  1.000000 O
   O5         1.0     0.580449      0.844448      0.011479     Biso  1.000000 O
   O6         1.0     0.913782      0.844448      0.011479     Biso  1.000000 O
   O7         1.0     0.080448      0.094448      0.047727     Biso  1.000000 O
   O8         1.0     0.413782      0.094448      0.047727     Biso  1.000000 O
   O9         1.0     0.747115      0.094448      0.047727     Biso  1.000000 O
   O10        1.0     0.080448      0.594448      0.047727     Biso  1.000000 O
   O11        1.0     0.413782      0.594448      0.047727     Biso  1.000000 O
   O12        1.0     0.747115      0.594448      0.047727     Biso  1.000000 O
   O13        1.0     0.080030      0.348523      0.121612     Biso  1.000000 O
   O14        1.0     0.414563      0.348540      0.121978     Biso  1.000000 O
   O15        1.0     0.745575      0.348418      0.121863     Biso  1.000000 O
   O16        1.0     0.414496      0.848548      0.121836     Biso  1.000000 O
   O17        1.0     0.746177      0.848493      0.121800     Biso  1.000000 O
   O18        1.0     0.080501      0.848644      0.121844     Biso  1.000000 O
   O19        1.0     0.246963      0.099253      0.154871     Biso  1.000000 O
   O20        1.0     0.913394      0.099300      0.154806     Biso  1.000000 O
   O21        1.0     0.580130      0.099832      0.156488     Biso  1.000000 O
   O22        1.0     0.580336      0.599429      0.157092     Biso  1.000000 O
   O23        1.0     0.247375      0.599307      0.154869     Biso  1.000000 O
   O24        1.0     0.913381      0.599189      0.154694     Biso  1.000000 O
   O25        1.0     0.246385      0.350207      0.228143     Biso  1.000000 O
   O26        1.0     0.912242      0.350287      0.228115     Biso  1.000000 O
   O27        1.0     0.579861      0.848961      0.229236     Biso  1.000000 O
   O28        1.0     0.913413      0.848972      0.228430     Biso  1.000000 O
   O29        1.0     0.247151      0.849234      0.228658     Biso  1.000000 O
   O30        1.0     0.579288      0.350188      0.230488     Biso  1.000000 O
   O31        1.0     0.410853      0.099943      0.263318     Biso  1.000000 O
   O32        1.0     0.748415      0.099421      0.263117     Biso  1.000000 O
   O33        1.0     0.748798      0.600091      0.264867     Biso  1.000000 O
   O34        1.0     0.411685      0.600415      0.265115     Biso  1.000000 O
   O35        1.0     0.079552      0.101519      0.262581     Biso  1.000000 O
   O36        1.0     0.080203      0.600466      0.262576     Biso  1.000000 O
   O37        1.0     0.381978      0.341518      0.338348     Biso  1.000000 O
   O38        1.0     0.774541      0.340582      0.338463     Biso  1.000000 O
   O39        1.0     0.080597      0.850931      0.337591     Biso  1.000000 O
   O40        1.0     0.078276      0.352595      0.337703     Biso  1.000000 O
   O41        1.0     0.755627      0.847822      0.337926     Biso  1.000000 O
   O42        1.0     0.407729      0.848820      0.338523     Biso  1.000000 O
   Cr1        1.0     0.578081      0.360336      0.356209     Biso  1.000000 Cr
   Zn1        1.0     0.247115      0.154283      0.011479     Biso  1.000000 Zn
   Zn2        1.0     0.580449      0.154283      0.011479     Biso  1.000000 Zn
   Zn3        1.0     0.913782      0.154283      0.011479     Biso  1.000000 Zn
   Zn4        1.0     0.247115      0.654283      0.011479     Biso  1.000000 Zn
   Zn5        1.0     0.580449      0.654283      0.011479     Biso  1.000000 Zn
   Zn6        1.0     0.913782      0.654283      0.011479     Biso  1.000000 Zn
   Zn7        1.0     0.080448      0.404283      0.047727     Biso  1.000000 Zn
   Zn8        1.0     0.413782      0.404283      0.047727     Biso  1.000000 Zn
   Zn9        1.0     0.747115      0.404283      0.047727     Biso  1.000000 Zn
   Zn10       1.0     0.080448      0.904283      0.047727     Biso  1.000000 Zn
   Zn11       1.0     0.413782      0.904283      0.047727     Biso  1.000000 Zn
   Zn12       1.0     0.747115      0.904283      0.047727     Biso  1.000000 Zn
   Zn13       1.0     0.080327      0.160930      0.119398     Biso  1.000000 Zn
   Zn14       1.0     0.414752      0.160712      0.119891     Biso  1.000000 Zn
   Zn15       1.0     0.745657      0.160576      0.119840     Biso  1.000000 Zn
   Zn16       1.0     0.415473      0.660667      0.119911     Biso  1.000000 Zn
   Zn17       1.0     0.745213      0.660664      0.119828     Biso  1.000000 Zn
   Zn18       1.0     0.080537      0.661028      0.119293     Biso  1.000000 Zn
   Zn19       1.0     0.247193      0.409803      0.154910     Biso  1.000000 Zn
   Zn20       1.0     0.912814      0.409770      0.154883     Biso  1.000000 Zn
   Zn21       1.0     0.247782      0.909941      0.155216     Biso  1.000000 Zn
   Zn22       1.0     0.913177      0.910054      0.155080     Biso  1.000000 Zn
   Zn23       1.0     0.580546      0.910254      0.156024     Biso  1.000000 Zn
   Zn24       1.0     0.580321      0.409904      0.156468     Biso  1.000000 Zn
   Zn25       1.0     0.579701      0.159946      0.229069     Biso  1.000000 Zn
   Zn26       1.0     0.246323      0.160583      0.226315     Biso  1.000000 Zn
   Zn27       1.0     0.912788      0.160614      0.226327     Biso  1.000000 Zn
   Zn28       1.0     0.580339      0.659700      0.229668     Biso  1.000000 Zn
   Zn29       1.0     0.246899      0.660028      0.225969     Biso  1.000000 Zn
   Zn30       1.0     0.913848      0.659742      0.225815     Biso  1.000000 Zn
   Zn31       1.0     0.079342      0.409100      0.261404     Biso  1.000000 Zn
   Zn32       1.0     0.411034      0.410082      0.263961     Biso  1.000000 Zn
   Zn33       1.0     0.747638      0.409684      0.264209     Biso  1.000000 Zn
   Zn34       1.0     0.413973      0.910205      0.263234     Biso  1.000000 Zn
   Zn35       1.0     0.746514      0.909625      0.262879     Biso  1.000000 Zn
   Zn36       1.0     0.080080      0.911120      0.261373     Biso  1.000000 Zn
   Zn37       1.0     0.375876      0.152847      0.337151     Biso  1.000000 Zn
   Zn38       1.0     0.769452      0.149706      0.338291     Biso  1.000000 Zn
   Zn39       1.0     0.081030      0.660832      0.337105     Biso  1.000000 Zn
   Zn40       1.0     0.799914      0.667937      0.334084     Biso  1.000000 Zn
   Zn41       1.0     0.362589      0.668512      0.334416     Biso  1.000000 Zn
   Zn42       1.0     0.072852      0.160092      0.337168     Biso  1.000000 Zn
   Zn43       1.0     0.581648      0.962840      0.356606     Biso  1.000000 Zn
   Zn44       1.0     0.237744      0.462042      0.355492     Biso  1.000000 Zn
   Zn45       1.0     0.919136      0.461219      0.355540     Biso  1.000000 Zn
   Zn46       1.0     0.917263      0.959382      0.355110     Biso  1.000000 Zn
   Zn47       1.0     0.242695      0.958616      0.355299     Biso  1.000000 Zn
