# Supplementary material for: Unravelling the Impact of Metal Dopants and Oxygen Vacancies on Syngas Conversion over Oxides: A Machine Learning-Accelerated Study of CO Activation on Cr-Doped ZnO Surfaces
Source: ACS Catal. 2023 Nov 8;13(22):15074–86. doi: 10.1021/acscatal.3c03648 (PMC10660660; doi:10.1021/acscatal.3c03648)
Supplement: Supplementary file 2 — cs3c03648_si_002.zip [file cs3c03648_si_002.zip › CIF files/on-grid/Cr2.1OV2.1.cif]

#======================================================================

# CRYSTAL DATA

#----------------------------------------------------------------------

data_VESTA_phase_1


_chemical_name_common                  'AutoCreatByScript                     '
_cell_length_a                         9.84312
_cell_length_b                         10.55342
_cell_length_c                         26.13000
_cell_angle_alpha                      90
_cell_angle_beta                       90
_cell_angle_gamma                      90
_space_group_name_H-M_alt              'P 1'
_space_group_IT_number                 1

loop_
_space_group_symop_operation_xyz
   'x, y, z'

loop_
   _atom_site_label
   _atom_site_occupancy
   _atom_site_fract_x
   _atom_site_fract_y
   _atom_site_fract_z
   _atom_site_adp_type
   _atom_site_B_iso_or_equiv
   _atom_site_type_symbol
   O1         1.0     0.247115      0.344448      0.011479     Biso  1.000000 O
   O2         1.0     0.580449      0.344448      0.011479     Biso  1.000000 O
   O3         1.0     0.913782      0.344448      0.011479     Biso  1.000000 O
   O4         1.0     0.247115      0.844448      0.011479     Biso  1.000000 O
   O5         1.0     0.580449      0.844448      0.011479     Biso  1.000000 O
   O6         1.0     0.913782      0.844448      0.011479     Biso  1.000000 O
   O7         1.0     0.080448      0.094448      0.047727     Biso  1.000000 O
   O8         1.0     0.413782      0.094448      0.047727     Biso  1.000000 O
   O9         1.0     0.747115      0.094448      0.047727     Biso  1.000000 O
   O10        1.0     0.080448      0.594448      0.047727     Biso  1.000000 O
   O11        1.0     0.413782      0.594448      0.047727     Biso  1.000000 O
   O12        1.0     0.747115      0.594448      0.047727     Biso  1.000000 O
   O13        1.0     0.080263      0.347926      0.121340     Biso  1.000000 O
   O14        1.0     0.413911      0.347738      0.121567     Biso  1.000000 O
   O15        1.0     0.746701      0.347787      0.121561     Biso  1.000000 O
   O16        1.0     0.414094      0.847485      0.121326     Biso  1.000000 O
   O17        1.0     0.746947      0.847547      0.121435     Biso  1.000000 O
   O18        1.0     0.079997      0.847649      0.121359     Biso  1.000000 O
   O19        1.0     0.246942      0.097630      0.154681     Biso  1.000000 O
   O20        1.0     0.913812      0.097855      0.155242     Biso  1.000000 O
   O21        1.0     0.580625      0.098596      0.155930     Biso  1.000000 O
   O22        1.0     0.580109      0.597243      0.155613     Biso  1.000000 O
   O23        1.0     0.246613      0.598404      0.155564     Biso  1.000000 O
   O24        1.0     0.913794      0.598527      0.155729     Biso  1.000000 O
   O25        1.0     0.246002      0.347990      0.228018     Biso  1.000000 O
   O26        1.0     0.912807      0.347942      0.228200     Biso  1.000000 O
   O27        1.0     0.579782      0.846062      0.228145     Biso  1.000000 O
   O28        1.0     0.913446      0.847249      0.228699     Biso  1.000000 O
   O29        1.0     0.245897      0.846189      0.227873     Biso  1.000000 O
   O30        1.0     0.579284      0.347604      0.229867     Biso  1.000000 O
   O31        1.0     0.411508      0.095116      0.262202     Biso  1.000000 O
   O32        1.0     0.747968      0.095669      0.263459     Biso  1.000000 O
   O33        1.0     0.746935      0.600647      0.263702     Biso  1.000000 O
   O34        1.0     0.411449      0.599391      0.264071     Biso  1.000000 O
   O35        1.0     0.080852      0.099698      0.262853     Biso  1.000000 O
   O36        1.0     0.079806      0.597122      0.264968     Biso  1.000000 O
   O37        1.0     0.388846      0.339484      0.335758     Biso  1.000000 O
   O38        1.0     0.763982      0.348013      0.335834     Biso  1.000000 O
   O39        1.0     0.085749      0.855393      0.335884     Biso  1.000000 O
   O40        1.0     0.079759      0.343003      0.337376     Biso  1.000000 O
   O41        1.0     0.738458      0.849065      0.338183     Biso  1.000000 O
   O42        1.0     0.414290      0.852232      0.337585     Biso  1.000000 O
   O43        1.0     0.576609      0.567352      0.363250     Biso  1.000000 O
   O44        1.0     0.573618      0.125996      0.364604     Biso  1.000000 O
   O45        1.0     0.913141      0.609718      0.369893     Biso  1.000000 O
   O46        1.0     0.921391      0.095111      0.369429     Biso  1.000000 O
   O47        1.0     0.246705      0.606310      0.371484     Biso  1.000000 O
   Cr1        1.0     0.576062      0.381269      0.360953     Biso  1.000000 Cr
   Zn1        1.0     0.247115      0.154283      0.011479     Biso  1.000000 Zn
   Zn2        1.0     0.580449      0.154283      0.011479     Biso  1.000000 Zn
   Zn3        1.0     0.913782      0.154283      0.011479     Biso  1.000000 Zn
   Zn4        1.0     0.247115      0.654283      0.011479     Biso  1.000000 Zn
   Zn5        1.0     0.580449      0.654283      0.011479     Biso  1.000000 Zn
   Zn6        1.0     0.913782      0.654283      0.011479     Biso  1.000000 Zn
   Zn7        1.0     0.080448      0.404283      0.047727     Biso  1.000000 Zn
   Zn8        1.0     0.413782      0.404283      0.047727     Biso  1.000000 Zn
   Zn9        1.0     0.747115      0.404283      0.047727     Biso  1.000000 Zn
   Zn10       1.0     0.080448      0.904283      0.047727     Biso  1.000000 Zn
   Zn11       1.0     0.413782      0.904283      0.047727     Biso  1.000000 Zn
   Zn12       1.0     0.747115      0.904283      0.047727     Biso  1.000000 Zn
   Zn13       1.0     0.080271      0.160292      0.120316     Biso  1.000000 Zn
   Zn14       1.0     0.414458      0.159975      0.120486     Biso  1.000000 Zn
   Zn15       1.0     0.746908      0.159954      0.120549     Biso  1.000000 Zn
   Zn16       1.0     0.413762      0.659548      0.120696     Biso  1.000000 Zn
   Zn17       1.0     0.746784      0.659539      0.120746     Biso  1.000000 Zn
   Zn18       1.0     0.080197      0.659854      0.120567     Biso  1.000000 Zn
   Zn19       1.0     0.247141      0.409197      0.155656     Biso  1.000000 Zn
   Zn20       1.0     0.913797      0.409090      0.155746     Biso  1.000000 Zn
   Zn21       1.0     0.247300      0.908037      0.155425     Biso  1.000000 Zn
   Zn22       1.0     0.913627      0.908207      0.155829     Biso  1.000000 Zn
   Zn23       1.0     0.580577      0.908916      0.155782     Biso  1.000000 Zn
   Zn24       1.0     0.580418      0.407603      0.156532     Biso  1.000000 Zn
   Zn25       1.0     0.580289      0.157457      0.229340     Biso  1.000000 Zn
   Zn26       1.0     0.246977      0.158695      0.226911     Biso  1.000000 Zn
   Zn27       1.0     0.913284      0.158426      0.227826     Biso  1.000000 Zn
   Zn28       1.0     0.578837      0.655493      0.228799     Biso  1.000000 Zn
   Zn29       1.0     0.245130      0.656138      0.228856     Biso  1.000000 Zn
   Zn30       1.0     0.914379      0.656948      0.229047     Biso  1.000000 Zn
   Zn31       1.0     0.079651      0.408462      0.262264     Biso  1.000000 Zn
   Zn32       1.0     0.411297      0.411578      0.263083     Biso  1.000000 Zn
   Zn33       1.0     0.747144      0.412928      0.262725     Biso  1.000000 Zn
   Zn34       1.0     0.412753      0.905715      0.261652     Biso  1.000000 Zn
   Zn35       1.0     0.745870      0.906677      0.262101     Biso  1.000000 Zn
   Zn36       1.0     0.080576      0.911073      0.261112     Biso  1.000000 Zn
   Zn37       1.0     0.385663      0.151761      0.336641     Biso  1.000000 Zn
   Zn38       1.0     0.759189      0.159603      0.337170     Biso  1.000000 Zn
   Zn39       1.0     0.082521      0.667652      0.339820     Biso  1.000000 Zn
   Zn40       1.0     0.738209      0.653589      0.340162     Biso  1.000000 Zn
   Zn41       1.0     0.416899      0.658580      0.340548     Biso  1.000000 Zn
   Zn42       1.0     0.089963      0.153035      0.338368     Biso  1.000000 Zn
   Zn43       1.0     0.576244      0.946573      0.356532     Biso  1.000000 Zn
   Zn44       1.0     0.238179      0.434849      0.359677     Biso  1.000000 Zn
   Zn45       1.0     0.920620      0.435712      0.359556     Biso  1.000000 Zn
   Zn46       1.0     0.911959      0.920005      0.358367     Biso  1.000000 Zn
   Zn47       1.0     0.248046      0.955565      0.354466     Biso  1.000000 Zn
