# Supplementary material for: Unravelling the Impact of Metal Dopants and Oxygen Vacancies on Syngas Conversion over Oxides: A Machine Learning-Accelerated Study of CO Activation on Cr-Doped ZnO Surfaces
Source: ACS Catal. 2023 Nov 8;13(22):15074–86. doi: 10.1021/acscatal.3c03648 (PMC10660660; doi:10.1021/acscatal.3c03648)
Supplement: Supplementary file 2 — cs3c03648_si_002.zip [file cs3c03648_si_002.zip › CIF files/on-grid/Cr2.1OV4.2.cif]

#======================================================================

# CRYSTAL DATA

#----------------------------------------------------------------------

data_VESTA_phase_1


_chemical_name_common                  'AutoCreatByScript                     '
_cell_length_a                         9.84312
_cell_length_b                         10.55342
_cell_length_c                         26.13000
_cell_angle_alpha                      90
_cell_angle_beta                       90
_cell_angle_gamma                      90
_space_group_name_H-M_alt              'P 1'
_space_group_IT_number                 1

loop_
_space_group_symop_operation_xyz
   'x, y, z'

loop_
   _atom_site_label
   _atom_site_occupancy
   _atom_site_fract_x
   _atom_site_fract_y
   _atom_site_fract_z
   _atom_site_adp_type
   _atom_site_B_iso_or_equiv
   _atom_site_type_symbol
   O1         1.0     0.247115      0.344448      0.011479     Biso  1.000000 O
   O2         1.0     0.580449      0.344448      0.011479     Biso  1.000000 O
   O3         1.0     0.913782      0.344448      0.011479     Biso  1.000000 O
   O4         1.0     0.247115      0.844448      0.011479     Biso  1.000000 O
   O5         1.0     0.580449      0.844448      0.011479     Biso  1.000000 O
   O6         1.0     0.913782      0.844448      0.011479     Biso  1.000000 O
   O7         1.0     0.080448      0.094448      0.047727     Biso  1.000000 O
   O8         1.0     0.413782      0.094448      0.047727     Biso  1.000000 O
   O9         1.0     0.747115      0.094448      0.047727     Biso  1.000000 O
   O10        1.0     0.080448      0.594448      0.047727     Biso  1.000000 O
   O11        1.0     0.413782      0.594448      0.047727     Biso  1.000000 O
   O12        1.0     0.747115      0.594448      0.047727     Biso  1.000000 O
   O13        1.0     0.079635      0.347163      0.121218     Biso  1.000000 O
   O14        1.0     0.414505      0.347068      0.121476     Biso  1.000000 O
   O15        1.0     0.746350      0.347086      0.121568     Biso  1.000000 O
   O16        1.0     0.414300      0.846897      0.121332     Biso  1.000000 O
   O17        1.0     0.746672      0.846975      0.121480     Biso  1.000000 O
   O18        1.0     0.079608      0.847104      0.121324     Biso  1.000000 O
   O19        1.0     0.246835      0.096705      0.154328     Biso  1.000000 O
   O20        1.0     0.913476      0.096822      0.155375     Biso  1.000000 O
   O21        1.0     0.580609      0.097826      0.156102     Biso  1.000000 O
   O22        1.0     0.580421      0.596298      0.155587     Biso  1.000000 O
   O23        1.0     0.246651      0.597245      0.154646     Biso  1.000000 O
   O24        1.0     0.913406      0.597610      0.155558     Biso  1.000000 O
   O25        1.0     0.246424      0.345755      0.227209     Biso  1.000000 O
   O26        1.0     0.912410      0.346489      0.228339     Biso  1.000000 O
   O27        1.0     0.579683      0.845548      0.228537     Biso  1.000000 O
   O28        1.0     0.913232      0.846379      0.228944     Biso  1.000000 O
   O29        1.0     0.246012      0.845584      0.227619     Biso  1.000000 O
   O30        1.0     0.579796      0.346808      0.230355     Biso  1.000000 O
   O31        1.0     0.411187      0.094588      0.262650     Biso  1.000000 O
   O32        1.0     0.747729      0.095624      0.263915     Biso  1.000000 O
   O33        1.0     0.747094      0.599203      0.264104     Biso  1.000000 O
   O34        1.0     0.410908      0.598000      0.262655     Biso  1.000000 O
   O35        1.0     0.081126      0.097560      0.263003     Biso  1.000000 O
   O36        1.0     0.080303      0.595125      0.263396     Biso  1.000000 O
   O37        1.0     0.385104      0.345571      0.336771     Biso  1.000000 O
   O38        1.0     0.763775      0.348289      0.337492     Biso  1.000000 O
   O39        1.0     0.089581      0.846401      0.336475     Biso  1.000000 O
   O40        1.0     0.086816      0.345505      0.337093     Biso  1.000000 O
   O41        1.0     0.739734      0.848296      0.338279     Biso  1.000000 O
   O42        1.0     0.410775      0.846299      0.337799     Biso  1.000000 O
   O43        1.0     0.572029      0.573181      0.363334     Biso  1.000000 O
   O44        1.0     0.572149      0.121004      0.364211     Biso  1.000000 O
   O45        1.0     0.918933      0.608864      0.368865     Biso  1.000000 O
   O46        1.0     0.923656      0.092511      0.368535     Biso  1.000000 O
   Cr1        1.0     0.573834      0.386671      0.360711     Biso  1.000000 Cr
   Zn1        1.0     0.247115      0.154283      0.011479     Biso  1.000000 Zn
   Zn2        1.0     0.580449      0.154283      0.011479     Biso  1.000000 Zn
   Zn3        1.0     0.913782      0.154283      0.011479     Biso  1.000000 Zn
   Zn4        1.0     0.247115      0.654283      0.011479     Biso  1.000000 Zn
   Zn5        1.0     0.580449      0.654283      0.011479     Biso  1.000000 Zn
   Zn6        1.0     0.913782      0.654283      0.011479     Biso  1.000000 Zn
   Zn7        1.0     0.080448      0.404283      0.047727     Biso  1.000000 Zn
   Zn8        1.0     0.413782      0.404283      0.047727     Biso  1.000000 Zn
   Zn9        1.0     0.747115      0.404283      0.047727     Biso  1.000000 Zn
   Zn10       1.0     0.080448      0.904283      0.047727     Biso  1.000000 Zn
   Zn11       1.0     0.413782      0.904283      0.047727     Biso  1.000000 Zn
   Zn12       1.0     0.747115      0.904283      0.047727     Biso  1.000000 Zn
   Zn13       1.0     0.079590      0.159468      0.120386     Biso  1.000000 Zn
   Zn14       1.0     0.414672      0.159352      0.120546     Biso  1.000000 Zn
   Zn15       1.0     0.746946      0.159252      0.120669     Biso  1.000000 Zn
   Zn16       1.0     0.414402      0.659026      0.120654     Biso  1.000000 Zn
   Zn17       1.0     0.746717      0.658969      0.120713     Biso  1.000000 Zn
   Zn18       1.0     0.079618      0.659378      0.120470     Biso  1.000000 Zn
   Zn19       1.0     0.247013      0.407907      0.155160     Biso  1.000000 Zn
   Zn20       1.0     0.913280      0.408035      0.155878     Biso  1.000000 Zn
   Zn21       1.0     0.247066      0.907440      0.155145     Biso  1.000000 Zn
   Zn22       1.0     0.913295      0.907197      0.155984     Biso  1.000000 Zn
   Zn23       1.0     0.580437      0.908210      0.156009     Biso  1.000000 Zn
   Zn24       1.0     0.580506      0.406533      0.156882     Biso  1.000000 Zn
   Zn25       1.0     0.580280      0.156525      0.229745     Biso  1.000000 Zn
   Zn26       1.0     0.246685      0.156617      0.226720     Biso  1.000000 Zn
   Zn27       1.0     0.913117      0.156755      0.228238     Biso  1.000000 Zn
   Zn28       1.0     0.580352      0.654976      0.228664     Biso  1.000000 Zn
   Zn29       1.0     0.244747      0.655744      0.227388     Biso  1.000000 Zn
   Zn30       1.0     0.913512      0.655947      0.228925     Biso  1.000000 Zn
   Zn31       1.0     0.080519      0.405596      0.261955     Biso  1.000000 Zn
   Zn32       1.0     0.410389      0.409088      0.262975     Biso  1.000000 Zn
   Zn33       1.0     0.747839      0.411158      0.263612     Biso  1.000000 Zn
   Zn34       1.0     0.412150      0.905199      0.261744     Biso  1.000000 Zn
   Zn35       1.0     0.746024      0.906801      0.262458     Biso  1.000000 Zn
   Zn36       1.0     0.080904      0.908879      0.261649     Biso  1.000000 Zn
   Zn37       1.0     0.384511      0.155658      0.337265     Biso  1.000000 Zn
   Zn38       1.0     0.758391      0.158422      0.338548     Biso  1.000000 Zn
   Zn39       1.0     0.094751      0.657646      0.339041     Biso  1.000000 Zn
   Zn40       1.0     0.739965      0.652928      0.340518     Biso  1.000000 Zn
   Zn41       1.0     0.406186      0.652794      0.338351     Biso  1.000000 Zn
   Zn42       1.0     0.092735      0.155701      0.338775     Biso  1.000000 Zn
   Zn43       1.0     0.574311      0.941465      0.356252     Biso  1.000000 Zn
   Zn44       1.0     0.240022      0.464031      0.354665     Biso  1.000000 Zn
   Zn45       1.0     0.925372      0.433320      0.359368     Biso  1.000000 Zn
   Zn46       1.0     0.916147      0.916640      0.357791     Biso  1.000000 Zn
   Zn47       1.0     0.247765      0.956391      0.353717     Biso  1.000000 Zn
