# Supplementary material for: Unravelling the Impact of Metal Dopants and Oxygen Vacancies on Syngas Conversion over Oxides: A Machine Learning-Accelerated Study of CO Activation on Cr-Doped ZnO Surfaces
Source: ACS Catal. 2023 Nov 8;13(22):15074–86. doi: 10.1021/acscatal.3c03648 (PMC10660660; doi:10.1021/acscatal.3c03648)
Supplement: Supplementary file 2 — cs3c03648_si_002.zip [file cs3c03648_si_002.zip › CIF files/on-grid/Cr2.1OV6.3.cif]

#======================================================================

# CRYSTAL DATA

#----------------------------------------------------------------------

data_VESTA_phase_1


_chemical_name_common                  'AutoCreatByScript                     '
_cell_length_a                         9.84312
_cell_length_b                         10.55342
_cell_length_c                         26.13000
_cell_angle_alpha                      90
_cell_angle_beta                       90
_cell_angle_gamma                      90
_space_group_name_H-M_alt              'P 1'
_space_group_IT_number                 1

loop_
_space_group_symop_operation_xyz
   'x, y, z'

loop_
   _atom_site_label
   _atom_site_occupancy
   _atom_site_fract_x
   _atom_site_fract_y
   _atom_site_fract_z
   _atom_site_adp_type
   _atom_site_B_iso_or_equiv
   _atom_site_type_symbol
   O1         1.0     0.247115      0.344448      0.011479     Biso  1.000000 O
   O2         1.0     0.580449      0.344448      0.011479     Biso  1.000000 O
   O3         1.0     0.913782      0.344448      0.011479     Biso  1.000000 O
   O4         1.0     0.247115      0.844448      0.011479     Biso  1.000000 O
   O5         1.0     0.580449      0.844448      0.011479     Biso  1.000000 O
   O6         1.0     0.913782      0.844448      0.011479     Biso  1.000000 O
   O7         1.0     0.080448      0.094448      0.047727     Biso  1.000000 O
   O8         1.0     0.413782      0.094448      0.047727     Biso  1.000000 O
   O9         1.0     0.747115      0.094448      0.047727     Biso  1.000000 O
   O10        1.0     0.080448      0.594448      0.047727     Biso  1.000000 O
   O11        1.0     0.413782      0.594448      0.047727     Biso  1.000000 O
   O12        1.0     0.747115      0.594448      0.047727     Biso  1.000000 O
   O13        1.0     0.079861      0.347726      0.121290     Biso  1.000000 O
   O14        1.0     0.414219      0.347604      0.121551     Biso  1.000000 O
   O15        1.0     0.746557      0.347645      0.121593     Biso  1.000000 O
   O16        1.0     0.414343      0.847366      0.121331     Biso  1.000000 O
   O17        1.0     0.746276      0.847436      0.121359     Biso  1.000000 O
   O18        1.0     0.079990      0.847387      0.121269     Biso  1.000000 O
   O19        1.0     0.247067      0.096850      0.154344     Biso  1.000000 O
   O20        1.0     0.913542      0.097114      0.154627     Biso  1.000000 O
   O21        1.0     0.580288      0.098433      0.156209     Biso  1.000000 O
   O22        1.0     0.580506      0.596806      0.155862     Biso  1.000000 O
   O23        1.0     0.246691      0.597926      0.155014     Biso  1.000000 O
   O24        1.0     0.913657      0.598158      0.155693     Biso  1.000000 O
   O25        1.0     0.246301      0.346224      0.227454     Biso  1.000000 O
   O26        1.0     0.912565      0.346984      0.228246     Biso  1.000000 O
   O27        1.0     0.579349      0.845335      0.228577     Biso  1.000000 O
   O28        1.0     0.913180      0.845622      0.228247     Biso  1.000000 O
   O29        1.0     0.245813      0.845739      0.227788     Biso  1.000000 O
   O30        1.0     0.579440      0.347134      0.230439     Biso  1.000000 O
   O31        1.0     0.410543      0.095001      0.262851     Biso  1.000000 O
   O32        1.0     0.748237      0.094604      0.262673     Biso  1.000000 O
   O33        1.0     0.747487      0.598553      0.264826     Biso  1.000000 O
   O34        1.0     0.410742      0.598384      0.263166     Biso  1.000000 O
   O35        1.0     0.079769      0.097626      0.261737     Biso  1.000000 O
   O36        1.0     0.080087      0.595858      0.264314     Biso  1.000000 O
   O37        1.0     0.384577      0.345703      0.337031     Biso  1.000000 O
   O38        1.0     0.768144      0.340090      0.337257     Biso  1.000000 O
   O39        1.0     0.081834      0.852821      0.336737     Biso  1.000000 O
   O40        1.0     0.085217      0.342073      0.337150     Biso  1.000000 O
   O41        1.0     0.742808      0.852382      0.338621     Biso  1.000000 O
   O42        1.0     0.411210      0.848142      0.338543     Biso  1.000000 O
   O43        1.0     0.575097      0.567032      0.362245     Biso  1.000000 O
   O44        1.0     0.576181      0.126647      0.363466     Biso  1.000000 O
   O45        1.0     0.917139      0.605575      0.370061     Biso  1.000000 O
   Cr1        1.0     0.576236      0.378132      0.360112     Biso  1.000000 Cr
   Zn1        1.0     0.247115      0.154283      0.011479     Biso  1.000000 Zn
   Zn2        1.0     0.580449      0.154283      0.011479     Biso  1.000000 Zn
   Zn3        1.0     0.913782      0.154283      0.011479     Biso  1.000000 Zn
   Zn4        1.0     0.247115      0.654283      0.011479     Biso  1.000000 Zn
   Zn5        1.0     0.580449      0.654283      0.011479     Biso  1.000000 Zn
   Zn6        1.0     0.913782      0.654283      0.011479     Biso  1.000000 Zn
   Zn7        1.0     0.080448      0.404283      0.047727     Biso  1.000000 Zn
   Zn8        1.0     0.413782      0.404283      0.047727     Biso  1.000000 Zn
   Zn9        1.0     0.747115      0.404283      0.047727     Biso  1.000000 Zn
   Zn10       1.0     0.080448      0.904283      0.047727     Biso  1.000000 Zn
   Zn11       1.0     0.413782      0.904283      0.047727     Biso  1.000000 Zn
   Zn12       1.0     0.747115      0.904283      0.047727     Biso  1.000000 Zn
   Zn13       1.0     0.080309      0.160174      0.120255     Biso  1.000000 Zn
   Zn14       1.0     0.414759      0.159953      0.120494     Biso  1.000000 Zn
   Zn15       1.0     0.746220      0.159934      0.120574     Biso  1.000000 Zn
   Zn16       1.0     0.414563      0.659425      0.120710     Biso  1.000000 Zn
   Zn17       1.0     0.746749      0.659406      0.120736     Biso  1.000000 Zn
   Zn18       1.0     0.079834      0.659744      0.120474     Biso  1.000000 Zn
   Zn19       1.0     0.247053      0.408774      0.155361     Biso  1.000000 Zn
   Zn20       1.0     0.913511      0.408875      0.155828     Biso  1.000000 Zn
   Zn21       1.0     0.247262      0.907419      0.155301     Biso  1.000000 Zn
   Zn22       1.0     0.913236      0.907396      0.155673     Biso  1.000000 Zn
   Zn23       1.0     0.580481      0.908684      0.156156     Biso  1.000000 Zn
   Zn24       1.0     0.580463      0.407023      0.156898     Biso  1.000000 Zn
   Zn25       1.0     0.579553      0.156758      0.229826     Biso  1.000000 Zn
   Zn26       1.0     0.247214      0.157021      0.226528     Biso  1.000000 Zn
   Zn27       1.0     0.912217      0.157568      0.226925     Biso  1.000000 Zn
   Zn28       1.0     0.580760      0.654360      0.229230     Biso  1.000000 Zn
   Zn29       1.0     0.244550      0.655764      0.227943     Biso  1.000000 Zn
   Zn30       1.0     0.913248      0.655306      0.229225     Biso  1.000000 Zn
   Zn31       1.0     0.080398      0.406261      0.261952     Biso  1.000000 Zn
   Zn32       1.0     0.410396      0.409495      0.263436     Biso  1.000000 Zn
   Zn33       1.0     0.747714      0.410713      0.264055     Biso  1.000000 Zn
   Zn34       1.0     0.412069      0.905109      0.262215     Biso  1.000000 Zn
   Zn35       1.0     0.746675      0.904791      0.262663     Biso  1.000000 Zn
   Zn36       1.0     0.079757      0.907322      0.261483     Biso  1.000000 Zn
   Zn37       1.0     0.385225      0.156068      0.337402     Biso  1.000000 Zn
   Zn38       1.0     0.768508      0.151056      0.337298     Biso  1.000000 Zn
   Zn39       1.0     0.088676      0.662905      0.339940     Biso  1.000000 Zn
   Zn40       1.0     0.740794      0.656839      0.341992     Biso  1.000000 Zn
   Zn41       1.0     0.410455      0.652485      0.339020     Biso  1.000000 Zn
   Zn42       1.0     0.084621      0.153582      0.336134     Biso  1.000000 Zn
   Zn43       1.0     0.576053      0.945416      0.355742     Biso  1.000000 Zn
   Zn44       1.0     0.238824      0.464549      0.355162     Biso  1.000000 Zn
   Zn45       1.0     0.924336      0.432290      0.359215     Biso  1.000000 Zn
   Zn46       1.0     0.914725      0.955002      0.354877     Biso  1.000000 Zn
   Zn47       1.0     0.244723      0.957285      0.354315     Biso  1.000000 Zn
