# Supplementary material for: Unravelling the Impact of Metal Dopants and Oxygen Vacancies on Syngas Conversion over Oxides: A Machine Learning-Accelerated Study of CO Activation on Cr-Doped ZnO Surfaces
Source: ACS Catal. 2023 Nov 8;13(22):15074–86. doi: 10.1021/acscatal.3c03648 (PMC10660660; doi:10.1021/acscatal.3c03648)
Supplement: Supplementary file 2 — cs3c03648_si_002.zip [file cs3c03648_si_002.zip › CIF files/on-grid/Cr2.1OV8.3.cif]

#======================================================================

# CRYSTAL DATA

#----------------------------------------------------------------------

data_VESTA_phase_1


_chemical_name_common                  'AutoCreatByScript                     '
_cell_length_a                         9.84312
_cell_length_b                         10.55342
_cell_length_c                         26.13000
_cell_angle_alpha                      90
_cell_angle_beta                       90
_cell_angle_gamma                      90
_space_group_name_H-M_alt              'P 1'
_space_group_IT_number                 1

loop_
_space_group_symop_operation_xyz
   'x, y, z'

loop_
   _atom_site_label
   _atom_site_occupancy
   _atom_site_fract_x
   _atom_site_fract_y
   _atom_site_fract_z
   _atom_site_adp_type
   _atom_site_B_iso_or_equiv
   _atom_site_type_symbol
   O1         1.0     0.247115      0.344448      0.011479     Biso  1.000000 O
   O2         1.0     0.580449      0.344448      0.011479     Biso  1.000000 O
   O3         1.0     0.913782      0.344448      0.011479     Biso  1.000000 O
   O4         1.0     0.247115      0.844448      0.011479     Biso  1.000000 O
   O5         1.0     0.580449      0.844448      0.011479     Biso  1.000000 O
   O6         1.0     0.913782      0.844448      0.011479     Biso  1.000000 O
   O7         1.0     0.080448      0.094448      0.047727     Biso  1.000000 O
   O8         1.0     0.413782      0.094448      0.047727     Biso  1.000000 O
   O9         1.0     0.747115      0.094448      0.047727     Biso  1.000000 O
   O10        1.0     0.080448      0.594448      0.047727     Biso  1.000000 O
   O11        1.0     0.413782      0.594448      0.047727     Biso  1.000000 O
   O12        1.0     0.747115      0.594448      0.047727     Biso  1.000000 O
   O13        1.0     0.080121      0.346928      0.121197     Biso  1.000000 O
   O14        1.0     0.414470      0.346714      0.121559     Biso  1.000000 O
   O15        1.0     0.746105      0.346844      0.121544     Biso  1.000000 O
   O16        1.0     0.414399      0.846603      0.121444     Biso  1.000000 O
   O17        1.0     0.746354      0.846678      0.121420     Biso  1.000000 O
   O18        1.0     0.080245      0.846720      0.121334     Biso  1.000000 O
   O19        1.0     0.246929      0.096334      0.154347     Biso  1.000000 O
   O20        1.0     0.913554      0.096496      0.154446     Biso  1.000000 O
   O21        1.0     0.580358      0.097592      0.156176     Biso  1.000000 O
   O22        1.0     0.580340      0.595782      0.155480     Biso  1.000000 O
   O23        1.0     0.247054      0.596975      0.154730     Biso  1.000000 O
   O24        1.0     0.913538      0.597082      0.154776     Biso  1.000000 O
   O25        1.0     0.246089      0.345779      0.227424     Biso  1.000000 O
   O26        1.0     0.912657      0.346022      0.227559     Biso  1.000000 O
   O27        1.0     0.579715      0.845347      0.228753     Biso  1.000000 O
   O28        1.0     0.913239      0.845639      0.228056     Biso  1.000000 O
   O29        1.0     0.246159      0.845637      0.228022     Biso  1.000000 O
   O30        1.0     0.579452      0.346541      0.230638     Biso  1.000000 O
   O31        1.0     0.410533      0.094776      0.262817     Biso  1.000000 O
   O32        1.0     0.748763      0.094851      0.262893     Biso  1.000000 O
   O33        1.0     0.748022      0.597994      0.263209     Biso  1.000000 O
   O34        1.0     0.411579      0.597879      0.263111     Biso  1.000000 O
   O35        1.0     0.079762      0.096407      0.261971     Biso  1.000000 O
   O36        1.0     0.079892      0.596068      0.262623     Biso  1.000000 O
   O37        1.0     0.386608      0.345525      0.337629     Biso  1.000000 O
   O38        1.0     0.771855      0.345452      0.337785     Biso  1.000000 O
   O39        1.0     0.079343      0.846244      0.337252     Biso  1.000000 O
   O40        1.0     0.079457      0.345498      0.336848     Biso  1.000000 O
   O41        1.0     0.746134      0.846587      0.338592     Biso  1.000000 O
   O42        1.0     0.412069      0.846777      0.338533     Biso  1.000000 O
   O43        1.0     0.579078      0.568104      0.362700     Biso  1.000000 O
   O44        1.0     0.578799      0.122363      0.362755     Biso  1.000000 O
   Cr1        1.0     0.579055      0.380681      0.359314     Biso  1.000000 Cr
   Zn1        1.0     0.247115      0.154283      0.011479     Biso  1.000000 Zn
   Zn2        1.0     0.580449      0.154283      0.011479     Biso  1.000000 Zn
   Zn3        1.0     0.913782      0.154283      0.011479     Biso  1.000000 Zn
   Zn4        1.0     0.247115      0.654283      0.011479     Biso  1.000000 Zn
   Zn5        1.0     0.580449      0.654283      0.011479     Biso  1.000000 Zn
   Zn6        1.0     0.913782      0.654283      0.011479     Biso  1.000000 Zn
   Zn7        1.0     0.080448      0.404283      0.047727     Biso  1.000000 Zn
   Zn8        1.0     0.413782      0.404283      0.047727     Biso  1.000000 Zn
   Zn9        1.0     0.747115      0.404283      0.047727     Biso  1.000000 Zn
   Zn10       1.0     0.080448      0.904283      0.047727     Biso  1.000000 Zn
   Zn11       1.0     0.413782      0.904283      0.047727     Biso  1.000000 Zn
   Zn12       1.0     0.747115      0.904283      0.047727     Biso  1.000000 Zn
   Zn13       1.0     0.080331      0.159518      0.119948     Biso  1.000000 Zn
   Zn14       1.0     0.414717      0.159085      0.120302     Biso  1.000000 Zn
   Zn15       1.0     0.746087      0.159223      0.120311     Biso  1.000000 Zn
   Zn16       1.0     0.414583      0.658808      0.120281     Biso  1.000000 Zn
   Zn17       1.0     0.746290      0.658910      0.120277     Biso  1.000000 Zn
   Zn18       1.0     0.080360      0.659218      0.120108     Biso  1.000000 Zn
   Zn19       1.0     0.247241      0.407633      0.155084     Biso  1.000000 Zn
   Zn20       1.0     0.913339      0.407724      0.155199     Biso  1.000000 Zn
   Zn21       1.0     0.247368      0.907052      0.155225     Biso  1.000000 Zn
   Zn22       1.0     0.913451      0.907179      0.155274     Biso  1.000000 Zn
   Zn23       1.0     0.580534      0.907920      0.155986     Biso  1.000000 Zn
   Zn24       1.0     0.580404      0.405853      0.156849     Biso  1.000000 Zn
   Zn25       1.0     0.579765      0.156109      0.229613     Biso  1.000000 Zn
   Zn26       1.0     0.246974      0.156528      0.226427     Biso  1.000000 Zn
   Zn27       1.0     0.912613      0.156715      0.226579     Biso  1.000000 Zn
   Zn28       1.0     0.580032      0.654739      0.228151     Biso  1.000000 Zn
   Zn29       1.0     0.246395      0.655766      0.227216     Biso  1.000000 Zn
   Zn30       1.0     0.913482      0.655736      0.227302     Biso  1.000000 Zn
   Zn31       1.0     0.079560      0.404976      0.261897     Biso  1.000000 Zn
   Zn32       1.0     0.409854      0.408644      0.263428     Biso  1.000000 Zn
   Zn33       1.0     0.748789      0.408693      0.263619     Biso  1.000000 Zn
   Zn34       1.0     0.412404      0.905045      0.262422     Biso  1.000000 Zn
   Zn35       1.0     0.747164      0.905106      0.262476     Biso  1.000000 Zn
   Zn36       1.0     0.079702      0.906040      0.261704     Biso  1.000000 Zn
   Zn37       1.0     0.387728      0.154606      0.337245     Biso  1.000000 Zn
   Zn38       1.0     0.770188      0.154690      0.337407     Biso  1.000000 Zn
   Zn39       1.0     0.080423      0.656533      0.337670     Biso  1.000000 Zn
   Zn40       1.0     0.746364      0.651233      0.338982     Biso  1.000000 Zn
   Zn41       1.0     0.412003      0.651256      0.338902     Biso  1.000000 Zn
   Zn42       1.0     0.080951      0.156917      0.336005     Biso  1.000000 Zn
   Zn43       1.0     0.579321      0.941077      0.355444     Biso  1.000000 Zn
   Zn44       1.0     0.236439      0.462577      0.355019     Biso  1.000000 Zn
   Zn45       1.0     0.922816      0.462556      0.355085     Biso  1.000000 Zn
   Zn46       1.0     0.915431      0.955344      0.354080     Biso  1.000000 Zn
   Zn47       1.0     0.242931      0.955107      0.353911     Biso  1.000000 Zn
