# Supplementary material for: Unravelling the Impact of Metal Dopants and Oxygen Vacancies on Syngas Conversion over Oxides: A Machine Learning-Accelerated Study of CO Activation on Cr-Doped ZnO Surfaces
Source: ACS Catal. 2023 Nov 8;13(22):15074–86. doi: 10.1021/acscatal.3c03648 (PMC10660660; doi:10.1021/acscatal.3c03648)
Supplement: Supplementary file 2 — cs3c03648_si_002.zip [file cs3c03648_si_002.zip › CIF files/on-grid/Cr4.2OV0.0.cif]

#======================================================================

# CRYSTAL DATA

#----------------------------------------------------------------------

data_VESTA_phase_1


_chemical_name_common                  'AutoCreatByScript                     '
_cell_length_a                         9.84312
_cell_length_b                         10.55342
_cell_length_c                         24.47155
_cell_angle_alpha                      90
_cell_angle_beta                       90
_cell_angle_gamma                      90
_space_group_name_H-M_alt              'P 1'
_space_group_IT_number                 1

loop_
_space_group_symop_operation_xyz
   'x, y, z'

loop_
   _atom_site_label
   _atom_site_occupancy
   _atom_site_fract_x
   _atom_site_fract_y
   _atom_site_fract_z
   _atom_site_adp_type
   _atom_site_B_iso_or_equiv
   _atom_site_type_symbol
   O1         1.0     0.247115      0.344448      0.012257     Biso  1.000000 O
   O2         1.0     0.580449      0.344448      0.012257     Biso  1.000000 O
   O3         1.0     0.913782      0.344448      0.012257     Biso  1.000000 O
   O4         1.0     0.247115      0.844448      0.012257     Biso  1.000000 O
   O5         1.0     0.580449      0.844448      0.012257     Biso  1.000000 O
   O6         1.0     0.913782      0.844448      0.012257     Biso  1.000000 O
   O7         1.0     0.080448      0.094448      0.050962     Biso  1.000000 O
   O8         1.0     0.413782      0.094448      0.050962     Biso  1.000000 O
   O9         1.0     0.747115      0.094448      0.050962     Biso  1.000000 O
   O10        1.0     0.080448      0.594448      0.050962     Biso  1.000000 O
   O11        1.0     0.413782      0.594448      0.050962     Biso  1.000000 O
   O12        1.0     0.747115      0.594448      0.050962     Biso  1.000000 O
   O13        1.0     0.080396      0.347538      0.129563     Biso  1.000000 O
   O14        1.0     0.414128      0.347680      0.129755     Biso  1.000000 O
   O15        1.0     0.747141      0.347503      0.129768     Biso  1.000000 O
   O16        1.0     0.080334      0.847707      0.129762     Biso  1.000000 O
   O17        1.0     0.414127      0.847520      0.129560     Biso  1.000000 O
   O18        1.0     0.747364      0.847378      0.129758     Biso  1.000000 O
   O19        1.0     0.247158      0.097723      0.165495     Biso  1.000000 O
   O20        1.0     0.580349      0.098509      0.166057     Biso  1.000000 O
   O21        1.0     0.914116      0.096511      0.165550     Biso  1.000000 O
   O22        1.0     0.247345      0.597791      0.165544     Biso  1.000000 O
   O23        1.0     0.580326      0.596551      0.165598     Biso  1.000000 O
   O24        1.0     0.914195      0.598521      0.166100     Biso  1.000000 O
   O25        1.0     0.247153      0.346607      0.243479     Biso  1.000000 O
   O26        1.0     0.579133      0.346470      0.245310     Biso  1.000000 O
   O27        1.0     0.912761      0.345845      0.243262     Biso  1.000000 O
   O28        1.0     0.245606      0.846596      0.243516     Biso  1.000000 O
   O29        1.0     0.579895      0.845766      0.243229     Biso  1.000000 O
   O30        1.0     0.913285      0.846473      0.245356     Biso  1.000000 O
   O31        1.0     0.080843      0.101455      0.281742     Biso  1.000000 O
   O32        1.0     0.411842      0.092332      0.280945     Biso  1.000000 O
   O33        1.0     0.746461      0.096257      0.280280     Biso  1.000000 O
   O34        1.0     0.081081      0.592386      0.280948     Biso  1.000000 O
   O35        1.0     0.412213      0.601471      0.281772     Biso  1.000000 O
   O36        1.0     0.746426      0.596191      0.280405     Biso  1.000000 O
   O37        1.0     0.070898      0.347432      0.361765     Biso  1.000000 O
   O38        1.0     0.392868      0.346369      0.357115     Biso  1.000000 O
   O39        1.0     0.772108      0.345920      0.359964     Biso  1.000000 O
   O40        1.0     0.097992      0.846584      0.357143     Biso  1.000000 O
   O41        1.0     0.420453      0.847627      0.361817     Biso  1.000000 O
   O42        1.0     0.718854      0.846037      0.359986     Biso  1.000000 O
   O43        1.0     0.242884      0.100057      0.397905     Biso  1.000000 O
   O44        1.0     0.580450      0.134758      0.390472     Biso  1.000000 O
   O45        1.0     0.913371      0.058005      0.388960     Biso  1.000000 O
   O46        1.0     0.248306      0.600405      0.397871     Biso  1.000000 O
   O47        1.0     0.577606      0.558014      0.388917     Biso  1.000000 O
   O48        1.0     0.910745      0.634279      0.390569     Biso  1.000000 O
   Cr1        1.0     0.580726      0.371064      0.386213     Biso  1.000000 Cr
   Cr2        1.0     0.910150      0.871207      0.386212     Biso  1.000000 Cr
   Zn1        1.0     0.247115      0.154283      0.012257     Biso  1.000000 Zn
   Zn2        1.0     0.580449      0.154283      0.012257     Biso  1.000000 Zn
   Zn3        1.0     0.913782      0.154283      0.012257     Biso  1.000000 Zn
   Zn4        1.0     0.247115      0.654283      0.012257     Biso  1.000000 Zn
   Zn5        1.0     0.580449      0.654283      0.012257     Biso  1.000000 Zn
   Zn6        1.0     0.913782      0.654283      0.012257     Biso  1.000000 Zn
   Zn7        1.0     0.080448      0.404283      0.050962     Biso  1.000000 Zn
   Zn8        1.0     0.413782      0.404283      0.050962     Biso  1.000000 Zn
   Zn9        1.0     0.747115      0.404283      0.050962     Biso  1.000000 Zn
   Zn10       1.0     0.080448      0.904283      0.050962     Biso  1.000000 Zn
   Zn11       1.0     0.413782      0.904283      0.050962     Biso  1.000000 Zn
   Zn12       1.0     0.747115      0.904283      0.050962     Biso  1.000000 Zn
   Zn13       1.0     0.080370      0.159823      0.128511     Biso  1.000000 Zn
   Zn14       1.0     0.414067      0.160062      0.128541     Biso  1.000000 Zn
   Zn15       1.0     0.747543      0.159696      0.128744     Biso  1.000000 Zn
   Zn16       1.0     0.080647      0.660089      0.128565     Biso  1.000000 Zn
   Zn17       1.0     0.414334      0.659818      0.128533     Biso  1.000000 Zn
   Zn18       1.0     0.747210      0.659527      0.128744     Biso  1.000000 Zn
   Zn19       1.0     0.247226      0.408396      0.166209     Biso  1.000000 Zn
   Zn20       1.0     0.580829      0.406892      0.166998     Biso  1.000000 Zn
   Zn21       1.0     0.914087      0.408968      0.166290     Biso  1.000000 Zn
   Zn22       1.0     0.247646      0.908277      0.166207     Biso  1.000000 Zn
   Zn23       1.0     0.580836      0.908955      0.166256     Biso  1.000000 Zn
   Zn24       1.0     0.913833      0.906811      0.167012     Biso  1.000000 Zn
   Zn25       1.0     0.246942      0.156866      0.242995     Biso  1.000000 Zn
   Zn26       1.0     0.578655      0.156236      0.244274     Biso  1.000000 Zn
   Zn27       1.0     0.913812      0.155961      0.243044     Biso  1.000000 Zn
   Zn28       1.0     0.246330      0.656870      0.243074     Biso  1.000000 Zn
   Zn29       1.0     0.579500      0.655860      0.243120     Biso  1.000000 Zn
   Zn30       1.0     0.914292      0.656285      0.244351     Biso  1.000000 Zn
   Zn31       1.0     0.079730      0.402509      0.280185     Biso  1.000000 Zn
   Zn32       1.0     0.411994      0.413781      0.280291     Biso  1.000000 Zn
   Zn33       1.0     0.747565      0.407604      0.280810     Biso  1.000000 Zn
   Zn34       1.0     0.080644      0.913732      0.280205     Biso  1.000000 Zn
   Zn35       1.0     0.413149      0.902513      0.280203     Biso  1.000000 Zn
   Zn36       1.0     0.744901      0.907736      0.280902     Biso  1.000000 Zn
   Zn37       1.0     0.072126      0.150854      0.364331     Biso  1.000000 Zn
   Zn38       1.0     0.396811      0.160187      0.357750     Biso  1.000000 Zn
   Zn39       1.0     0.766344      0.153767      0.359395     Biso  1.000000 Zn
   Zn40       1.0     0.094083      0.660467      0.357789     Biso  1.000000 Zn
   Zn41       1.0     0.419065      0.651120      0.364325     Biso  1.000000 Zn
   Zn42       1.0     0.725060      0.653659      0.359527     Biso  1.000000 Zn
   Zn43       1.0     0.236917      0.426782      0.385875     Biso  1.000000 Zn
   Zn44       1.0     0.917167      0.454572      0.382426     Biso  1.000000 Zn
   Zn45       1.0     0.254275      0.926418      0.385976     Biso  1.000000 Zn
   Zn46       1.0     0.573942      0.954992      0.382435     Biso  1.000000 Zn
