# Supplementary material for: Unravelling the Impact of Metal Dopants and Oxygen Vacancies on Syngas Conversion over Oxides: A Machine Learning-Accelerated Study of CO Activation on Cr-Doped ZnO Surfaces
Source: ACS Catal. 2023 Nov 8;13(22):15074–86. doi: 10.1021/acscatal.3c03648 (PMC10660660; doi:10.1021/acscatal.3c03648)
Supplement: Supplementary file 2 — cs3c03648_si_002.zip [file cs3c03648_si_002.zip › CIF files/on-grid/Cr4.2OV10.4.cif]

#======================================================================

# CRYSTAL DATA

#----------------------------------------------------------------------

data_VESTA_phase_1


_chemical_name_common                  'AutoCreatByScript                     '
_cell_length_a                         9.84312
_cell_length_b                         10.55342
_cell_length_c                         24.47155
_cell_angle_alpha                      90
_cell_angle_beta                       90
_cell_angle_gamma                      90
_space_group_name_H-M_alt              'P 1'
_space_group_IT_number                 1

loop_
_space_group_symop_operation_xyz
   'x, y, z'

loop_
   _atom_site_label
   _atom_site_occupancy
   _atom_site_fract_x
   _atom_site_fract_y
   _atom_site_fract_z
   _atom_site_adp_type
   _atom_site_B_iso_or_equiv
   _atom_site_type_symbol
   O1         1.0     0.247115      0.344448      0.012257     Biso  1.000000 O
   O2         1.0     0.580449      0.344448      0.012257     Biso  1.000000 O
   O3         1.0     0.913782      0.344448      0.012257     Biso  1.000000 O
   O4         1.0     0.247115      0.844448      0.012257     Biso  1.000000 O
   O5         1.0     0.580449      0.844448      0.012257     Biso  1.000000 O
   O6         1.0     0.913782      0.844448      0.012257     Biso  1.000000 O
   O7         1.0     0.080448      0.094448      0.050962     Biso  1.000000 O
   O8         1.0     0.413782      0.094448      0.050962     Biso  1.000000 O
   O9         1.0     0.747115      0.094448      0.050962     Biso  1.000000 O
   O10        1.0     0.080448      0.594448      0.050962     Biso  1.000000 O
   O11        1.0     0.413782      0.594448      0.050962     Biso  1.000000 O
   O12        1.0     0.747115      0.594448      0.050962     Biso  1.000000 O
   O13        1.0     0.747765      0.347392      0.130013     Biso  1.000000 O
   O14        1.0     0.080253      0.347188      0.129521     Biso  1.000000 O
   O15        1.0     0.414675      0.347146      0.129940     Biso  1.000000 O
   O16        1.0     0.747327      0.847415      0.130038     Biso  1.000000 O
   O17        1.0     0.079474      0.847339      0.130029     Biso  1.000000 O
   O18        1.0     0.413861      0.847484      0.129670     Biso  1.000000 O
   O19        1.0     0.913948      0.097178      0.166269     Biso  1.000000 O
   O20        1.0     0.247326      0.097554      0.165114     Biso  1.000000 O
   O21        1.0     0.580919      0.098984      0.166341     Biso  1.000000 O
   O22        1.0     0.580086      0.596434      0.165398     Biso  1.000000 O
   O23        1.0     0.246803      0.597448      0.165113     Biso  1.000000 O
   O24        1.0     0.913449      0.598698      0.166861     Biso  1.000000 O
   O25        1.0     0.914571      0.346144      0.243468     Biso  1.000000 O
   O26        1.0     0.246797      0.346641      0.243132     Biso  1.000000 O
   O27        1.0     0.578710      0.846727      0.243070     Biso  1.000000 O
   O28        1.0     0.245497      0.846858      0.243414     Biso  1.000000 O
   O29        1.0     0.580668      0.347649      0.245610     Biso  1.000000 O
   O30        1.0     0.912168      0.847949      0.246080     Biso  1.000000 O
   O31        1.0     0.412595      0.097091      0.280831     Biso  1.000000 O
   O32        1.0     0.746405      0.097598      0.281838     Biso  1.000000 O
   O33        1.0     0.080574      0.596761      0.281021     Biso  1.000000 O
   O34        1.0     0.744077      0.598186      0.281256     Biso  1.000000 O
   O35        1.0     0.082173      0.098267      0.281124     Biso  1.000000 O
   O36        1.0     0.411814      0.598483      0.280491     Biso  1.000000 O
   O37        1.0     0.396191      0.343947      0.360720     Biso  1.000000 O
   O38        1.0     0.099586      0.842253      0.361266     Biso  1.000000 O
   O39        1.0     0.771319      0.348211      0.361072     Biso  1.000000 O
   O40        1.0     0.719028      0.840443      0.360871     Biso  1.000000 O
   O41        1.0     0.084691      0.347902      0.360725     Biso  1.000000 O
   O42        1.0     0.411642      0.847050      0.360124     Biso  1.000000 O
   O43        1.0     0.919321      0.075577      0.389070     Biso  1.000000 O
   Cr1        1.0     0.584290      0.404613      0.379508     Biso  1.000000 Cr
   Cr2        1.0     0.909069      0.890885      0.382713     Biso  1.000000 Cr
   Zn1        1.0     0.247115      0.154283      0.012257     Biso  1.000000 Zn
   Zn2        1.0     0.580449      0.154283      0.012257     Biso  1.000000 Zn
   Zn3        1.0     0.913782      0.154283      0.012257     Biso  1.000000 Zn
   Zn4        1.0     0.247115      0.654283      0.012257     Biso  1.000000 Zn
   Zn5        1.0     0.580449      0.654283      0.012257     Biso  1.000000 Zn
   Zn6        1.0     0.913782      0.654283      0.012257     Biso  1.000000 Zn
   Zn7        1.0     0.080448      0.404283      0.050962     Biso  1.000000 Zn
   Zn8        1.0     0.413782      0.404283      0.050962     Biso  1.000000 Zn
   Zn9        1.0     0.747115      0.404283      0.050962     Biso  1.000000 Zn
   Zn10       1.0     0.080448      0.904283      0.050962     Biso  1.000000 Zn
   Zn11       1.0     0.413782      0.904283      0.050962     Biso  1.000000 Zn
   Zn12       1.0     0.747115      0.904283      0.050962     Biso  1.000000 Zn
   Zn13       1.0     0.747958      0.159583      0.128346     Biso  1.000000 Zn
   Zn14       1.0     0.079879      0.159396      0.128189     Biso  1.000000 Zn
   Zn15       1.0     0.414699      0.159624      0.128096     Biso  1.000000 Zn
   Zn16       1.0     0.747421      0.659547      0.128271     Biso  1.000000 Zn
   Zn17       1.0     0.413940      0.659822      0.127779     Biso  1.000000 Zn
   Zn18       1.0     0.079317      0.659789      0.128082     Biso  1.000000 Zn
   Zn19       1.0     0.247121      0.408036      0.165385     Biso  1.000000 Zn
   Zn20       1.0     0.914721      0.409061      0.166119     Biso  1.000000 Zn
   Zn21       1.0     0.246900      0.908399      0.165649     Biso  1.000000 Zn
   Zn22       1.0     0.580441      0.909578      0.165759     Biso  1.000000 Zn
   Zn23       1.0     0.581274      0.406702      0.166607     Biso  1.000000 Zn
   Zn24       1.0     0.913596      0.907722      0.167037     Biso  1.000000 Zn
   Zn25       1.0     0.913875      0.155632      0.243681     Biso  1.000000 Zn
   Zn26       1.0     0.246972      0.156835      0.242040     Biso  1.000000 Zn
   Zn27       1.0     0.578559      0.657518      0.241767     Biso  1.000000 Zn
   Zn28       1.0     0.244977      0.657599      0.241697     Biso  1.000000 Zn
   Zn29       1.0     0.580473      0.157373      0.243928     Biso  1.000000 Zn
   Zn30       1.0     0.912446      0.658247      0.244339     Biso  1.000000 Zn
   Zn31       1.0     0.411215      0.408909      0.279667     Biso  1.000000 Zn
   Zn32       1.0     0.081175      0.909646      0.280772     Biso  1.000000 Zn
   Zn33       1.0     0.080772      0.404803      0.280407     Biso  1.000000 Zn
   Zn34       1.0     0.750515      0.408326      0.280230     Biso  1.000000 Zn
   Zn35       1.0     0.412702      0.906217      0.279748     Biso  1.000000 Zn
   Zn36       1.0     0.742232      0.908113      0.281183     Biso  1.000000 Zn
   Zn37       1.0     0.393985      0.153898      0.360522     Biso  1.000000 Zn
   Zn38       1.0     0.093068      0.652289      0.361153     Biso  1.000000 Zn
   Zn39       1.0     0.752911      0.153046      0.362216     Biso  1.000000 Zn
   Zn40       1.0     0.702352      0.649528      0.359419     Biso  1.000000 Zn
   Zn41       1.0     0.083850      0.156641      0.361564     Biso  1.000000 Zn
   Zn42       1.0     0.398812      0.658153      0.359303     Biso  1.000000 Zn
   Zn43       1.0     0.925136      0.462675      0.380784     Biso  1.000000 Zn
   Zn44       1.0     0.570489      0.964889      0.379087     Biso  1.000000 Zn
   Zn45       1.0     0.243863      0.458754      0.379451     Biso  1.000000 Zn
   Zn46       1.0     0.251966      0.958437      0.379313     Biso  1.000000 Zn
