# Supplementary material for: Unravelling the Impact of Metal Dopants and Oxygen Vacancies on Syngas Conversion over Oxides: A Machine Learning-Accelerated Study of CO Activation on Cr-Doped ZnO Surfaces
Source: ACS Catal. 2023 Nov 8;13(22):15074–86. doi: 10.1021/acscatal.3c03648 (PMC10660660; doi:10.1021/acscatal.3c03648)
Supplement: Supplementary file 2 — cs3c03648_si_002.zip [file cs3c03648_si_002.zip › CIF files/on-grid/Cr4.2OV12.5.cif]

#======================================================================

# CRYSTAL DATA

#----------------------------------------------------------------------

data_VESTA_phase_1


_chemical_name_common                  'AutoCreatByScript                     '
_cell_length_a                         9.84312
_cell_length_b                         10.55342
_cell_length_c                         24.47155
_cell_angle_alpha                      90
_cell_angle_beta                       90
_cell_angle_gamma                      90
_space_group_name_H-M_alt              'P 1'
_space_group_IT_number                 1

loop_
_space_group_symop_operation_xyz
   'x, y, z'

loop_
   _atom_site_label
   _atom_site_occupancy
   _atom_site_fract_x
   _atom_site_fract_y
   _atom_site_fract_z
   _atom_site_adp_type
   _atom_site_B_iso_or_equiv
   _atom_site_type_symbol
   O1         1.0     0.247115      0.344448      0.012257     Biso  1.000000 O
   O2         1.0     0.580449      0.344448      0.012257     Biso  1.000000 O
   O3         1.0     0.913782      0.344448      0.012257     Biso  1.000000 O
   O4         1.0     0.247115      0.844448      0.012257     Biso  1.000000 O
   O5         1.0     0.580449      0.844448      0.012257     Biso  1.000000 O
   O6         1.0     0.913782      0.844448      0.012257     Biso  1.000000 O
   O7         1.0     0.080448      0.094448      0.050962     Biso  1.000000 O
   O8         1.0     0.413782      0.094448      0.050962     Biso  1.000000 O
   O9         1.0     0.747115      0.094448      0.050962     Biso  1.000000 O
   O10        1.0     0.080448      0.594448      0.050962     Biso  1.000000 O
   O11        1.0     0.413782      0.594448      0.050962     Biso  1.000000 O
   O12        1.0     0.747115      0.594448      0.050962     Biso  1.000000 O
   O13        1.0     0.747411      0.348340      0.130196     Biso  1.000000 O
   O14        1.0     0.080559      0.348441      0.129826     Biso  1.000000 O
   O15        1.0     0.414866      0.348473      0.130207     Biso  1.000000 O
   O16        1.0     0.745969      0.848234      0.130193     Biso  1.000000 O
   O17        1.0     0.078625      0.848459      0.130155     Biso  1.000000 O
   O18        1.0     0.412838      0.848480      0.129802     Biso  1.000000 O
   O19        1.0     0.914152      0.098248      0.165571     Biso  1.000000 O
   O20        1.0     0.247627      0.099241      0.165261     Biso  1.000000 O
   O21        1.0     0.581015      0.100231      0.166781     Biso  1.000000 O
   O22        1.0     0.579392      0.598270      0.165709     Biso  1.000000 O
   O23        1.0     0.245999      0.599182      0.165272     Biso  1.000000 O
   O24        1.0     0.912565      0.600071      0.166752     Biso  1.000000 O
   O25        1.0     0.915864      0.349095      0.243625     Biso  1.000000 O
   O26        1.0     0.248390      0.349446      0.243620     Biso  1.000000 O
   O27        1.0     0.575550      0.849208      0.243648     Biso  1.000000 O
   O28        1.0     0.243330      0.849351      0.243553     Biso  1.000000 O
   O29        1.0     0.582338      0.349714      0.246239     Biso  1.000000 O
   O30        1.0     0.909226      0.849793      0.246293     Biso  1.000000 O
   O31        1.0     0.412564      0.100051      0.281328     Biso  1.000000 O
   O32        1.0     0.749213      0.100259      0.281775     Biso  1.000000 O
   O33        1.0     0.078999      0.599911      0.281384     Biso  1.000000 O
   O34        1.0     0.742586      0.600381      0.281861     Biso  1.000000 O
   O35        1.0     0.081399      0.100185      0.280535     Biso  1.000000 O
   O36        1.0     0.410198      0.600285      0.280784     Biso  1.000000 O
   O37        1.0     0.402703      0.344574      0.361890     Biso  1.000000 O
   O38        1.0     0.088558      0.844306      0.361834     Biso  1.000000 O
   O39        1.0     0.779800      0.344067      0.361564     Biso  1.000000 O
   O40        1.0     0.711630      0.844565      0.361779     Biso  1.000000 O
   O41        1.0     0.090735      0.348247      0.360520     Biso  1.000000 O
   O42        1.0     0.400009      0.848110      0.360515     Biso  1.000000 O
   Cr1        1.0     0.592325      0.401765      0.380519     Biso  1.000000 Cr
   Cr2        1.0     0.899389      0.902430      0.380561     Biso  1.000000 Cr
   Zn1        1.0     0.247115      0.154283      0.012257     Biso  1.000000 Zn
   Zn2        1.0     0.580449      0.154283      0.012257     Biso  1.000000 Zn
   Zn3        1.0     0.913782      0.154283      0.012257     Biso  1.000000 Zn
   Zn4        1.0     0.247115      0.654283      0.012257     Biso  1.000000 Zn
   Zn5        1.0     0.580449      0.654283      0.012257     Biso  1.000000 Zn
   Zn6        1.0     0.913782      0.654283      0.012257     Biso  1.000000 Zn
   Zn7        1.0     0.080448      0.404283      0.050962     Biso  1.000000 Zn
   Zn8        1.0     0.413782      0.404283      0.050962     Biso  1.000000 Zn
   Zn9        1.0     0.747115      0.404283      0.050962     Biso  1.000000 Zn
   Zn10       1.0     0.080448      0.904283      0.050962     Biso  1.000000 Zn
   Zn11       1.0     0.413782      0.904283      0.050962     Biso  1.000000 Zn
   Zn12       1.0     0.747115      0.904283      0.050962     Biso  1.000000 Zn
   Zn13       1.0     0.747386      0.160584      0.128128     Biso  1.000000 Zn
   Zn14       1.0     0.080630      0.160809      0.127827     Biso  1.000000 Zn
   Zn15       1.0     0.415115      0.160863      0.127990     Biso  1.000000 Zn
   Zn16       1.0     0.746422      0.660516      0.128149     Biso  1.000000 Zn
   Zn17       1.0     0.413225      0.660840      0.127854     Biso  1.000000 Zn
   Zn18       1.0     0.078713      0.660904      0.127941     Biso  1.000000 Zn
   Zn19       1.0     0.247613      0.409982      0.165715     Biso  1.000000 Zn
   Zn20       1.0     0.914404      0.410669      0.165953     Biso  1.000000 Zn
   Zn21       1.0     0.245913      0.909989      0.165656     Biso  1.000000 Zn
   Zn22       1.0     0.579264      0.910757      0.165946     Biso  1.000000 Zn
   Zn23       1.0     0.581321      0.408767      0.166929     Biso  1.000000 Zn
   Zn24       1.0     0.912245      0.908686      0.166919     Biso  1.000000 Zn
   Zn25       1.0     0.914894      0.159226      0.242054     Biso  1.000000 Zn
   Zn26       1.0     0.248330      0.159802      0.241889     Biso  1.000000 Zn
   Zn27       1.0     0.576681      0.659507      0.242239     Biso  1.000000 Zn
   Zn28       1.0     0.243201      0.659948      0.241856     Biso  1.000000 Zn
   Zn29       1.0     0.581522      0.159735      0.244550     Biso  1.000000 Zn
   Zn30       1.0     0.910388      0.659914      0.244431     Biso  1.000000 Zn
   Zn31       1.0     0.413219      0.410303      0.280955     Biso  1.000000 Zn
   Zn32       1.0     0.078476      0.910185      0.280899     Biso  1.000000 Zn
   Zn33       1.0     0.082080      0.408730      0.280511     Biso  1.000000 Zn
   Zn34       1.0     0.752113      0.410679      0.281170     Biso  1.000000 Zn
   Zn35       1.0     0.409379      0.908934      0.280685     Biso  1.000000 Zn
   Zn36       1.0     0.739305      0.910314      0.281455     Biso  1.000000 Zn
   Zn37       1.0     0.408390      0.153746      0.362305     Biso  1.000000 Zn
   Zn38       1.0     0.080375      0.653701      0.362248     Biso  1.000000 Zn
   Zn39       1.0     0.798255      0.149634      0.360123     Biso  1.000000 Zn
   Zn40       1.0     0.696117      0.649671      0.360442     Biso  1.000000 Zn
   Zn41       1.0     0.102247      0.159863      0.359410     Biso  1.000000 Zn
   Zn42       1.0     0.385571      0.660809      0.359192     Biso  1.000000 Zn
   Zn43       1.0     0.928188      0.464192      0.381641     Biso  1.000000 Zn
   Zn44       1.0     0.562420      0.965281      0.381712     Biso  1.000000 Zn
   Zn45       1.0     0.248519      0.460371      0.379606     Biso  1.000000 Zn
   Zn46       1.0     0.242072      0.960601      0.379680     Biso  1.000000 Zn
