# Supplementary material for: Unravelling the Impact of Metal Dopants and Oxygen Vacancies on Syngas Conversion over Oxides: A Machine Learning-Accelerated Study of CO Activation on Cr-Doped ZnO Surfaces
Source: ACS Catal. 2023 Nov 8;13(22):15074–86. doi: 10.1021/acscatal.3c03648 (PMC10660660; doi:10.1021/acscatal.3c03648)
Supplement: Supplementary file 2 — cs3c03648_si_002.zip [file cs3c03648_si_002.zip › CIF files/on-grid/Cr4.2OV2.1.cif]

#======================================================================

# CRYSTAL DATA

#----------------------------------------------------------------------

data_VESTA_phase_1


_chemical_name_common                  'AutoCreatByScript                     '
_cell_length_a                         9.84312
_cell_length_b                         10.55342
_cell_length_c                         24.47155
_cell_angle_alpha                      90
_cell_angle_beta                       90
_cell_angle_gamma                      90
_space_group_name_H-M_alt              'P 1'
_space_group_IT_number                 1

loop_
_space_group_symop_operation_xyz
   'x, y, z'

loop_
   _atom_site_label
   _atom_site_occupancy
   _atom_site_fract_x
   _atom_site_fract_y
   _atom_site_fract_z
   _atom_site_adp_type
   _atom_site_B_iso_or_equiv
   _atom_site_type_symbol
   O1         1.0     0.247115      0.344448      0.012257     Biso  1.000000 O
   O2         1.0     0.580449      0.344448      0.012257     Biso  1.000000 O
   O3         1.0     0.913782      0.344448      0.012257     Biso  1.000000 O
   O4         1.0     0.247115      0.844448      0.012257     Biso  1.000000 O
   O5         1.0     0.580449      0.844448      0.012257     Biso  1.000000 O
   O6         1.0     0.913782      0.844448      0.012257     Biso  1.000000 O
   O7         1.0     0.080448      0.094448      0.050962     Biso  1.000000 O
   O8         1.0     0.413782      0.094448      0.050962     Biso  1.000000 O
   O9         1.0     0.747115      0.094448      0.050962     Biso  1.000000 O
   O10        1.0     0.080448      0.594448      0.050962     Biso  1.000000 O
   O11        1.0     0.413782      0.594448      0.050962     Biso  1.000000 O
   O12        1.0     0.747115      0.594448      0.050962     Biso  1.000000 O
   O13        1.0     0.747195      0.347471      0.129842     Biso  1.000000 O
   O14        1.0     0.080026      0.347711      0.129613     Biso  1.000000 O
   O15        1.0     0.414355      0.347492      0.129764     Biso  1.000000 O
   O16        1.0     0.747278      0.847225      0.129721     Biso  1.000000 O
   O17        1.0     0.079861      0.847466      0.129619     Biso  1.000000 O
   O18        1.0     0.414622      0.847499      0.129382     Biso  1.000000 O
   O19        1.0     0.913779      0.096387      0.165511     Biso  1.000000 O
   O20        1.0     0.247369      0.097250      0.164703     Biso  1.000000 O
   O21        1.0     0.580737      0.098707      0.166571     Biso  1.000000 O
   O22        1.0     0.580104      0.596286      0.165964     Biso  1.000000 O
   O23        1.0     0.246992      0.597775      0.165576     Biso  1.000000 O
   O24        1.0     0.914120      0.598882      0.166691     Biso  1.000000 O
   O25        1.0     0.912751      0.346288      0.243651     Biso  1.000000 O
   O26        1.0     0.247091      0.347027      0.243388     Biso  1.000000 O
   O27        1.0     0.580054      0.845121      0.243323     Biso  1.000000 O
   O28        1.0     0.245592      0.845443      0.242824     Biso  1.000000 O
   O29        1.0     0.579252      0.346930      0.245791     Biso  1.000000 O
   O30        1.0     0.912832      0.846432      0.245485     Biso  1.000000 O
   O31        1.0     0.411631      0.092229      0.279938     Biso  1.000000 O
   O32        1.0     0.747544      0.095390      0.281106     Biso  1.000000 O
   O33        1.0     0.081255      0.593101      0.281968     Biso  1.000000 O
   O34        1.0     0.746172      0.596896      0.281040     Biso  1.000000 O
   O35        1.0     0.081668      0.101009      0.280137     Biso  1.000000 O
   O36        1.0     0.411427      0.600325      0.282505     Biso  1.000000 O
   O37        1.0     0.386925      0.338364      0.357843     Biso  1.000000 O
   O38        1.0     0.103013      0.853157      0.357691     Biso  1.000000 O
   O39        1.0     0.773201      0.345721      0.360504     Biso  1.000000 O
   O40        1.0     0.718015      0.848030      0.361539     Biso  1.000000 O
   O41        1.0     0.072821      0.344409      0.362287     Biso  1.000000 O
   O42        1.0     0.416190      0.850692      0.361283     Biso  1.000000 O
   O43        1.0     0.921106      0.061852      0.388540     Biso  1.000000 O
   O44        1.0     0.575504      0.553791      0.387286     Biso  1.000000 O
   O45        1.0     0.576885      0.138918      0.388845     Biso  1.000000 O
   O46        1.0     0.911815      0.635330      0.390001     Biso  1.000000 O
   O47        1.0     0.248420      0.601285      0.398864     Biso  1.000000 O
   Cr1        1.0     0.578263      0.364307      0.384750     Biso  1.000000 Cr
   Cr2        1.0     0.912558      0.873865      0.385403     Biso  1.000000 Cr
   Zn1        1.0     0.247115      0.154283      0.012257     Biso  1.000000 Zn
   Zn2        1.0     0.580449      0.154283      0.012257     Biso  1.000000 Zn
   Zn3        1.0     0.913782      0.154283      0.012257     Biso  1.000000 Zn
   Zn4        1.0     0.247115      0.654283      0.012257     Biso  1.000000 Zn
   Zn5        1.0     0.580449      0.654283      0.012257     Biso  1.000000 Zn
   Zn6        1.0     0.913782      0.654283      0.012257     Biso  1.000000 Zn
   Zn7        1.0     0.080448      0.404283      0.050962     Biso  1.000000 Zn
   Zn8        1.0     0.413782      0.404283      0.050962     Biso  1.000000 Zn
   Zn9        1.0     0.747115      0.404283      0.050962     Biso  1.000000 Zn
   Zn10       1.0     0.080448      0.904283      0.050962     Biso  1.000000 Zn
   Zn11       1.0     0.413782      0.904283      0.050962     Biso  1.000000 Zn
   Zn12       1.0     0.747115      0.904283      0.050962     Biso  1.000000 Zn
   Zn13       1.0     0.746984      0.159490      0.128806     Biso  1.000000 Zn
   Zn14       1.0     0.080066      0.159828      0.128463     Biso  1.000000 Zn
   Zn15       1.0     0.415080      0.159875      0.128544     Biso  1.000000 Zn
   Zn16       1.0     0.747050      0.659287      0.129050     Biso  1.000000 Zn
   Zn17       1.0     0.414274      0.659670      0.128733     Biso  1.000000 Zn
   Zn18       1.0     0.080114      0.659931      0.128731     Biso  1.000000 Zn
   Zn19       1.0     0.247265      0.408491      0.166048     Biso  1.000000 Zn
   Zn20       1.0     0.913885      0.409261      0.166467     Biso  1.000000 Zn
   Zn21       1.0     0.247655      0.907646      0.165833     Biso  1.000000 Zn
   Zn22       1.0     0.580984      0.908992      0.166429     Biso  1.000000 Zn
   Zn23       1.0     0.580829      0.406558      0.167248     Biso  1.000000 Zn
   Zn24       1.0     0.913531      0.906545      0.167054     Biso  1.000000 Zn
   Zn25       1.0     0.912579      0.156403      0.242874     Biso  1.000000 Zn
   Zn26       1.0     0.248304      0.157612      0.241848     Biso  1.000000 Zn
   Zn27       1.0     0.578633      0.655101      0.243883     Biso  1.000000 Zn
   Zn28       1.0     0.246594      0.655807      0.243366     Biso  1.000000 Zn
   Zn29       1.0     0.579875      0.156492      0.245169     Biso  1.000000 Zn
   Zn30       1.0     0.913962      0.656284      0.245145     Biso  1.000000 Zn
   Zn31       1.0     0.411747      0.412607      0.281283     Biso  1.000000 Zn
   Zn32       1.0     0.081108      0.912402      0.279449     Biso  1.000000 Zn
   Zn33       1.0     0.080095      0.403237      0.280332     Biso  1.000000 Zn
   Zn34       1.0     0.747366      0.408671      0.281612     Biso  1.000000 Zn
   Zn35       1.0     0.412640      0.901865      0.279974     Biso  1.000000 Zn
   Zn36       1.0     0.744306      0.906482      0.281758     Biso  1.000000 Zn
   Zn37       1.0     0.382604      0.152836      0.358552     Biso  1.000000 Zn
   Zn38       1.0     0.096801      0.666183      0.358721     Biso  1.000000 Zn
   Zn39       1.0     0.769000      0.154164      0.360257     Biso  1.000000 Zn
   Zn40       1.0     0.723150      0.653821      0.360767     Biso  1.000000 Zn
   Zn41       1.0     0.081290      0.148751      0.361239     Biso  1.000000 Zn
   Zn42       1.0     0.418995      0.654631      0.365418     Biso  1.000000 Zn
   Zn43       1.0     0.918504      0.454922      0.382183     Biso  1.000000 Zn
   Zn44       1.0     0.569863      0.957678      0.381564     Biso  1.000000 Zn
   Zn45       1.0     0.236871      0.429504      0.385957     Biso  1.000000 Zn
   Zn46       1.0     0.254205      0.956928      0.379604     Biso  1.000000 Zn
