# Supplementary material for: Unravelling the Impact of Metal Dopants and Oxygen Vacancies on Syngas Conversion over Oxides: A Machine Learning-Accelerated Study of CO Activation on Cr-Doped ZnO Surfaces
Source: ACS Catal. 2023 Nov 8;13(22):15074–86. doi: 10.1021/acscatal.3c03648 (PMC10660660; doi:10.1021/acscatal.3c03648)
Supplement: Supplementary file 2 — cs3c03648_si_002.zip [file cs3c03648_si_002.zip › CIF files/on-grid/Cr4.2OV4.2.cif]

#======================================================================

# CRYSTAL DATA

#----------------------------------------------------------------------

data_VESTA_phase_1


_chemical_name_common                  'AutoCreatByScript                     '
_cell_length_a                         9.84312
_cell_length_b                         10.55342
_cell_length_c                         24.47155
_cell_angle_alpha                      90
_cell_angle_beta                       90
_cell_angle_gamma                      90
_space_group_name_H-M_alt              'P 1'
_space_group_IT_number                 1

loop_
_space_group_symop_operation_xyz
   'x, y, z'

loop_
   _atom_site_label
   _atom_site_occupancy
   _atom_site_fract_x
   _atom_site_fract_y
   _atom_site_fract_z
   _atom_site_adp_type
   _atom_site_B_iso_or_equiv
   _atom_site_type_symbol
   O1         1.0     0.247115      0.344448      0.012257     Biso  1.000000 O
   O2         1.0     0.580449      0.344448      0.012257     Biso  1.000000 O
   O3         1.0     0.913782      0.344448      0.012257     Biso  1.000000 O
   O4         1.0     0.247115      0.844448      0.012257     Biso  1.000000 O
   O5         1.0     0.580449      0.844448      0.012257     Biso  1.000000 O
   O6         1.0     0.913782      0.844448      0.012257     Biso  1.000000 O
   O7         1.0     0.080448      0.094448      0.050962     Biso  1.000000 O
   O8         1.0     0.413782      0.094448      0.050962     Biso  1.000000 O
   O9         1.0     0.747115      0.094448      0.050962     Biso  1.000000 O
   O10        1.0     0.080448      0.594448      0.050962     Biso  1.000000 O
   O11        1.0     0.413782      0.594448      0.050962     Biso  1.000000 O
   O12        1.0     0.747115      0.594448      0.050962     Biso  1.000000 O
   O13        1.0     0.746740      0.346921      0.129909     Biso  1.000000 O
   O14        1.0     0.079465      0.347018      0.129469     Biso  1.000000 O
   O15        1.0     0.414646      0.346934      0.129723     Biso  1.000000 O
   O16        1.0     0.747169      0.846848      0.129897     Biso  1.000000 O
   O17        1.0     0.079372      0.847017      0.129726     Biso  1.000000 O
   O18        1.0     0.414488      0.846931      0.129480     Biso  1.000000 O
   O19        1.0     0.913719      0.095675      0.165857     Biso  1.000000 O
   O20        1.0     0.247206      0.096655      0.164714     Biso  1.000000 O
   O21        1.0     0.580593      0.097858      0.166796     Biso  1.000000 O
   O22        1.0     0.580256      0.595608      0.165849     Biso  1.000000 O
   O23        1.0     0.246821      0.596662      0.164737     Biso  1.000000 O
   O24        1.0     0.913554      0.597945      0.166796     Biso  1.000000 O
   O25        1.0     0.912503      0.345123      0.243832     Biso  1.000000 O
   O26        1.0     0.246768      0.345157      0.242721     Biso  1.000000 O
   O27        1.0     0.579870      0.845002      0.243808     Biso  1.000000 O
   O28        1.0     0.245686      0.845245      0.242789     Biso  1.000000 O
   O29        1.0     0.579124      0.346076      0.246288     Biso  1.000000 O
   O30        1.0     0.913096      0.846090      0.246293     Biso  1.000000 O
   O31        1.0     0.411041      0.093013      0.281197     Biso  1.000000 O
   O32        1.0     0.747168      0.096094      0.281567     Biso  1.000000 O
   O33        1.0     0.081836      0.593049      0.281155     Biso  1.000000 O
   O34        1.0     0.745603      0.595955      0.281568     Biso  1.000000 O
   O35        1.0     0.082330      0.098577      0.280598     Biso  1.000000 O
   O36        1.0     0.410581      0.598430      0.280582     Biso  1.000000 O
   O37        1.0     0.382544      0.344168      0.359296     Biso  1.000000 O
   O38        1.0     0.109023      0.844237      0.359301     Biso  1.000000 O
   O39        1.0     0.772456      0.347778      0.362041     Biso  1.000000 O
   O40        1.0     0.719080      0.847708      0.361909     Biso  1.000000 O
   O41        1.0     0.077847      0.346740      0.361336     Biso  1.000000 O
   O42        1.0     0.413382      0.846669      0.361380     Biso  1.000000 O
   O43        1.0     0.922677      0.058888      0.387134     Biso  1.000000 O
   O44        1.0     0.569189      0.558963      0.387204     Biso  1.000000 O
   O45        1.0     0.574729      0.137516      0.388495     Biso  1.000000 O
   O46        1.0     0.916952      0.637895      0.388441     Biso  1.000000 O
   Cr1        1.0     0.575785      0.368496      0.384484     Biso  1.000000 Cr
   Cr2        1.0     0.915776      0.868412      0.384401     Biso  1.000000 Cr
   Zn1        1.0     0.247115      0.154283      0.012257     Biso  1.000000 Zn
   Zn2        1.0     0.580449      0.154283      0.012257     Biso  1.000000 Zn
   Zn3        1.0     0.913782      0.154283      0.012257     Biso  1.000000 Zn
   Zn4        1.0     0.247115      0.654283      0.012257     Biso  1.000000 Zn
   Zn5        1.0     0.580449      0.654283      0.012257     Biso  1.000000 Zn
   Zn6        1.0     0.913782      0.654283      0.012257     Biso  1.000000 Zn
   Zn7        1.0     0.080448      0.404283      0.050962     Biso  1.000000 Zn
   Zn8        1.0     0.413782      0.404283      0.050962     Biso  1.000000 Zn
   Zn9        1.0     0.747115      0.404283      0.050962     Biso  1.000000 Zn
   Zn10       1.0     0.080448      0.904283      0.050962     Biso  1.000000 Zn
   Zn11       1.0     0.413782      0.904283      0.050962     Biso  1.000000 Zn
   Zn12       1.0     0.747115      0.904283      0.050962     Biso  1.000000 Zn
   Zn13       1.0     0.747133      0.159010      0.128970     Biso  1.000000 Zn
   Zn14       1.0     0.079632      0.159262      0.128595     Biso  1.000000 Zn
   Zn15       1.0     0.415113      0.159256      0.128687     Biso  1.000000 Zn
   Zn16       1.0     0.747099      0.658949      0.128983     Biso  1.000000 Zn
   Zn17       1.0     0.414623      0.659226      0.128615     Biso  1.000000 Zn
   Zn18       1.0     0.079204      0.659314      0.128657     Biso  1.000000 Zn
   Zn19       1.0     0.247050      0.407378      0.165635     Biso  1.000000 Zn
   Zn20       1.0     0.913367      0.408256      0.166711     Biso  1.000000 Zn
   Zn21       1.0     0.247145      0.907312      0.165687     Biso  1.000000 Zn
   Zn22       1.0     0.580820      0.908161      0.166714     Biso  1.000000 Zn
   Zn23       1.0     0.580721      0.405750      0.167652     Biso  1.000000 Zn
   Zn24       1.0     0.913356      0.905811      0.167634     Biso  1.000000 Zn
   Zn25       1.0     0.913274      0.154779      0.243484     Biso  1.000000 Zn
   Zn26       1.0     0.248148      0.155782      0.242013     Biso  1.000000 Zn
   Zn27       1.0     0.579923      0.654655      0.243454     Biso  1.000000 Zn
   Zn28       1.0     0.244989      0.655828      0.242005     Biso  1.000000 Zn
   Zn29       1.0     0.579218      0.155551      0.245580     Biso  1.000000 Zn
   Zn30       1.0     0.913777      0.655559      0.245601     Biso  1.000000 Zn
   Zn31       1.0     0.410225      0.409412      0.281048     Biso  1.000000 Zn
   Zn32       1.0     0.081919      0.909654      0.280974     Biso  1.000000 Zn
   Zn33       1.0     0.080577      0.402811      0.279887     Biso  1.000000 Zn
   Zn34       1.0     0.747787      0.407028      0.282347     Biso  1.000000 Zn
   Zn35       1.0     0.411999      0.902749      0.279925     Biso  1.000000 Zn
   Zn36       1.0     0.744300      0.907175      0.282330     Biso  1.000000 Zn
   Zn37       1.0     0.378794      0.157079      0.360164     Biso  1.000000 Zn
   Zn38       1.0     0.113062      0.657264      0.360197     Biso  1.000000 Zn
   Zn39       1.0     0.768154      0.153497      0.361364     Biso  1.000000 Zn
   Zn40       1.0     0.723580      0.653533      0.361309     Biso  1.000000 Zn
   Zn41       1.0     0.081629      0.151760      0.361493     Biso  1.000000 Zn
   Zn42       1.0     0.410020      0.651554      0.361439     Biso  1.000000 Zn
   Zn43       1.0     0.923346      0.455887      0.380995     Biso  1.000000 Zn
   Zn44       1.0     0.568190      0.955481      0.381094     Biso  1.000000 Zn
   Zn45       1.0     0.238008      0.458620      0.379561     Biso  1.000000 Zn
   Zn46       1.0     0.253361      0.958773      0.379550     Biso  1.000000 Zn
