# Supplementary material for: Unravelling the Impact of Metal Dopants and Oxygen Vacancies on Syngas Conversion over Oxides: A Machine Learning-Accelerated Study of CO Activation on Cr-Doped ZnO Surfaces
Source: ACS Catal. 2023 Nov 8;13(22):15074–86. doi: 10.1021/acscatal.3c03648 (PMC10660660; doi:10.1021/acscatal.3c03648)
Supplement: Supplementary file 2 — cs3c03648_si_002.zip [file cs3c03648_si_002.zip › CIF files/on-grid/Cr4.2OV6.3.cif]

#======================================================================

# CRYSTAL DATA

#----------------------------------------------------------------------

data_VESTA_phase_1


_chemical_name_common                  'AutoCreatByScript                     '
_cell_length_a                         9.84312
_cell_length_b                         10.55342
_cell_length_c                         24.47155
_cell_angle_alpha                      90
_cell_angle_beta                       90
_cell_angle_gamma                      90
_space_group_name_H-M_alt              'P 1'
_space_group_IT_number                 1

loop_
_space_group_symop_operation_xyz
   'x, y, z'

loop_
   _atom_site_label
   _atom_site_occupancy
   _atom_site_fract_x
   _atom_site_fract_y
   _atom_site_fract_z
   _atom_site_adp_type
   _atom_site_B_iso_or_equiv
   _atom_site_type_symbol
   O1         1.0     0.247115      0.344448      0.012257     Biso  1.000000 O
   O2         1.0     0.580449      0.344448      0.012257     Biso  1.000000 O
   O3         1.0     0.913782      0.344448      0.012257     Biso  1.000000 O
   O4         1.0     0.247115      0.844448      0.012257     Biso  1.000000 O
   O5         1.0     0.580449      0.844448      0.012257     Biso  1.000000 O
   O6         1.0     0.913782      0.844448      0.012257     Biso  1.000000 O
   O7         1.0     0.080448      0.094448      0.050962     Biso  1.000000 O
   O8         1.0     0.413782      0.094448      0.050962     Biso  1.000000 O
   O9         1.0     0.747115      0.094448      0.050962     Biso  1.000000 O
   O10        1.0     0.080448      0.594448      0.050962     Biso  1.000000 O
   O11        1.0     0.413782      0.594448      0.050962     Biso  1.000000 O
   O12        1.0     0.747115      0.594448      0.050962     Biso  1.000000 O
   O13        1.0     0.746821      0.346584      0.129825     Biso  1.000000 O
   O14        1.0     0.079266      0.346595      0.129393     Biso  1.000000 O
   O15        1.0     0.414571      0.346564      0.129602     Biso  1.000000 O
   O16        1.0     0.747621      0.846623      0.129742     Biso  1.000000 O
   O17        1.0     0.079049      0.846756      0.129676     Biso  1.000000 O
   O18        1.0     0.414360      0.846577      0.129301     Biso  1.000000 O
   O19        1.0     0.913430      0.095407      0.165890     Biso  1.000000 O
   O20        1.0     0.246954      0.096195      0.164356     Biso  1.000000 O
   O21        1.0     0.580593      0.097134      0.166179     Biso  1.000000 O
   O22        1.0     0.580244      0.595711      0.165590     Biso  1.000000 O
   O23        1.0     0.246643      0.596319      0.164426     Biso  1.000000 O
   O24        1.0     0.913205      0.597373      0.166606     Biso  1.000000 O
   O25        1.0     0.912912      0.344411      0.243698     Biso  1.000000 O
   O26        1.0     0.246548      0.344667      0.242447     Biso  1.000000 O
   O27        1.0     0.579860      0.844613      0.243184     Biso  1.000000 O
   O28        1.0     0.246389      0.845311      0.242558     Biso  1.000000 O
   O29        1.0     0.579296      0.345899      0.245579     Biso  1.000000 O
   O30        1.0     0.912533      0.845565      0.246228     Biso  1.000000 O
   O31        1.0     0.411535      0.095213      0.280408     Biso  1.000000 O
   O32        1.0     0.745865      0.096991      0.281337     Biso  1.000000 O
   O33        1.0     0.081741      0.593271      0.280497     Biso  1.000000 O
   O34        1.0     0.745011      0.593888      0.281614     Biso  1.000000 O
   O35        1.0     0.081939      0.096756      0.280229     Biso  1.000000 O
   O36        1.0     0.410627      0.596570      0.280259     Biso  1.000000 O
   O37        1.0     0.388161      0.341002      0.359957     Biso  1.000000 O
   O38        1.0     0.108409      0.843667      0.359736     Biso  1.000000 O
   O39        1.0     0.768397      0.342629      0.362058     Biso  1.000000 O
   O40        1.0     0.720643      0.848811      0.361031     Biso  1.000000 O
   O41        1.0     0.079958      0.344668      0.360629     Biso  1.000000 O
   O42        1.0     0.414133      0.848174      0.359864     Biso  1.000000 O
   O43        1.0     0.920055      0.061506      0.387153     Biso  1.000000 O
   O44        1.0     0.568464      0.572252      0.388869     Biso  1.000000 O
   O45        1.0     0.917825      0.629231      0.388230     Biso  1.000000 O
   Cr1        1.0     0.577154      0.387578      0.382691     Biso  1.000000 Cr
   Cr2        1.0     0.915210      0.873002      0.384203     Biso  1.000000 Cr
   Zn1        1.0     0.247115      0.154283      0.012257     Biso  1.000000 Zn
   Zn2        1.0     0.580449      0.154283      0.012257     Biso  1.000000 Zn
   Zn3        1.0     0.913782      0.154283      0.012257     Biso  1.000000 Zn
   Zn4        1.0     0.247115      0.654283      0.012257     Biso  1.000000 Zn
   Zn5        1.0     0.580449      0.654283      0.012257     Biso  1.000000 Zn
   Zn6        1.0     0.913782      0.654283      0.012257     Biso  1.000000 Zn
   Zn7        1.0     0.080448      0.404283      0.050962     Biso  1.000000 Zn
   Zn8        1.0     0.413782      0.404283      0.050962     Biso  1.000000 Zn
   Zn9        1.0     0.747115      0.404283      0.050962     Biso  1.000000 Zn
   Zn10       1.0     0.080448      0.904283      0.050962     Biso  1.000000 Zn
   Zn11       1.0     0.413782      0.904283      0.050962     Biso  1.000000 Zn
   Zn12       1.0     0.747115      0.904283      0.050962     Biso  1.000000 Zn
   Zn13       1.0     0.747328      0.158798      0.128766     Biso  1.000000 Zn
   Zn14       1.0     0.079070      0.158917      0.128476     Biso  1.000000 Zn
   Zn15       1.0     0.414797      0.158988      0.128437     Biso  1.000000 Zn
   Zn16       1.0     0.747131      0.658874      0.128773     Biso  1.000000 Zn
   Zn17       1.0     0.414351      0.659067      0.128424     Biso  1.000000 Zn
   Zn18       1.0     0.078831      0.659165      0.128543     Biso  1.000000 Zn
   Zn19       1.0     0.246864      0.407187      0.165232     Biso  1.000000 Zn
   Zn20       1.0     0.913325      0.407819      0.166514     Biso  1.000000 Zn
   Zn21       1.0     0.247005      0.906785      0.165413     Biso  1.000000 Zn
   Zn22       1.0     0.580924      0.907273      0.166251     Biso  1.000000 Zn
   Zn23       1.0     0.580702      0.406241      0.166989     Biso  1.000000 Zn
   Zn24       1.0     0.913388      0.905509      0.167663     Biso  1.000000 Zn
   Zn25       1.0     0.913265      0.154235      0.243572     Biso  1.000000 Zn
   Zn26       1.0     0.246549      0.155172      0.241524     Biso  1.000000 Zn
   Zn27       1.0     0.579784      0.654276      0.243288     Biso  1.000000 Zn
   Zn28       1.0     0.245465      0.655808      0.241652     Biso  1.000000 Zn
   Zn29       1.0     0.579412      0.155746      0.244163     Biso  1.000000 Zn
   Zn30       1.0     0.912752      0.654937      0.245366     Biso  1.000000 Zn
   Zn31       1.0     0.410001      0.408087      0.280003     Biso  1.000000 Zn
   Zn32       1.0     0.082225      0.907666      0.280821     Biso  1.000000 Zn
   Zn33       1.0     0.080734      0.403336      0.279499     Biso  1.000000 Zn
   Zn34       1.0     0.748206      0.405011      0.281582     Biso  1.000000 Zn
   Zn35       1.0     0.413044      0.903800      0.279606     Biso  1.000000 Zn
   Zn36       1.0     0.743257      0.907220      0.282080     Biso  1.000000 Zn
   Zn37       1.0     0.384843      0.153247      0.359685     Biso  1.000000 Zn
   Zn38       1.0     0.110618      0.655471      0.359960     Biso  1.000000 Zn
   Zn39       1.0     0.755492      0.145164      0.362409     Biso  1.000000 Zn
   Zn40       1.0     0.727254      0.657558      0.360860     Biso  1.000000 Zn
   Zn41       1.0     0.082132      0.149850      0.361230     Biso  1.000000 Zn
   Zn42       1.0     0.407643      0.657071      0.360375     Biso  1.000000 Zn
   Zn43       1.0     0.923178      0.448337      0.380476     Biso  1.000000 Zn
   Zn44       1.0     0.569749      0.966135      0.379454     Biso  1.000000 Zn
   Zn45       1.0     0.239801      0.456760      0.378744     Biso  1.000000 Zn
   Zn46       1.0     0.255304      0.958142      0.379160     Biso  1.000000 Zn
