# Supplementary material for: Unravelling the Impact of Metal Dopants and Oxygen Vacancies on Syngas Conversion over Oxides: A Machine Learning-Accelerated Study of CO Activation on Cr-Doped ZnO Surfaces
Source: ACS Catal. 2023 Nov 8;13(22):15074–86. doi: 10.1021/acscatal.3c03648 (PMC10660660; doi:10.1021/acscatal.3c03648)
Supplement: Supplementary file 2 — cs3c03648_si_002.zip [file cs3c03648_si_002.zip › CIF files/on-grid/Cr4.2OV8.3.cif]

#======================================================================

# CRYSTAL DATA

#----------------------------------------------------------------------

data_VESTA_phase_1


_chemical_name_common                  'AutoCreatByScript                     '
_cell_length_a                         9.84312
_cell_length_b                         10.55342
_cell_length_c                         24.47155
_cell_angle_alpha                      90
_cell_angle_beta                       90
_cell_angle_gamma                      90
_space_group_name_H-M_alt              'P 1'
_space_group_IT_number                 1

loop_
_space_group_symop_operation_xyz
   'x, y, z'

loop_
   _atom_site_label
   _atom_site_occupancy
   _atom_site_fract_x
   _atom_site_fract_y
   _atom_site_fract_z
   _atom_site_adp_type
   _atom_site_B_iso_or_equiv
   _atom_site_type_symbol
   O1         1.0     0.247115      0.344448      0.012257     Biso  1.000000 O
   O2         1.0     0.580449      0.344448      0.012257     Biso  1.000000 O
   O3         1.0     0.913782      0.344448      0.012257     Biso  1.000000 O
   O4         1.0     0.247115      0.844448      0.012257     Biso  1.000000 O
   O5         1.0     0.580449      0.844448      0.012257     Biso  1.000000 O
   O6         1.0     0.913782      0.844448      0.012257     Biso  1.000000 O
   O7         1.0     0.080448      0.094448      0.050962     Biso  1.000000 O
   O8         1.0     0.413782      0.094448      0.050962     Biso  1.000000 O
   O9         1.0     0.747115      0.094448      0.050962     Biso  1.000000 O
   O10        1.0     0.080448      0.594448      0.050962     Biso  1.000000 O
   O11        1.0     0.413782      0.594448      0.050962     Biso  1.000000 O
   O12        1.0     0.747115      0.594448      0.050962     Biso  1.000000 O
   O13        1.0     0.746789      0.346368      0.129663     Biso  1.000000 O
   O14        1.0     0.080028      0.346375      0.129298     Biso  1.000000 O
   O15        1.0     0.414635      0.346319      0.129655     Biso  1.000000 O
   O16        1.0     0.747418      0.846243      0.129664     Biso  1.000000 O
   O17        1.0     0.079532      0.846460      0.129654     Biso  1.000000 O
   O18        1.0     0.414148      0.846346      0.129305     Biso  1.000000 O
   O19        1.0     0.913553      0.095544      0.165719     Biso  1.000000 O
   O20        1.0     0.246981      0.096080      0.164647     Biso  1.000000 O
   O21        1.0     0.580485      0.096923      0.166214     Biso  1.000000 O
   O22        1.0     0.580527      0.595488      0.165746     Biso  1.000000 O
   O23        1.0     0.247107      0.596128      0.164651     Biso  1.000000 O
   O24        1.0     0.913782      0.596907      0.166153     Biso  1.000000 O
   O25        1.0     0.913121      0.344140      0.243167     Biso  1.000000 O
   O26        1.0     0.246133      0.344880      0.242839     Biso  1.000000 O
   O27        1.0     0.579215      0.844168      0.243141     Biso  1.000000 O
   O28        1.0     0.246459      0.844959      0.242885     Biso  1.000000 O
   O29        1.0     0.579576      0.345476      0.245599     Biso  1.000000 O
   O30        1.0     0.912683      0.845494      0.245584     Biso  1.000000 O
   O31        1.0     0.411335      0.095030      0.280444     Biso  1.000000 O
   O32        1.0     0.745895      0.094667      0.281282     Biso  1.000000 O
   O33        1.0     0.081484      0.594997      0.280420     Biso  1.000000 O
   O34        1.0     0.746884      0.594581      0.281270     Biso  1.000000 O
   O35        1.0     0.081351      0.095708      0.280583     Biso  1.000000 O
   O36        1.0     0.411419      0.595976      0.280617     Biso  1.000000 O
   O37        1.0     0.387852      0.340707      0.360644     Biso  1.000000 O
   O38        1.0     0.102763      0.840722      0.360734     Biso  1.000000 O
   O39        1.0     0.767598      0.342176      0.360993     Biso  1.000000 O
   O40        1.0     0.722967      0.842141      0.360928     Biso  1.000000 O
   O41        1.0     0.078140      0.346595      0.359993     Biso  1.000000 O
   O42        1.0     0.412573      0.846787      0.360100     Biso  1.000000 O
   O43        1.0     0.919037      0.072070      0.388815     Biso  1.000000 O
   O44        1.0     0.572148      0.572075      0.388760     Biso  1.000000 O
   Cr1        1.0     0.578132      0.387584      0.382737     Biso  1.000000 Cr
   Cr2        1.0     0.912383      0.887569      0.382730     Biso  1.000000 Cr
   Zn1        1.0     0.247115      0.154283      0.012257     Biso  1.000000 Zn
   Zn2        1.0     0.580449      0.154283      0.012257     Biso  1.000000 Zn
   Zn3        1.0     0.913782      0.154283      0.012257     Biso  1.000000 Zn
   Zn4        1.0     0.247115      0.654283      0.012257     Biso  1.000000 Zn
   Zn5        1.0     0.580449      0.654283      0.012257     Biso  1.000000 Zn
   Zn6        1.0     0.913782      0.654283      0.012257     Biso  1.000000 Zn
   Zn7        1.0     0.080448      0.404283      0.050962     Biso  1.000000 Zn
   Zn8        1.0     0.413782      0.404283      0.050962     Biso  1.000000 Zn
   Zn9        1.0     0.747115      0.404283      0.050962     Biso  1.000000 Zn
   Zn10       1.0     0.080448      0.904283      0.050962     Biso  1.000000 Zn
   Zn11       1.0     0.413782      0.904283      0.050962     Biso  1.000000 Zn
   Zn12       1.0     0.747115      0.904283      0.050962     Biso  1.000000 Zn
   Zn13       1.0     0.747101      0.158617      0.128709     Biso  1.000000 Zn
   Zn14       1.0     0.079494      0.158806      0.128419     Biso  1.000000 Zn
   Zn15       1.0     0.414695      0.158738      0.128469     Biso  1.000000 Zn
   Zn16       1.0     0.747205      0.658484      0.128719     Biso  1.000000 Zn
   Zn17       1.0     0.414779      0.658761      0.128423     Biso  1.000000 Zn
   Zn18       1.0     0.079709      0.658889      0.128434     Biso  1.000000 Zn
   Zn19       1.0     0.247240      0.406767      0.165595     Biso  1.000000 Zn
   Zn20       1.0     0.913726      0.407151      0.166204     Biso  1.000000 Zn
   Zn21       1.0     0.247170      0.906681      0.165640     Biso  1.000000 Zn
   Zn22       1.0     0.580708      0.907166      0.166191     Biso  1.000000 Zn
   Zn23       1.0     0.580893      0.405795      0.167128     Biso  1.000000 Zn
   Zn24       1.0     0.913548      0.905879      0.167127     Biso  1.000000 Zn
   Zn25       1.0     0.912854      0.153894      0.243569     Biso  1.000000 Zn
   Zn26       1.0     0.245930      0.155235      0.241859     Biso  1.000000 Zn
   Zn27       1.0     0.580162      0.653944      0.243559     Biso  1.000000 Zn
   Zn28       1.0     0.247084      0.655406      0.241872     Biso  1.000000 Zn
   Zn29       1.0     0.579674      0.155295      0.244246     Biso  1.000000 Zn
   Zn30       1.0     0.913207      0.655211      0.244192     Biso  1.000000 Zn
   Zn31       1.0     0.410424      0.407259      0.280442     Biso  1.000000 Zn
   Zn32       1.0     0.081795      0.906949      0.280389     Biso  1.000000 Zn
   Zn33       1.0     0.079481      0.403627      0.279944     Biso  1.000000 Zn
   Zn34       1.0     0.748916      0.404753      0.281660     Biso  1.000000 Zn
   Zn35       1.0     0.413090      0.903612      0.280022     Biso  1.000000 Zn
   Zn36       1.0     0.743122      0.904912      0.281626     Biso  1.000000 Zn
   Zn37       1.0     0.384732      0.152071      0.359729     Biso  1.000000 Zn
   Zn38       1.0     0.105636      0.652203      0.359890     Biso  1.000000 Zn
   Zn39       1.0     0.751881      0.148512      0.362130     Biso  1.000000 Zn
   Zn40       1.0     0.739275      0.648440      0.362100     Biso  1.000000 Zn
   Zn41       1.0     0.081282      0.155432      0.361045     Biso  1.000000 Zn
   Zn42       1.0     0.410067      0.655699      0.361061     Biso  1.000000 Zn
   Zn43       1.0     0.919978      0.461875      0.379118     Biso  1.000000 Zn
   Zn44       1.0     0.571006      0.962277      0.379083     Biso  1.000000 Zn
   Zn45       1.0     0.237956      0.456475      0.379054     Biso  1.000000 Zn
   Zn46       1.0     0.252748      0.956329      0.379123     Biso  1.000000 Zn
