# Supplementary material for: Unravelling the Impact of Metal Dopants and Oxygen Vacancies on Syngas Conversion over Oxides: A Machine Learning-Accelerated Study of CO Activation on Cr-Doped ZnO Surfaces
Source: ACS Catal. 2023 Nov 8;13(22):15074–86. doi: 10.1021/acscatal.3c03648 (PMC10660660; doi:10.1021/acscatal.3c03648)
Supplement: Supplementary file 2 — cs3c03648_si_002.zip [file cs3c03648_si_002.zip › CIF files/on-grid/Cr6.3OV0.0.cif]

#======================================================================

# CRYSTAL DATA

#----------------------------------------------------------------------

data_VESTA_phase_1


_chemical_name_common                  'POSCAR file written by OVITO Basic 3.4'
_cell_length_a                         9.84310
_cell_length_b                         10.55340
_cell_length_c                         24.47150
_cell_angle_alpha                      90
_cell_angle_beta                       90
_cell_angle_gamma                      90
_space_group_name_H-M_alt              'P 1'
_space_group_IT_number                 1

loop_
_space_group_symop_operation_xyz
   'x, y, z'

loop_
   _atom_site_label
   _atom_site_occupancy
   _atom_site_fract_x
   _atom_site_fract_y
   _atom_site_fract_z
   _atom_site_adp_type
   _atom_site_B_iso_or_equiv
   _atom_site_type_symbol
   O1         1.0     0.166670      0.190730      0.000000     Biso  1.000000 O
   O2         1.0     0.500000      0.190730      0.000000     Biso  1.000000 O
   O3         1.0     0.833330      0.190730      0.000000     Biso  1.000000 O
   O4         1.0     0.166670      0.690730      0.000000     Biso  1.000000 O
   O5         1.0     0.500000      0.690730      0.000000     Biso  1.000000 O
   O6         1.0     0.833330      0.690730      0.000000     Biso  1.000000 O
   O7         1.0     0.000000      0.440730      0.038700     Biso  1.000000 O
   O8         1.0     0.333330      0.440730      0.038700     Biso  1.000000 O
   O9         1.0     0.666670      0.440730      0.038700     Biso  1.000000 O
   O10        1.0     0.000000      0.940730      0.038700     Biso  1.000000 O
   O11        1.0     0.333330      0.940730      0.038700     Biso  1.000000 O
   O12        1.0     0.666670      0.940730      0.038700     Biso  1.000000 O
   O13        1.0    -0.000021      0.194036      0.117444     Biso  1.000000 O
   O14        1.0     0.333369      0.194021      0.117276     Biso  1.000000 O
   O15        1.0     0.000473      0.694041      0.117411     Biso  1.000000 O
   O16        1.0     0.333261      0.694229      0.117583     Biso  1.000000 O
   O17        1.0     0.666933      0.194106      0.117439     Biso  1.000000 O
   O18        1.0     0.666773      0.694031      0.117249     Biso  1.000000 O
   O19        1.0     0.167203      0.445124      0.153755     Biso  1.000000 O
   O20        1.0     0.833309      0.443342      0.153102     Biso  1.000000 O
   O21        1.0     0.167010      0.943285      0.153288     Biso  1.000000 O
   O22        1.0     0.500131      0.444323      0.153209     Biso  1.000000 O
   O23        1.0     0.833213      0.945025      0.153607     Biso  1.000000 O
   O24        1.0     0.500152      0.944138      0.153200     Biso  1.000000 O
   O25        1.0     0.166434      0.193348      0.230967     Biso  1.000000 O
   O26        1.0     0.166821      0.694297      0.233258     Biso  1.000000 O
   O27        1.0     0.832855      0.194006      0.232808     Biso  1.000000 O
   O28        1.0     0.501145      0.193687      0.231320     Biso  1.000000 O
   O29        1.0     0.834020      0.693342      0.230656     Biso  1.000000 O
   O30        1.0     0.499890      0.694202      0.231644     Biso  1.000000 O
   O31        1.0     0.000007      0.444346      0.267749     Biso  1.000000 O
   O32        1.0     0.334844      0.439837      0.268724     Biso  1.000000 O
   O33        1.0    -0.000265      0.944028      0.268087     Biso  1.000000 O
   O34        1.0     0.666074      0.449038      0.269273     Biso  1.000000 O
   O35        1.0     0.334339      0.949046      0.269557     Biso  1.000000 O
   O36        1.0     0.665902      0.939787      0.268906     Biso  1.000000 O
   O37        1.0     0.028315      0.195708      0.347199     Biso  1.000000 O
   O38        1.0     0.324932      0.194728      0.349858     Biso  1.000000 O
   O39        1.0     0.969952      0.692289      0.348119     Biso  1.000000 O
   O40        1.0     0.352627      0.695128      0.345238     Biso  1.000000 O
   O41        1.0     0.646463      0.195845      0.344871     Biso  1.000000 O
   O42        1.0     0.678691      0.692073      0.349604     Biso  1.000000 O
   O43        1.0     0.165355      0.484530      0.377717     Biso  1.000000 O
   O44        1.0     0.503209      0.448754      0.385627     Biso  1.000000 O
   O45        1.0     0.833453      0.401687      0.376437     Biso  1.000000 O
   O46        1.0     0.835888      0.001750      0.379778     Biso  1.000000 O
   O47        1.0     0.165342      0.904343      0.376160     Biso  1.000000 O
   O48        1.0     0.498189      0.945197      0.385105     Biso  1.000000 O
   Zn1        1.0     0.166670      0.000570      0.000000     Biso  1.000000 Zn
   Zn2        1.0     0.500000      0.000570      0.000000     Biso  1.000000 Zn
   Zn3        1.0     0.833330      0.000570      0.000000     Biso  1.000000 Zn
   Zn4        1.0     0.166670      0.500570      0.000000     Biso  1.000000 Zn
   Zn5        1.0     0.500000      0.500570      0.000000     Biso  1.000000 Zn
   Zn6        1.0     0.833330      0.500570      0.000000     Biso  1.000000 Zn
   Zn7        1.0     0.000000      0.250570      0.038700     Biso  1.000000 Zn
   Zn8        1.0     0.333330      0.250570      0.038700     Biso  1.000000 Zn
   Zn9        1.0     0.666670      0.250570      0.038700     Biso  1.000000 Zn
   Zn10       1.0     0.000000      0.750570      0.038700     Biso  1.000000 Zn
   Zn11       1.0     0.333330      0.750570      0.038700     Biso  1.000000 Zn
   Zn12       1.0     0.666670      0.750570      0.038700     Biso  1.000000 Zn
   Zn13       1.0     0.000242      0.506269      0.116381     Biso  1.000000 Zn
   Zn14       1.0     0.333428      0.506586      0.116229     Biso  1.000000 Zn
   Zn15       1.0     0.666912      0.506331      0.116176     Biso  1.000000 Zn
   Zn16       1.0     0.000250      0.006301      0.116341     Biso  1.000000 Zn
   Zn17       1.0     0.333299      0.006320      0.116175     Biso  1.000000 Zn
   Zn18       1.0     0.666808      0.006540      0.116165     Biso  1.000000 Zn
   Zn19       1.0     0.166789      0.255490      0.153826     Biso  1.000000 Zn
   Zn20       1.0     0.166634      0.753676      0.154784     Biso  1.000000 Zn
   Zn21       1.0     0.833500      0.253814      0.154536     Biso  1.000000 Zn
   Zn22       1.0     0.500041      0.254832      0.153921     Biso  1.000000 Zn
   Zn23       1.0     0.833526      0.755426      0.153626     Biso  1.000000 Zn
   Zn24       1.0     0.500400      0.754636      0.154065     Biso  1.000000 Zn
   Zn25       1.0     0.167974      0.503919      0.231920     Biso  1.000000 Zn
   Zn26       1.0     0.167385      0.003518      0.230663     Biso  1.000000 Zn
   Zn27       1.0     0.832816      0.503601      0.230535     Biso  1.000000 Zn
   Zn28       1.0     0.500041      0.504218      0.230746     Biso  1.000000 Zn
   Zn29       1.0     0.832234      0.004016      0.231649     Biso  1.000000 Zn
   Zn30       1.0     0.500445      0.003970      0.230629     Biso  1.000000 Zn
   Zn31       1.0     0.000796      0.256031      0.268417     Biso  1.000000 Zn
   Zn32       1.0     0.333485      0.249780      0.267908     Biso  1.000000 Zn
   Zn33       1.0     0.997964      0.755085      0.269100     Biso  1.000000 Zn
   Zn34       1.0     0.334330      0.761396      0.268106     Biso  1.000000 Zn
   Zn35       1.0     0.666229      0.261885      0.268073     Biso  1.000000 Zn
   Zn36       1.0     0.668242      0.749350      0.268347     Biso  1.000000 Zn
   Zn37       1.0     0.977989      0.499750      0.347124     Biso  1.000000 Zn
   Zn38       1.0     0.349910      0.509120      0.345378     Biso  1.000000 Zn
   Zn39       1.0     0.023185      0.005605      0.346224     Biso  1.000000 Zn
   Zn40       1.0     0.325922      0.996219      0.352501     Biso  1.000000 Zn
   Zn41       1.0     0.676129      0.495973      0.352654     Biso  1.000000 Zn
   Zn42       1.0     0.648848      0.011255      0.344864     Biso  1.000000 Zn
   Zn43       1.0     0.172736      0.304380      0.369933     Biso  1.000000 Zn
   Zn44       1.0     0.490082      0.275100      0.373863     Biso  1.000000 Zn
   Zn45       1.0     0.512169      0.771206      0.373058     Biso  1.000000 Zn
   Cr1        1.0     0.835939      0.213007      0.374767     Biso  1.000000 Cr
   Cr2        1.0     0.828178      0.811346      0.372872     Biso  1.000000 Cr
   Cr3        1.0     0.162767      0.716295      0.373243     Biso  1.000000 Cr
