# Supplementary material for: Unravelling the Impact of Metal Dopants and Oxygen Vacancies on Syngas Conversion over Oxides: A Machine Learning-Accelerated Study of CO Activation on Cr-Doped ZnO Surfaces
Source: ACS Catal. 2023 Nov 8;13(22):15074–86. doi: 10.1021/acscatal.3c03648 (PMC10660660; doi:10.1021/acscatal.3c03648)
Supplement: Supplementary file 2 — cs3c03648_si_002.zip [file cs3c03648_si_002.zip › CIF files/on-grid/Cr6.3OV10.4.cif]

#======================================================================

# CRYSTAL DATA

#----------------------------------------------------------------------

data_VESTA_phase_1


_chemical_name_common                  'AutoCreatByScript                     '
_cell_length_a                         9.84310
_cell_length_b                         10.55340
_cell_length_c                         24.47150
_cell_angle_alpha                      90
_cell_angle_beta                       90
_cell_angle_gamma                      90
_space_group_name_H-M_alt              'P 1'
_space_group_IT_number                 1

loop_
_space_group_symop_operation_xyz
   'x, y, z'

loop_
   _atom_site_label
   _atom_site_occupancy
   _atom_site_fract_x
   _atom_site_fract_y
   _atom_site_fract_z
   _atom_site_adp_type
   _atom_site_B_iso_or_equiv
   _atom_site_type_symbol
   O1         1.0     0.166670      0.190730      0.000000     Biso  1.000000 O
   O2         1.0     0.500000      0.190730      0.000000     Biso  1.000000 O
   O3         1.0     0.833330      0.190730      0.000000     Biso  1.000000 O
   O4         1.0     0.166670      0.690730      0.000000     Biso  1.000000 O
   O5         1.0     0.500000      0.690730      0.000000     Biso  1.000000 O
   O6         1.0     0.833330      0.690730      0.000000     Biso  1.000000 O
   O7         1.0     0.000000      0.440730      0.038700     Biso  1.000000 O
   O8         1.0     0.333330      0.440730      0.038700     Biso  1.000000 O
   O9         1.0     0.666670      0.440730      0.038700     Biso  1.000000 O
   O10        1.0     0.000000      0.940730      0.038700     Biso  1.000000 O
   O11        1.0     0.333330      0.940730      0.038700     Biso  1.000000 O
   O12        1.0     0.666670      0.940730      0.038700     Biso  1.000000 O
   O13        1.0     0.333594      0.193556      0.117464     Biso  1.000000 O
   O14        1.0     0.667014      0.692895      0.117425     Biso  1.000000 O
   O15        1.0     0.000186      0.193310      0.117814     Biso  1.000000 O
   O16        1.0     0.667875      0.193307      0.117806     Biso  1.000000 O
   O17        1.0     0.000423      0.692960      0.117756     Biso  1.000000 O
   O18        1.0     0.332812      0.693018      0.117790     Biso  1.000000 O
   O19        1.0     0.500055      0.443544      0.153305     Biso  1.000000 O
   O20        1.0     0.833627      0.442166      0.153508     Biso  1.000000 O
   O21        1.0     0.167197      0.942537      0.153112     Biso  1.000000 O
   O22        1.0     0.500295      0.943358      0.153088     Biso  1.000000 O
   O23        1.0     0.833760      0.944543      0.154562     Biso  1.000000 O
   O24        1.0     0.166589      0.444662      0.154622     Biso  1.000000 O
   O25        1.0     0.500887      0.193492      0.231256     Biso  1.000000 O
   O26        1.0     0.168148      0.193924      0.231309     Biso  1.000000 O
   O27        1.0     0.833000      0.692191      0.230865     Biso  1.000000 O
   O28        1.0     0.500199      0.692880      0.231164     Biso  1.000000 O
   O29        1.0     0.835120      0.193898      0.234267     Biso  1.000000 O
   O30        1.0     0.166567      0.694065      0.233957     Biso  1.000000 O
   O31        1.0     0.334501      0.444793      0.269547     Biso  1.000000 O
   O32        1.0     0.998950      0.445791      0.270196     Biso  1.000000 O
   O33        1.0     0.666492      0.443440      0.268515     Biso  1.000000 O
   O34        1.0     0.002843      0.943457      0.268796     Biso  1.000000 O
   O35        1.0     0.665867      0.941714      0.269053     Biso  1.000000 O
   O36        1.0     0.334912      0.944872      0.268555     Biso  1.000000 O
   O37        1.0     0.355275      0.692831      0.349367     Biso  1.000000 O
   O38        1.0     0.641387      0.189151      0.348395     Biso  1.000000 O
   O39        1.0     0.034477      0.194042      0.348288     Biso  1.000000 O
   O40        1.0     0.974865      0.699512      0.350055     Biso  1.000000 O
   O41        1.0     0.334897      0.196006      0.348716     Biso  1.000000 O
   O42        1.0     0.670076      0.686511      0.347785     Biso  1.000000 O
   O43        1.0     0.842584     -0.000241      0.376465     Biso  1.000000 O
   Cr1        1.0     0.165328      0.749716      0.366560     Biso  1.000000 Cr
   Cr2        1.0     0.815648      0.808687      0.370998     Biso  1.000000 Cr
   Cr3        1.0     0.839139      0.197095      0.370192     Biso  1.000000 Cr
   Zn1        1.0     0.166670      0.000570      0.000000     Biso  1.000000 Zn
   Zn2        1.0     0.500000      0.000570      0.000000     Biso  1.000000 Zn
   Zn3        1.0     0.833330      0.000570      0.000000     Biso  1.000000 Zn
   Zn4        1.0     0.166670      0.500570      0.000000     Biso  1.000000 Zn
   Zn5        1.0     0.500000      0.500570      0.000000     Biso  1.000000 Zn
   Zn6        1.0     0.833330      0.500570      0.000000     Biso  1.000000 Zn
   Zn7        1.0     0.000000      0.250570      0.038700     Biso  1.000000 Zn
   Zn8        1.0     0.333330      0.250570      0.038700     Biso  1.000000 Zn
   Zn9        1.0     0.666670      0.250570      0.038700     Biso  1.000000 Zn
   Zn10       1.0     0.000000      0.750570      0.038700     Biso  1.000000 Zn
   Zn11       1.0     0.333330      0.750570      0.038700     Biso  1.000000 Zn
   Zn12       1.0     0.666670      0.750570      0.038700     Biso  1.000000 Zn
   Zn13       1.0     0.667219      0.505108      0.115837     Biso  1.000000 Zn
   Zn14       1.0     0.333562      0.005815      0.115600     Biso  1.000000 Zn
   Zn15       1.0     0.999853      0.005470      0.115887     Biso  1.000000 Zn
   Zn16       1.0     0.667666      0.005615      0.115921     Biso  1.000000 Zn
   Zn17       1.0     0.000157      0.505078      0.115960     Biso  1.000000 Zn
   Zn18       1.0     0.332888      0.505348      0.115903     Biso  1.000000 Zn
   Zn19       1.0     0.500531      0.254201      0.153419     Biso  1.000000 Zn
   Zn20       1.0     0.167059      0.254949      0.153616     Biso  1.000000 Zn
   Zn21       1.0     0.500235      0.754117      0.153180     Biso  1.000000 Zn
   Zn22       1.0     0.833421      0.755112      0.153264     Biso  1.000000 Zn
   Zn23       1.0     0.833979      0.252701      0.154865     Biso  1.000000 Zn
   Zn24       1.0     0.166575      0.753071      0.154377     Biso  1.000000 Zn
   Zn25       1.0     0.500025      0.503282      0.230106     Biso  1.000000 Zn
   Zn26       1.0     0.167246      0.004037      0.229381     Biso  1.000000 Zn
   Zn27       1.0     0.501443      0.004020      0.229781     Biso  1.000000 Zn
   Zn28       1.0     0.833309      0.502508      0.230114     Biso  1.000000 Zn
   Zn29       1.0     0.833884      0.003743      0.232523     Biso  1.000000 Zn
   Zn30       1.0     0.166539      0.503977      0.232083     Biso  1.000000 Zn
   Zn31       1.0     0.334606      0.252808      0.268194     Biso  1.000000 Zn
   Zn32       1.0     0.665544      0.254371      0.268990     Biso  1.000000 Zn
   Zn33       1.0     0.004294      0.255708      0.269517     Biso  1.000000 Zn
   Zn34       1.0     0.667041      0.751060      0.267594     Biso  1.000000 Zn
   Zn35       1.0     0.336408      0.755798      0.267569     Biso  1.000000 Zn
   Zn36       1.0     0.995951      0.755086      0.267853     Biso  1.000000 Zn
   Zn37       1.0     0.634005      0.003102      0.347955     Biso  1.000000 Zn
   Zn38       1.0     0.039897     -0.000013      0.347347     Biso  1.000000 Zn
   Zn39       1.0     0.346871      0.502134      0.349462     Biso  1.000000 Zn
   Zn40       1.0     0.965037      0.496647      0.349498     Biso  1.000000 Zn
   Zn41       1.0     0.674433      0.496922      0.348444     Biso  1.000000 Zn
   Zn42       1.0     0.306694      0.006215      0.346362     Biso  1.000000 Zn
   Zn43       1.0     0.495822      0.307646      0.367999     Biso  1.000000 Zn
   Zn44       1.0     0.177853      0.315358      0.368563     Biso  1.000000 Zn
   Zn45       1.0     0.510024      0.802552      0.367997     Biso  1.000000 Zn
