# Supplementary material for: Unravelling the Impact of Metal Dopants and Oxygen Vacancies on Syngas Conversion over Oxides: A Machine Learning-Accelerated Study of CO Activation on Cr-Doped ZnO Surfaces
Source: ACS Catal. 2023 Nov 8;13(22):15074–86. doi: 10.1021/acscatal.3c03648 (PMC10660660; doi:10.1021/acscatal.3c03648)
Supplement: Supplementary file 2 — cs3c03648_si_002.zip [file cs3c03648_si_002.zip › CIF files/on-grid/Cr6.3OV12.5.cif]

#======================================================================

# CRYSTAL DATA

#----------------------------------------------------------------------

data_VESTA_phase_1


_chemical_name_common                  'AutoCreatByScript                     '
_cell_length_a                         9.84310
_cell_length_b                         10.55340
_cell_length_c                         24.47150
_cell_angle_alpha                      90
_cell_angle_beta                       90
_cell_angle_gamma                      90
_space_group_name_H-M_alt              'P 1'
_space_group_IT_number                 1

loop_
_space_group_symop_operation_xyz
   'x, y, z'

loop_
   _atom_site_label
   _atom_site_occupancy
   _atom_site_fract_x
   _atom_site_fract_y
   _atom_site_fract_z
   _atom_site_adp_type
   _atom_site_B_iso_or_equiv
   _atom_site_type_symbol
   O1         1.0     0.166670      0.190730      0.000000     Biso  1.000000 O
   O2         1.0     0.500000      0.190730      0.000000     Biso  1.000000 O
   O3         1.0     0.833330      0.190730      0.000000     Biso  1.000000 O
   O4         1.0     0.166670      0.690730      0.000000     Biso  1.000000 O
   O5         1.0     0.500000      0.690730      0.000000     Biso  1.000000 O
   O6         1.0     0.833330      0.690730      0.000000     Biso  1.000000 O
   O7         1.0     0.000000      0.440730      0.038700     Biso  1.000000 O
   O8         1.0     0.333330      0.440730      0.038700     Biso  1.000000 O
   O9         1.0     0.666670      0.440730      0.038700     Biso  1.000000 O
   O10        1.0     0.000000      0.940730      0.038700     Biso  1.000000 O
   O11        1.0     0.333330      0.940730      0.038700     Biso  1.000000 O
   O12        1.0     0.666670      0.940730      0.038700     Biso  1.000000 O
   O13        1.0     0.333918      0.193638      0.117419     Biso  1.000000 O
   O14        1.0     0.666495      0.693938      0.117642     Biso  1.000000 O
   O15        1.0     0.000730      0.193613      0.117828     Biso  1.000000 O
   O16        1.0     0.667934      0.193744      0.117778     Biso  1.000000 O
   O17        1.0     0.000221      0.693846      0.117791     Biso  1.000000 O
   O18        1.0     0.333112      0.693993      0.117725     Biso  1.000000 O
   O19        1.0     0.499894      0.444630      0.153203     Biso  1.000000 O
   O20        1.0     0.833284      0.443428      0.153092     Biso  1.000000 O
   O21        1.0     0.167518      0.944192      0.154459     Biso  1.000000 O
   O22        1.0     0.500549      0.943929      0.153333     Biso  1.000000 O
   O23        1.0     0.834221      0.944574      0.154022     Biso  1.000000 O
   O24        1.0     0.166757      0.444704      0.153976     Biso  1.000000 O
   O25        1.0     0.501603      0.193826      0.230991     Biso  1.000000 O
   O26        1.0     0.170242      0.193316      0.231342     Biso  1.000000 O
   O27        1.0     0.831486      0.693686      0.231620     Biso  1.000000 O
   O28        1.0     0.498998      0.695129      0.232270     Biso  1.000000 O
   O29        1.0     0.835509      0.193726      0.233204     Biso  1.000000 O
   O30        1.0     0.166392      0.694240      0.232590     Biso  1.000000 O
   O31        1.0     0.334311      0.444837      0.268696     Biso  1.000000 O
   O32        1.0     0.998884      0.442641      0.267823     Biso  1.000000 O
   O33        1.0     0.665861      0.446433      0.268332     Biso  1.000000 O
   O34        1.0     0.001644      0.943265      0.269935     Biso  1.000000 O
   O35        1.0     0.667156      0.945248      0.269455     Biso  1.000000 O
   O36        1.0     0.335706      0.944435      0.270228     Biso  1.000000 O
   O37        1.0     0.331022      0.687944      0.349768     Biso  1.000000 O
   O38        1.0     0.652289      0.195054      0.347931     Biso  1.000000 O
   O39        1.0     0.028816      0.190318      0.348638     Biso  1.000000 O
   O40        1.0     0.987963      0.675475      0.346973     Biso  1.000000 O
   O41        1.0     0.346156      0.193382      0.348245     Biso  1.000000 O
   O42        1.0     0.658929      0.696009      0.349401     Biso  1.000000 O
   Cr1        1.0     0.150178      0.767076      0.371695     Biso  1.000000 Cr
   Cr2        1.0     0.835963      0.793394      0.371596     Biso  1.000000 Cr
   Cr3        1.0     0.841790      0.249310      0.368594     Biso  1.000000 Cr
   Zn1        1.0     0.166670      0.000570      0.000000     Biso  1.000000 Zn
   Zn2        1.0     0.500000      0.000570      0.000000     Biso  1.000000 Zn
   Zn3        1.0     0.833330      0.000570      0.000000     Biso  1.000000 Zn
   Zn4        1.0     0.166670      0.500570      0.000000     Biso  1.000000 Zn
   Zn5        1.0     0.500000      0.500570      0.000000     Biso  1.000000 Zn
   Zn6        1.0     0.833330      0.500570      0.000000     Biso  1.000000 Zn
   Zn7        1.0     0.000000      0.250570      0.038700     Biso  1.000000 Zn
   Zn8        1.0     0.333330      0.250570      0.038700     Biso  1.000000 Zn
   Zn9        1.0     0.666670      0.250570      0.038700     Biso  1.000000 Zn
   Zn10       1.0     0.000000      0.750570      0.038700     Biso  1.000000 Zn
   Zn11       1.0     0.333330      0.750570      0.038700     Biso  1.000000 Zn
   Zn12       1.0     0.666670      0.750570      0.038700     Biso  1.000000 Zn
   Zn13       1.0     0.666719      0.506114      0.115613     Biso  1.000000 Zn
   Zn14       1.0     0.333226      0.005920      0.115826     Biso  1.000000 Zn
   Zn15       1.0     0.001269      0.005898      0.116031     Biso  1.000000 Zn
   Zn16       1.0     0.667612      0.006227      0.115723     Biso  1.000000 Zn
   Zn17       1.0     0.000443      0.505828      0.115849     Biso  1.000000 Zn
   Zn18       1.0     0.332763      0.506182      0.115771     Biso  1.000000 Zn
   Zn19       1.0     0.500453      0.255234      0.153278     Biso  1.000000 Zn
   Zn20       1.0     0.167753      0.255192      0.153604     Biso  1.000000 Zn
   Zn21       1.0     0.499800      0.754638      0.153835     Biso  1.000000 Zn
   Zn22       1.0     0.833092      0.755143      0.153444     Biso  1.000000 Zn
   Zn23       1.0     0.834399      0.254018      0.154271     Biso  1.000000 Zn
   Zn24       1.0     0.166899      0.754841      0.154066     Biso  1.000000 Zn
   Zn25       1.0     0.499279      0.505286      0.229906     Biso  1.000000 Zn
   Zn26       1.0     0.168270      0.004246      0.231832     Biso  1.000000 Zn
   Zn27       1.0     0.501916      0.004553      0.229718     Biso  1.000000 Zn
   Zn28       1.0     0.832492      0.503555      0.229737     Biso  1.000000 Zn
   Zn29       1.0     0.834901      0.004000      0.231046     Biso  1.000000 Zn
   Zn30       1.0     0.166470      0.504115      0.231385     Biso  1.000000 Zn
   Zn31       1.0     0.335694      0.254145      0.268145     Biso  1.000000 Zn
   Zn32       1.0     0.666516      0.256543      0.267728     Biso  1.000000 Zn
   Zn33       1.0     0.005468      0.253833      0.268135     Biso  1.000000 Zn
   Zn34       1.0     0.666159      0.754879      0.268413     Biso  1.000000 Zn
   Zn35       1.0     0.332648      0.753875      0.269200     Biso  1.000000 Zn
   Zn36       1.0     0.997839      0.753103      0.267250     Biso  1.000000 Zn
   Zn37       1.0     0.682919      0.005686      0.349450     Biso  1.000000 Zn
   Zn38       1.0     0.991223      0.001165      0.350303     Biso  1.000000 Zn
   Zn39       1.0     0.329083      0.497732      0.349686     Biso  1.000000 Zn
   Zn40       1.0     0.954928      0.485348      0.347182     Biso  1.000000 Zn
   Zn41       1.0     0.650350      0.503430      0.348255     Biso  1.000000 Zn
   Zn42       1.0     0.377430      0.011266      0.346054     Biso  1.000000 Zn
   Zn43       1.0     0.500390      0.311592      0.367532     Biso  1.000000 Zn
   Zn44       1.0     0.180496      0.307269      0.369343     Biso  1.000000 Zn
   Zn45       1.0     0.496654      0.802678      0.367323     Biso  1.000000 Zn
