# Supplementary material for: Unravelling the Impact of Metal Dopants and Oxygen Vacancies on Syngas Conversion over Oxides: A Machine Learning-Accelerated Study of CO Activation on Cr-Doped ZnO Surfaces
Source: ACS Catal. 2023 Nov 8;13(22):15074–86. doi: 10.1021/acscatal.3c03648 (PMC10660660; doi:10.1021/acscatal.3c03648)
Supplement: Supplementary file 2 — cs3c03648_si_002.zip [file cs3c03648_si_002.zip › CIF files/on-grid/Cr6.3OV2.1.cif]

#======================================================================

# CRYSTAL DATA

#----------------------------------------------------------------------

data_VESTA_phase_1


_chemical_name_common                  'AutoCreatByScript                     '
_cell_length_a                         9.84310
_cell_length_b                         10.55340
_cell_length_c                         24.47150
_cell_angle_alpha                      90
_cell_angle_beta                       90
_cell_angle_gamma                      90
_space_group_name_H-M_alt              'P 1'
_space_group_IT_number                 1

loop_
_space_group_symop_operation_xyz
   'x, y, z'

loop_
   _atom_site_label
   _atom_site_occupancy
   _atom_site_fract_x
   _atom_site_fract_y
   _atom_site_fract_z
   _atom_site_adp_type
   _atom_site_B_iso_or_equiv
   _atom_site_type_symbol
   O1         1.0     0.166670      0.190730      0.000000     Biso  1.000000 O
   O2         1.0     0.500000      0.190730      0.000000     Biso  1.000000 O
   O3         1.0     0.833330      0.190730      0.000000     Biso  1.000000 O
   O4         1.0     0.166670      0.690730      0.000000     Biso  1.000000 O
   O5         1.0     0.500000      0.690730      0.000000     Biso  1.000000 O
   O6         1.0     0.833330      0.690730      0.000000     Biso  1.000000 O
   O7         1.0     0.000000      0.440730      0.038700     Biso  1.000000 O
   O8         1.0     0.333330      0.440730      0.038700     Biso  1.000000 O
   O9         1.0     0.666670      0.440730      0.038700     Biso  1.000000 O
   O10        1.0     0.000000      0.940730      0.038700     Biso  1.000000 O
   O11        1.0     0.333330      0.940730      0.038700     Biso  1.000000 O
   O12        1.0     0.666670      0.940730      0.038700     Biso  1.000000 O
   O13        1.0     0.332758      0.193767      0.117080     Biso  1.000000 O
   O14        1.0     0.666956      0.694075      0.117247     Biso  1.000000 O
   O15        1.0    -0.000065      0.193668      0.117341     Biso  1.000000 O
   O16        1.0     0.667443      0.193853      0.117297     Biso  1.000000 O
   O17        1.0     0.000347      0.693994      0.117435     Biso  1.000000 O
   O18        1.0     0.332807      0.694057      0.117503     Biso  1.000000 O
   O19        1.0     0.833401      0.442931      0.152837     Biso  1.000000 O
   O20        1.0     0.499807      0.443748      0.152206     Biso  1.000000 O
   O21        1.0     0.166616      0.444862      0.153956     Biso  1.000000 O
   O22        1.0     0.166965      0.942822      0.153545     Biso  1.000000 O
   O23        1.0     0.500208      0.943797      0.152903     Biso  1.000000 O
   O24        1.0     0.833120      0.945081      0.154105     Biso  1.000000 O
   O25        1.0     0.166057      0.192251      0.230887     Biso  1.000000 O
   O26        1.0     0.500995      0.192069      0.230312     Biso  1.000000 O
   O27        1.0     0.834129      0.693322      0.230813     Biso  1.000000 O
   O28        1.0     0.499597      0.693991      0.231175     Biso  1.000000 O
   O29        1.0     0.833395      0.193428      0.232860     Biso  1.000000 O
   O30        1.0     0.166378      0.693875      0.233468     Biso  1.000000 O
   O31        1.0     0.998865      0.443464      0.268180     Biso  1.000000 O
   O32        1.0    -0.000111      0.943843      0.268610     Biso  1.000000 O
   O33        1.0     0.334908      0.439044      0.267206     Biso  1.000000 O
   O34        1.0     0.665307      0.940257      0.269596     Biso  1.000000 O
   O35        1.0     0.665129      0.447744      0.267122     Biso  1.000000 O
   O36        1.0     0.334934      0.946764      0.269648     Biso  1.000000 O
   O37        1.0     0.640998      0.201817      0.345267     Biso  1.000000 O
   O38        1.0     0.357168      0.685640      0.345342     Biso  1.000000 O
   O39        1.0     0.029508      0.197259      0.348265     Biso  1.000000 O
   O40        1.0     0.969866      0.692296      0.348418     Biso  1.000000 O
   O41        1.0     0.330248      0.196782      0.348659     Biso  1.000000 O
   O42        1.0     0.676026      0.687704      0.349145     Biso  1.000000 O
   O43        1.0     0.168281      0.900995      0.374495     Biso  1.000000 O
   O44        1.0     0.168829      0.487198      0.375874     Biso  1.000000 O
   O45        1.0     0.825807      0.405396      0.375495     Biso  1.000000 O
   O46        1.0     0.834567      0.002178      0.378211     Biso  1.000000 O
   O47        1.0     0.497676      0.944508      0.385268     Biso  1.000000 O
   Cr1        1.0     0.165127      0.710878      0.371968     Biso  1.000000 Cr
   Cr2        1.0     0.825387      0.811041      0.371485     Biso  1.000000 Cr
   Cr3        1.0     0.833570      0.214982      0.373480     Biso  1.000000 Cr
   Zn1        1.0     0.166670      0.000570      0.000000     Biso  1.000000 Zn
   Zn2        1.0     0.500000      0.000570      0.000000     Biso  1.000000 Zn
   Zn3        1.0     0.833330      0.000570      0.000000     Biso  1.000000 Zn
   Zn4        1.0     0.166670      0.500570      0.000000     Biso  1.000000 Zn
   Zn5        1.0     0.500000      0.500570      0.000000     Biso  1.000000 Zn
   Zn6        1.0     0.833330      0.500570      0.000000     Biso  1.000000 Zn
   Zn7        1.0     0.000000      0.250570      0.038700     Biso  1.000000 Zn
   Zn8        1.0     0.333330      0.250570      0.038700     Biso  1.000000 Zn
   Zn9        1.0     0.666670      0.250570      0.038700     Biso  1.000000 Zn
   Zn10       1.0     0.000000      0.750570      0.038700     Biso  1.000000 Zn
   Zn11       1.0     0.333330      0.750570      0.038700     Biso  1.000000 Zn
   Zn12       1.0     0.666670      0.750570      0.038700     Biso  1.000000 Zn
   Zn13       1.0     0.332908      0.006089      0.116278     Biso  1.000000 Zn
   Zn14       1.0     0.667146      0.006427      0.116249     Biso  1.000000 Zn
   Zn15       1.0     0.667039      0.506292      0.115990     Biso  1.000000 Zn
   Zn16       1.0     0.332378      0.506436      0.116160     Biso  1.000000 Zn
   Zn17       1.0     0.000266      0.005940      0.116595     Biso  1.000000 Zn
   Zn18       1.0     0.000459      0.506189      0.116371     Biso  1.000000 Zn
   Zn19       1.0     0.499895      0.254323      0.153299     Biso  1.000000 Zn
   Zn20       1.0     0.166462      0.255247      0.153963     Biso  1.000000 Zn
   Zn21       1.0     0.500090      0.754672      0.153642     Biso  1.000000 Zn
   Zn22       1.0     0.833614      0.755639      0.153720     Biso  1.000000 Zn
   Zn23       1.0     0.833831      0.253377      0.154570     Biso  1.000000 Zn
   Zn24       1.0     0.166447      0.753341      0.154971     Biso  1.000000 Zn
   Zn25       1.0     0.167663      0.002396      0.231229     Biso  1.000000 Zn
   Zn26       1.0     0.500010      0.002417      0.230499     Biso  1.000000 Zn
   Zn27       1.0     0.833903      0.503570      0.230016     Biso  1.000000 Zn
   Zn28       1.0     0.498493      0.504347      0.229323     Biso  1.000000 Zn
   Zn29       1.0     0.832582      0.003412      0.232426     Biso  1.000000 Zn
   Zn30       1.0     0.166863      0.503389      0.232423     Biso  1.000000 Zn
   Zn31       1.0     0.333912      0.248557      0.267261     Biso  1.000000 Zn
   Zn32       1.0     0.001282      0.254920      0.269076     Biso  1.000000 Zn
   Zn33       1.0     0.665537      0.259436      0.267057     Biso  1.000000 Zn
   Zn34       1.0     0.334021      0.759104      0.268690     Biso  1.000000 Zn
   Zn35       1.0     0.667687      0.749976      0.267634     Biso  1.000000 Zn
   Zn36       1.0     0.998231      0.755314      0.269622     Biso  1.000000 Zn
   Zn37       1.0     0.645415      0.016827      0.345478     Biso  1.000000 Zn
   Zn38       1.0     0.363685      0.500337      0.345963     Biso  1.000000 Zn
   Zn39       1.0     0.024644      0.005492      0.347194     Biso  1.000000 Zn
   Zn40       1.0     0.976296      0.499523      0.347697     Biso  1.000000 Zn
   Zn41       1.0     0.667405      0.493163      0.348407     Biso  1.000000 Zn
   Zn42       1.0     0.326510      0.000276      0.352518     Biso  1.000000 Zn
   Zn43       1.0     0.177605      0.305632      0.368577     Biso  1.000000 Zn
   Zn44       1.0     0.511550      0.772655      0.371792     Biso  1.000000 Zn
   Zn45       1.0     0.490492      0.305254      0.367170     Biso  1.000000 Zn
