# Supplementary material for: Unravelling the Impact of Metal Dopants and Oxygen Vacancies on Syngas Conversion over Oxides: A Machine Learning-Accelerated Study of CO Activation on Cr-Doped ZnO Surfaces
Source: ACS Catal. 2023 Nov 8;13(22):15074–86. doi: 10.1021/acscatal.3c03648 (PMC10660660; doi:10.1021/acscatal.3c03648)
Supplement: Supplementary file 2 — cs3c03648_si_002.zip [file cs3c03648_si_002.zip › CIF files/on-grid/Cr6.3OV4.2.cif]

#======================================================================

# CRYSTAL DATA

#----------------------------------------------------------------------

data_VESTA_phase_1


_chemical_name_common                  'AutoCreatByScript                     '
_cell_length_a                         9.84310
_cell_length_b                         10.55340
_cell_length_c                         24.47150
_cell_angle_alpha                      90
_cell_angle_beta                       90
_cell_angle_gamma                      90
_space_group_name_H-M_alt              'P 1'
_space_group_IT_number                 1

loop_
_space_group_symop_operation_xyz
   'x, y, z'

loop_
   _atom_site_label
   _atom_site_occupancy
   _atom_site_fract_x
   _atom_site_fract_y
   _atom_site_fract_z
   _atom_site_adp_type
   _atom_site_B_iso_or_equiv
   _atom_site_type_symbol
   O1         1.0     0.166670      0.190730      0.000000     Biso  1.000000 O
   O2         1.0     0.500000      0.190730      0.000000     Biso  1.000000 O
   O3         1.0     0.833330      0.190730      0.000000     Biso  1.000000 O
   O4         1.0     0.166670      0.690730      0.000000     Biso  1.000000 O
   O5         1.0     0.500000      0.690730      0.000000     Biso  1.000000 O
   O6         1.0     0.833330      0.690730      0.000000     Biso  1.000000 O
   O7         1.0     0.000000      0.440730      0.038700     Biso  1.000000 O
   O8         1.0     0.333330      0.440730      0.038700     Biso  1.000000 O
   O9         1.0     0.666670      0.440730      0.038700     Biso  1.000000 O
   O10        1.0     0.000000      0.940730      0.038700     Biso  1.000000 O
   O11        1.0     0.333330      0.940730      0.038700     Biso  1.000000 O
   O12        1.0     0.666670      0.940730      0.038700     Biso  1.000000 O
   O13        1.0     0.332710      0.193553      0.117160     Biso  1.000000 O
   O14        1.0     0.667487      0.693456      0.117189     Biso  1.000000 O
   O15        1.0    -0.000195      0.193449      0.117487     Biso  1.000000 O
   O16        1.0     0.667795      0.193459      0.117364     Biso  1.000000 O
   O17        1.0     0.000609      0.693446      0.117469     Biso  1.000000 O
   O18        1.0     0.332356      0.693759      0.117467     Biso  1.000000 O
   O19        1.0     0.499901      0.443230      0.152135     Biso  1.000000 O
   O20        1.0     0.833524      0.442271      0.153321     Biso  1.000000 O
   O21        1.0     0.166935      0.942494      0.153546     Biso  1.000000 O
   O22        1.0     0.500349      0.943148      0.152406     Biso  1.000000 O
   O23        1.0     0.833734      0.944303      0.154260     Biso  1.000000 O
   O24        1.0     0.166590      0.444584      0.154154     Biso  1.000000 O
   O25        1.0     0.500650      0.192042      0.230477     Biso  1.000000 O
   O26        1.0     0.166166      0.192668      0.231259     Biso  1.000000 O
   O27        1.0     0.834538      0.692076      0.231015     Biso  1.000000 O
   O28        1.0     0.499653      0.692596      0.230599     Biso  1.000000 O
   O29        1.0     0.833509      0.193020      0.233628     Biso  1.000000 O
   O30        1.0     0.166550      0.694047      0.234030     Biso  1.000000 O
   O31        1.0     0.335291      0.441024      0.268406     Biso  1.000000 O
   O32        1.0     0.999366      0.444241      0.268968     Biso  1.000000 O
   O33        1.0     0.664503      0.443681      0.267410     Biso  1.000000 O
   O34        1.0     0.001203      0.943733      0.269295     Biso  1.000000 O
   O35        1.0     0.665441      0.939575      0.268991     Biso  1.000000 O
   O36        1.0     0.336104      0.945582      0.268337     Biso  1.000000 O
   O37        1.0     0.363164      0.693230      0.347406     Biso  1.000000 O
   O38        1.0     0.635517      0.191216      0.347202     Biso  1.000000 O
   O39        1.0     0.029539      0.197168      0.348869     Biso  1.000000 O
   O40        1.0     0.970516      0.696667      0.349893     Biso  1.000000 O
   O41        1.0     0.331849      0.194658      0.348769     Biso  1.000000 O
   O42        1.0     0.669705      0.685508      0.347851     Biso  1.000000 O
   O43        1.0     0.175927      0.906630      0.375062     Biso  1.000000 O
   O44        1.0     0.171052      0.488343      0.375657     Biso  1.000000 O
   O45        1.0     0.824782      0.403722      0.374378     Biso  1.000000 O
   O46        1.0     0.832244      0.001992      0.377293     Biso  1.000000 O
   Cr1        1.0     0.168257      0.716043      0.371776     Biso  1.000000 Cr
   Cr2        1.0     0.815183      0.809518      0.371132     Biso  1.000000 Cr
   Cr3        1.0     0.831495      0.211499      0.372559     Biso  1.000000 Cr
   Zn1        1.0     0.166670      0.000570      0.000000     Biso  1.000000 Zn
   Zn2        1.0     0.500000      0.000570      0.000000     Biso  1.000000 Zn
   Zn3        1.0     0.833330      0.000570      0.000000     Biso  1.000000 Zn
   Zn4        1.0     0.166670      0.500570      0.000000     Biso  1.000000 Zn
   Zn5        1.0     0.500000      0.500570      0.000000     Biso  1.000000 Zn
   Zn6        1.0     0.833330      0.500570      0.000000     Biso  1.000000 Zn
   Zn7        1.0     0.000000      0.250570      0.038700     Biso  1.000000 Zn
   Zn8        1.0     0.333330      0.250570      0.038700     Biso  1.000000 Zn
   Zn9        1.0     0.666670      0.250570      0.038700     Biso  1.000000 Zn
   Zn10       1.0     0.000000      0.750570      0.038700     Biso  1.000000 Zn
   Zn11       1.0     0.333330      0.750570      0.038700     Biso  1.000000 Zn
   Zn12       1.0     0.666670      0.750570      0.038700     Biso  1.000000 Zn
   Zn13       1.0     0.667664      0.505743      0.116221     Biso  1.000000 Zn
   Zn14       1.0     0.332785      0.005947      0.116262     Biso  1.000000 Zn
   Zn15       1.0     0.000229      0.005695      0.116580     Biso  1.000000 Zn
   Zn16       1.0     0.667967      0.005870      0.116304     Biso  1.000000 Zn
   Zn17       1.0     0.000042      0.505683      0.116570     Biso  1.000000 Zn
   Zn18       1.0     0.332317      0.506161      0.116249     Biso  1.000000 Zn
   Zn19       1.0     0.500235      0.253839      0.153356     Biso  1.000000 Zn
   Zn20       1.0     0.166298      0.254903      0.154095     Biso  1.000000 Zn
   Zn21       1.0     0.500159      0.753832      0.153366     Biso  1.000000 Zn
   Zn22       1.0     0.834040      0.754635      0.154027     Biso  1.000000 Zn
   Zn23       1.0     0.833706      0.252708      0.155116     Biso  1.000000 Zn
   Zn24       1.0     0.166354      0.752860      0.155207     Biso  1.000000 Zn
   Zn25       1.0     0.499137      0.502653      0.229437     Biso  1.000000 Zn
   Zn26       1.0     0.166755      0.002620      0.230836     Biso  1.000000 Zn
   Zn27       1.0     0.502192      0.002559      0.229660     Biso  1.000000 Zn
   Zn28       1.0     0.833269      0.501928      0.230841     Biso  1.000000 Zn
   Zn29       1.0     0.833110      0.002703      0.232986     Biso  1.000000 Zn
   Zn30       1.0     0.166985      0.503276      0.232804     Biso  1.000000 Zn
   Zn31       1.0     0.334115      0.250775      0.267113     Biso  1.000000 Zn
   Zn32       1.0     0.665023      0.255059      0.269026     Biso  1.000000 Zn
   Zn33       1.0     0.001230      0.255660      0.269872     Biso  1.000000 Zn
   Zn34       1.0     0.667280      0.748612      0.267415     Biso  1.000000 Zn
   Zn35       1.0     0.335601      0.756266      0.268740     Biso  1.000000 Zn
   Zn36       1.0     0.997477      0.755003      0.270291     Biso  1.000000 Zn
   Zn37       1.0     0.632962      0.005761      0.348283     Biso  1.000000 Zn
   Zn38       1.0     0.024395      0.004679      0.348322     Biso  1.000000 Zn
   Zn39       1.0     0.367165      0.505614      0.347510     Biso  1.000000 Zn
   Zn40       1.0     0.976653      0.501891      0.348971     Biso  1.000000 Zn
   Zn41       1.0     0.665897      0.494231      0.348634     Biso  1.000000 Zn
   Zn42       1.0     0.331799      0.000895      0.348103     Biso  1.000000 Zn
   Zn43       1.0     0.491157      0.306368      0.366934     Biso  1.000000 Zn
   Zn44       1.0     0.178266      0.306069      0.368317     Biso  1.000000 Zn
   Zn45       1.0     0.512913      0.802556      0.366601     Biso  1.000000 Zn
