# Supplementary material for: Unravelling the Impact of Metal Dopants and Oxygen Vacancies on Syngas Conversion over Oxides: A Machine Learning-Accelerated Study of CO Activation on Cr-Doped ZnO Surfaces
Source: ACS Catal. 2023 Nov 8;13(22):15074–86. doi: 10.1021/acscatal.3c03648 (PMC10660660; doi:10.1021/acscatal.3c03648)
Supplement: Supplementary file 2 — cs3c03648_si_002.zip [file cs3c03648_si_002.zip › CIF files/on-grid/Cr6.3OV6.3.cif]

#======================================================================

# CRYSTAL DATA

#----------------------------------------------------------------------

data_VESTA_phase_1


_chemical_name_common                  'AutoCreatByScript                     '
_cell_length_a                         9.84310
_cell_length_b                         10.55340
_cell_length_c                         24.47150
_cell_angle_alpha                      90
_cell_angle_beta                       90
_cell_angle_gamma                      90
_space_group_name_H-M_alt              'P 1'
_space_group_IT_number                 1

loop_
_space_group_symop_operation_xyz
   'x, y, z'

loop_
   _atom_site_label
   _atom_site_occupancy
   _atom_site_fract_x
   _atom_site_fract_y
   _atom_site_fract_z
   _atom_site_adp_type
   _atom_site_B_iso_or_equiv
   _atom_site_type_symbol
   O1         1.0     0.166670      0.190730      0.000000     Biso  1.000000 O
   O2         1.0     0.500000      0.190730      0.000000     Biso  1.000000 O
   O3         1.0     0.833330      0.190730      0.000000     Biso  1.000000 O
   O4         1.0     0.166670      0.690730      0.000000     Biso  1.000000 O
   O5         1.0     0.500000      0.690730      0.000000     Biso  1.000000 O
   O6         1.0     0.833330      0.690730      0.000000     Biso  1.000000 O
   O7         1.0     0.000000      0.440730      0.038700     Biso  1.000000 O
   O8         1.0     0.333330      0.440730      0.038700     Biso  1.000000 O
   O9         1.0     0.666670      0.440730      0.038700     Biso  1.000000 O
   O10        1.0     0.000000      0.940730      0.038700     Biso  1.000000 O
   O11        1.0     0.333330      0.940730      0.038700     Biso  1.000000 O
   O12        1.0     0.666670      0.940730      0.038700     Biso  1.000000 O
   O13        1.0     0.332924      0.193177      0.117107     Biso  1.000000 O
   O14        1.0     0.667313      0.693031      0.117200     Biso  1.000000 O
   O15        1.0     0.999527      0.193168      0.117423     Biso  1.000000 O
   O16        1.0     0.667628      0.193116      0.117400     Biso  1.000000 O
   O17        1.0     0.000366      0.693097      0.117486     Biso  1.000000 O
   O18        1.0     0.332544      0.693339      0.117502     Biso  1.000000 O
   O19        1.0     0.500029      0.442927      0.152265     Biso  1.000000 O
   O20        1.0     0.833672      0.442040      0.153522     Biso  1.000000 O
   O21        1.0     0.166816      0.942433      0.153414     Biso  1.000000 O
   O22        1.0     0.500221      0.942866      0.152566     Biso  1.000000 O
   O23        1.0     0.833742      0.943967      0.154270     Biso  1.000000 O
   O24        1.0     0.166605      0.444010      0.153821     Biso  1.000000 O
   O25        1.0     0.500276      0.192223      0.230592     Biso  1.000000 O
   O26        1.0     0.166229      0.192394      0.230924     Biso  1.000000 O
   O27        1.0     0.833866      0.691700      0.231008     Biso  1.000000 O
   O28        1.0     0.499844      0.692343      0.230760     Biso  1.000000 O
   O29        1.0     0.833719      0.192870      0.233622     Biso  1.000000 O
   O30        1.0     0.166494      0.693796      0.233609     Biso  1.000000 O
   O31        1.0     0.334955      0.442782      0.268091     Biso  1.000000 O
   O32        1.0     0.000741      0.445448      0.269071     Biso  1.000000 O
   O33        1.0     0.665045      0.443551      0.267542     Biso  1.000000 O
   O34        1.0     0.001260      0.941964      0.269443     Biso  1.000000 O
   O35        1.0     0.665323      0.939745      0.268770     Biso  1.000000 O
   O36        1.0     0.335441      0.944131      0.268479     Biso  1.000000 O
   O37        1.0     0.357937      0.689612      0.348283     Biso  1.000000 O
   O38        1.0     0.636272      0.191028      0.347443     Biso  1.000000 O
   O39        1.0     0.028673      0.198028      0.348103     Biso  1.000000 O
   O40        1.0     0.973782      0.691942      0.350175     Biso  1.000000 O
   O41        1.0     0.331822      0.195555      0.347859     Biso  1.000000 O
   O42        1.0     0.669256      0.685745      0.348049     Biso  1.000000 O
   O43        1.0     0.176332      0.917574      0.376911     Biso  1.000000 O
   O44        1.0     0.827689      0.403838      0.374486     Biso  1.000000 O
   O45        1.0     0.831323      0.999214      0.377369     Biso  1.000000 O
   Cr1        1.0     0.166399      0.732577      0.369789     Biso  1.000000 Cr
   Cr2        1.0     0.817966      0.806648      0.370925     Biso  1.000000 Cr
   Cr3        1.0     0.832185      0.212286      0.372520     Biso  1.000000 Cr
   Zn1        1.0     0.166670      0.000570      0.000000     Biso  1.000000 Zn
   Zn2        1.0     0.500000      0.000570      0.000000     Biso  1.000000 Zn
   Zn3        1.0     0.833330      0.000570      0.000000     Biso  1.000000 Zn
   Zn4        1.0     0.166670      0.500570      0.000000     Biso  1.000000 Zn
   Zn5        1.0     0.500000      0.500570      0.000000     Biso  1.000000 Zn
   Zn6        1.0     0.833330      0.500570      0.000000     Biso  1.000000 Zn
   Zn7        1.0     0.000000      0.250570      0.038700     Biso  1.000000 Zn
   Zn8        1.0     0.333330      0.250570      0.038700     Biso  1.000000 Zn
   Zn9        1.0     0.666670      0.250570      0.038700     Biso  1.000000 Zn
   Zn10       1.0     0.000000      0.750570      0.038700     Biso  1.000000 Zn
   Zn11       1.0     0.333330      0.750570      0.038700     Biso  1.000000 Zn
   Zn12       1.0     0.666670      0.750570      0.038700     Biso  1.000000 Zn
   Zn13       1.0     0.667828      0.505254      0.116198     Biso  1.000000 Zn
   Zn14       1.0     0.332970      0.005714      0.116130     Biso  1.000000 Zn
   Zn15       1.0    -0.000091      0.005500      0.116440     Biso  1.000000 Zn
   Zn16       1.0     0.667830      0.005553      0.116269     Biso  1.000000 Zn
   Zn17       1.0    -0.000191      0.505234      0.116426     Biso  1.000000 Zn
   Zn18       1.0     0.332595      0.505608      0.116114     Biso  1.000000 Zn
   Zn19       1.0     0.500175      0.253550      0.153413     Biso  1.000000 Zn
   Zn20       1.0     0.166308      0.254219      0.153809     Biso  1.000000 Zn
   Zn21       1.0     0.500234      0.753712      0.153358     Biso  1.000000 Zn
   Zn22       1.0     0.833674      0.754456      0.153912     Biso  1.000000 Zn
   Zn23       1.0     0.833534      0.252420      0.155082     Biso  1.000000 Zn
   Zn24       1.0     0.166328      0.752954      0.154776     Biso  1.000000 Zn
   Zn25       1.0     0.500342      0.502484      0.229429     Biso  1.000000 Zn
   Zn26       1.0     0.166646      0.002239      0.230760     Biso  1.000000 Zn
   Zn27       1.0     0.501369      0.002682      0.229793     Biso  1.000000 Zn
   Zn28       1.0     0.833574      0.501630      0.231083     Biso  1.000000 Zn
   Zn29       1.0     0.833399      0.002563      0.232919     Biso  1.000000 Zn
   Zn30       1.0     0.167077      0.503563      0.231885     Biso  1.000000 Zn
   Zn31       1.0     0.333379      0.251210      0.267333     Biso  1.000000 Zn
   Zn32       1.0     0.665008      0.254843      0.269068     Biso  1.000000 Zn
   Zn33       1.0     0.001825      0.255895      0.269706     Biso  1.000000 Zn
   Zn34       1.0     0.667119      0.749077      0.267615     Biso  1.000000 Zn
   Zn35       1.0     0.335690      0.755345      0.268051     Biso  1.000000 Zn
   Zn36       1.0     0.996953      0.753141      0.269567     Biso  1.000000 Zn
   Zn37       1.0     0.633513      0.004955      0.347851     Biso  1.000000 Zn
   Zn38       1.0     0.022732      0.008704      0.347607     Biso  1.000000 Zn
   Zn39       1.0     0.360926      0.501233      0.347609     Biso  1.000000 Zn
   Zn40       1.0     0.988592      0.493060      0.350274     Biso  1.000000 Zn
   Zn41       1.0     0.667246      0.493336      0.348946     Biso  1.000000 Zn
   Zn42       1.0     0.333946      0.005437      0.347831     Biso  1.000000 Zn
   Zn43       1.0     0.490581      0.306014      0.367041     Biso  1.000000 Zn
   Zn44       1.0     0.177208      0.315448      0.366987     Biso  1.000000 Zn
   Zn45       1.0     0.510793      0.800720      0.366437     Biso  1.000000 Zn
