# Supplementary material for: Unravelling the Impact of Metal Dopants and Oxygen Vacancies on Syngas Conversion over Oxides: A Machine Learning-Accelerated Study of CO Activation on Cr-Doped ZnO Surfaces
Source: ACS Catal. 2023 Nov 8;13(22):15074–86. doi: 10.1021/acscatal.3c03648 (PMC10660660; doi:10.1021/acscatal.3c03648)
Supplement: Supplementary file 2 — cs3c03648_si_002.zip [file cs3c03648_si_002.zip › CIF files/on-grid/Cr6.3OV8.3.cif]

#======================================================================

# CRYSTAL DATA

#----------------------------------------------------------------------

data_VESTA_phase_1


_chemical_name_common                  'AutoCreatByScript                     '
_cell_length_a                         9.84310
_cell_length_b                         10.55340
_cell_length_c                         24.47150
_cell_angle_alpha                      90
_cell_angle_beta                       90
_cell_angle_gamma                      90
_space_group_name_H-M_alt              'P 1'
_space_group_IT_number                 1

loop_
_space_group_symop_operation_xyz
   'x, y, z'

loop_
   _atom_site_label
   _atom_site_occupancy
   _atom_site_fract_x
   _atom_site_fract_y
   _atom_site_fract_z
   _atom_site_adp_type
   _atom_site_B_iso_or_equiv
   _atom_site_type_symbol
   O1         1.0     0.166670      0.190730      0.000000     Biso  1.000000 O
   O2         1.0     0.500000      0.190730      0.000000     Biso  1.000000 O
   O3         1.0     0.833330      0.190730      0.000000     Biso  1.000000 O
   O4         1.0     0.166670      0.690730      0.000000     Biso  1.000000 O
   O5         1.0     0.500000      0.690730      0.000000     Biso  1.000000 O
   O6         1.0     0.833330      0.690730      0.000000     Biso  1.000000 O
   O7         1.0     0.000000      0.440730      0.038700     Biso  1.000000 O
   O8         1.0     0.333330      0.440730      0.038700     Biso  1.000000 O
   O9         1.0     0.666670      0.440730      0.038700     Biso  1.000000 O
   O10        1.0     0.000000      0.940730      0.038700     Biso  1.000000 O
   O11        1.0     0.333330      0.940730      0.038700     Biso  1.000000 O
   O12        1.0     0.666670      0.940730      0.038700     Biso  1.000000 O
   O13        1.0     0.333507      0.193663      0.117159     Biso  1.000000 O
   O14        1.0     0.667293      0.693159      0.117183     Biso  1.000000 O
   O15        1.0     0.999879      0.193615      0.117468     Biso  1.000000 O
   O16        1.0     0.667656      0.193466      0.117455     Biso  1.000000 O
   O17        1.0     0.000722      0.693436      0.117540     Biso  1.000000 O
   O18        1.0     0.332991      0.693731      0.117599     Biso  1.000000 O
   O19        1.0     0.500227      0.443343      0.152687     Biso  1.000000 O
   O20        1.0     0.833950      0.442461      0.153451     Biso  1.000000 O
   O21        1.0     0.167264      0.942758      0.152832     Biso  1.000000 O
   O22        1.0     0.500380      0.943490      0.153307     Biso  1.000000 O
   O23        1.0     0.833619      0.944362      0.154183     Biso  1.000000 O
   O24        1.0     0.166981      0.444841      0.153885     Biso  1.000000 O
   O25        1.0     0.500136      0.192451      0.230955     Biso  1.000000 O
   O26        1.0     0.166622      0.193543      0.230750     Biso  1.000000 O
   O27        1.0     0.833662      0.691754      0.230722     Biso  1.000000 O
   O28        1.0     0.500419      0.692390      0.230839     Biso  1.000000 O
   O29        1.0     0.834354      0.193262      0.233557     Biso  1.000000 O
   O30        1.0     0.166901      0.694816      0.233949     Biso  1.000000 O
   O31        1.0     0.334657      0.443887      0.268650     Biso  1.000000 O
   O32        1.0     0.000902      0.447164      0.269407     Biso  1.000000 O
   O33        1.0     0.665630      0.441252      0.267376     Biso  1.000000 O
   O34        1.0     0.002183      0.942827      0.268271     Biso  1.000000 O
   O35        1.0     0.665998      0.939638      0.269098     Biso  1.000000 O
   O36        1.0     0.334079      0.944791      0.268843     Biso  1.000000 O
   O37        1.0     0.358067      0.694374      0.349234     Biso  1.000000 O
   O38        1.0     0.638212      0.188885      0.348372     Biso  1.000000 O
   O39        1.0     0.031364      0.197895      0.347579     Biso  1.000000 O
   O40        1.0     0.975062      0.700418      0.350718     Biso  1.000000 O
   O41        1.0     0.328982      0.194339      0.347813     Biso  1.000000 O
   O42        1.0     0.670755      0.677198      0.346885     Biso  1.000000 O
   O43        1.0     0.831344      0.402525      0.374686     Biso  1.000000 O
   O44        1.0     0.842826     -0.000095      0.377213     Biso  1.000000 O
   Cr1        1.0     0.167016      0.747212      0.366124     Biso  1.000000 Cr
   Cr2        1.0     0.808736      0.805993      0.372014     Biso  1.000000 Cr
   Cr3        1.0     0.836354      0.210601      0.372310     Biso  1.000000 Cr
   Zn1        1.0     0.166670      0.000570      0.000000     Biso  1.000000 Zn
   Zn2        1.0     0.500000      0.000570      0.000000     Biso  1.000000 Zn
   Zn3        1.0     0.833330      0.000570      0.000000     Biso  1.000000 Zn
   Zn4        1.0     0.166670      0.500570      0.000000     Biso  1.000000 Zn
   Zn5        1.0     0.500000      0.500570      0.000000     Biso  1.000000 Zn
   Zn6        1.0     0.833330      0.500570      0.000000     Biso  1.000000 Zn
   Zn7        1.0     0.000000      0.250570      0.038700     Biso  1.000000 Zn
   Zn8        1.0     0.333330      0.250570      0.038700     Biso  1.000000 Zn
   Zn9        1.0     0.666670      0.250570      0.038700     Biso  1.000000 Zn
   Zn10       1.0     0.000000      0.750570      0.038700     Biso  1.000000 Zn
   Zn11       1.0     0.333330      0.750570      0.038700     Biso  1.000000 Zn
   Zn12       1.0     0.666670      0.750570      0.038700     Biso  1.000000 Zn
   Zn13       1.0     0.667699      0.505335      0.116235     Biso  1.000000 Zn
   Zn14       1.0     0.334028      0.006079      0.116090     Biso  1.000000 Zn
   Zn15       1.0     0.999701      0.005893      0.116276     Biso  1.000000 Zn
   Zn16       1.0     0.667456      0.005864      0.116360     Biso  1.000000 Zn
   Zn17       1.0     0.000133      0.505644      0.116346     Biso  1.000000 Zn
   Zn18       1.0     0.333307      0.506049      0.116150     Biso  1.000000 Zn
   Zn19       1.0     0.500505      0.253950      0.153705     Biso  1.000000 Zn
   Zn20       1.0     0.166807      0.255097      0.153652     Biso  1.000000 Zn
   Zn21       1.0     0.500596      0.754262      0.153457     Biso  1.000000 Zn
   Zn22       1.0     0.833676      0.754892      0.153702     Biso  1.000000 Zn
   Zn23       1.0     0.833653      0.252844      0.155061     Biso  1.000000 Zn
   Zn24       1.0     0.166668      0.753350      0.154823     Biso  1.000000 Zn
   Zn25       1.0     0.500642      0.502369      0.230075     Biso  1.000000 Zn
   Zn26       1.0     0.166503      0.003850      0.229492     Biso  1.000000 Zn
   Zn27       1.0     0.501756      0.003222      0.230874     Biso  1.000000 Zn
   Zn28       1.0     0.833370      0.501733      0.231011     Biso  1.000000 Zn
   Zn29       1.0     0.833002      0.003039      0.232799     Biso  1.000000 Zn
   Zn30       1.0     0.167289      0.504549      0.231814     Biso  1.000000 Zn
   Zn31       1.0     0.333497      0.252176      0.267603     Biso  1.000000 Zn
   Zn32       1.0     0.665380      0.252910      0.269615     Biso  1.000000 Zn
   Zn33       1.0     0.002098      0.257085      0.269609     Biso  1.000000 Zn
   Zn34       1.0     0.667416      0.748226      0.268310     Biso  1.000000 Zn
   Zn35       1.0     0.337496      0.755731      0.267964     Biso  1.000000 Zn
   Zn36       1.0     0.995525      0.754266      0.269010     Biso  1.000000 Zn
   Zn37       1.0     0.640948      0.002644      0.349567     Biso  1.000000 Zn
   Zn38       1.0     0.029939      0.004068      0.346959     Biso  1.000000 Zn
   Zn39       1.0     0.353593      0.502636      0.348911     Biso  1.000000 Zn
   Zn40       1.0     0.989225      0.497468      0.350387     Biso  1.000000 Zn
   Zn41       1.0     0.669181      0.488776      0.348784     Biso  1.000000 Zn
   Zn42       1.0     0.290718      0.007170      0.345458     Biso  1.000000 Zn
   Zn43       1.0     0.489655      0.303554      0.367181     Biso  1.000000 Zn
   Zn44       1.0     0.177026      0.317397      0.366961     Biso  1.000000 Zn
   Zn45       1.0     0.517234      0.798482      0.368852     Biso  1.000000 Zn
