# Supplementary material for: Unravelling the Impact of Metal Dopants and Oxygen Vacancies on Syngas Conversion over Oxides: A Machine Learning-Accelerated Study of CO Activation on Cr-Doped ZnO Surfaces
Source: ACS Catal. 2023 Nov 8;13(22):15074–86. doi: 10.1021/acscatal.3c03648 (PMC10660660; doi:10.1021/acscatal.3c03648)
Supplement: Supplementary file 2 — cs3c03648_si_002.zip [file cs3c03648_si_002.zip › CIF files/on-grid/Cr8.3OV0.0.cif]

#======================================================================

# CRYSTAL DATA

#----------------------------------------------------------------------

data_VESTA_phase_1


_chemical_name_common                  'POSCAR file written by OVITO Basic 3.4'
_cell_length_a                         9.84310
_cell_length_b                         10.55340
_cell_length_c                         24.47150
_cell_angle_alpha                      90
_cell_angle_beta                       90
_cell_angle_gamma                      90
_space_group_name_H-M_alt              'P 1'
_space_group_IT_number                 1

loop_
_space_group_symop_operation_xyz
   'x, y, z'

loop_
   _atom_site_label
   _atom_site_occupancy
   _atom_site_fract_x
   _atom_site_fract_y
   _atom_site_fract_z
   _atom_site_adp_type
   _atom_site_B_iso_or_equiv
   _atom_site_type_symbol
   O1         1.0     0.166670      0.190730      0.000000     Biso  1.000000 O
   O2         1.0     0.500000      0.190730      0.000000     Biso  1.000000 O
   O3         1.0     0.833330      0.190730      0.000000     Biso  1.000000 O
   O4         1.0     0.166670      0.690730      0.000000     Biso  1.000000 O
   O5         1.0     0.500000      0.690730      0.000000     Biso  1.000000 O
   O6         1.0     0.833330      0.690730      0.000000     Biso  1.000000 O
   O7         1.0     0.000000      0.440730      0.038700     Biso  1.000000 O
   O8         1.0     0.333330      0.440730      0.038700     Biso  1.000000 O
   O9         1.0     0.666670      0.440730      0.038700     Biso  1.000000 O
   O10        1.0     0.000000      0.940730      0.038700     Biso  1.000000 O
   O11        1.0     0.333330      0.940730      0.038700     Biso  1.000000 O
   O12        1.0     0.666670      0.940730      0.038700     Biso  1.000000 O
   O13        1.0    -0.000175      0.193869      0.117462     Biso  1.000000 O
   O14        1.0     0.333476      0.193785      0.117298     Biso  1.000000 O
   O15        1.0     0.000244      0.693887      0.117459     Biso  1.000000 O
   O16        1.0     0.333250      0.694076      0.117621     Biso  1.000000 O
   O17        1.0     0.666824      0.194074      0.117627     Biso  1.000000 O
   O18        1.0     0.666645      0.693786      0.117309     Biso  1.000000 O
   O19        1.0     0.166953      0.444819      0.153922     Biso  1.000000 O
   O20        1.0     0.833127      0.443012      0.153475     Biso  1.000000 O
   O21        1.0     0.166972      0.942996      0.153477     Biso  1.000000 O
   O22        1.0     0.499974      0.443942      0.153505     Biso  1.000000 O
   O23        1.0     0.833121      0.944817      0.153949     Biso  1.000000 O
   O24        1.0     0.500138      0.943924      0.153512     Biso  1.000000 O
   O25        1.0     0.166244      0.192935      0.230998     Biso  1.000000 O
   O26        1.0     0.166664      0.693869      0.233386     Biso  1.000000 O
   O27        1.0     0.833470      0.193837      0.233391     Biso  1.000000 O
   O28        1.0     0.500628      0.193528      0.231957     Biso  1.000000 O
   O29        1.0     0.833928      0.692939      0.230998     Biso  1.000000 O
   O30        1.0     0.499589      0.693537      0.231976     Biso  1.000000 O
   O31        1.0     0.000184      0.444048      0.268421     Biso  1.000000 O
   O32        1.0     0.334170      0.439057      0.269260     Biso  1.000000 O
   O33        1.0    -0.000010      0.944073      0.268452     Biso  1.000000 O
   O34        1.0     0.665763      0.448307      0.269723     Biso  1.000000 O
   O35        1.0     0.334373      0.948346      0.269721     Biso  1.000000 O
   O36        1.0     0.665997      0.939096      0.269322     Biso  1.000000 O
   O37        1.0     0.032072      0.194036      0.348026     Biso  1.000000 O
   O38        1.0     0.322167      0.190256      0.350190     Biso  1.000000 O
   O39        1.0     0.968211      0.694006      0.348016     Biso  1.000000 O
   O40        1.0     0.353428      0.695751      0.345438     Biso  1.000000 O
   O41        1.0     0.646826      0.195769      0.345468     Biso  1.000000 O
   O42        1.0     0.678123      0.690287      0.350191     Biso  1.000000 O
   O43        1.0     0.163660      0.501741      0.379773     Biso  1.000000 O
   O44        1.0     0.501345      0.445438      0.385623     Biso  1.000000 O
   O45        1.0     0.834521      0.400962      0.376480     Biso  1.000000 O
   O46        1.0     0.836625      0.001737      0.379832     Biso  1.000000 O
   O47        1.0     0.165711      0.900888      0.376501     Biso  1.000000 O
   O48        1.0     0.498825      0.945384      0.385640     Biso  1.000000 O
   Zn1        1.0     0.166670      0.000570      0.000000     Biso  1.000000 Zn
   Zn2        1.0     0.500000      0.000570      0.000000     Biso  1.000000 Zn
   Zn3        1.0     0.833330      0.000570      0.000000     Biso  1.000000 Zn
   Zn4        1.0     0.166670      0.500570      0.000000     Biso  1.000000 Zn
   Zn5        1.0     0.500000      0.500570      0.000000     Biso  1.000000 Zn
   Zn6        1.0     0.833330      0.500570      0.000000     Biso  1.000000 Zn
   Zn7        1.0     0.000000      0.250570      0.038700     Biso  1.000000 Zn
   Zn8        1.0     0.333330      0.250570      0.038700     Biso  1.000000 Zn
   Zn9        1.0     0.666670      0.250570      0.038700     Biso  1.000000 Zn
   Zn10       1.0     0.000000      0.750570      0.038700     Biso  1.000000 Zn
   Zn11       1.0     0.333330      0.750570      0.038700     Biso  1.000000 Zn
   Zn12       1.0     0.666670      0.750570      0.038700     Biso  1.000000 Zn
   Zn13       1.0    -0.000143      0.506078      0.116514     Biso  1.000000 Zn
   Zn14       1.0     0.333349      0.506280      0.116377     Biso  1.000000 Zn
   Zn15       1.0     0.666818      0.506061      0.116386     Biso  1.000000 Zn
   Zn16       1.0     0.000220      0.006055      0.116531     Biso  1.000000 Zn
   Zn17       1.0     0.333286      0.006066      0.116389     Biso  1.000000 Zn
   Zn18       1.0     0.666751      0.006299      0.116383     Biso  1.000000 Zn
   Zn19       1.0     0.166792      0.255105      0.153976     Biso  1.000000 Zn
   Zn20       1.0     0.166530      0.753351      0.154946     Biso  1.000000 Zn
   Zn21       1.0     0.833523      0.253355      0.154952     Biso  1.000000 Zn
   Zn22       1.0     0.499782      0.254275      0.154407     Biso  1.000000 Zn
   Zn23       1.0     0.833317      0.755102      0.153993     Biso  1.000000 Zn
   Zn24       1.0     0.500331      0.754253      0.154414     Biso  1.000000 Zn
   Zn25       1.0     0.167703      0.503742      0.232164     Biso  1.000000 Zn
   Zn26       1.0     0.167476      0.003213      0.231002     Biso  1.000000 Zn
   Zn27       1.0     0.832637      0.503209      0.230989     Biso  1.000000 Zn
   Zn28       1.0     0.499795      0.503643      0.231118     Biso  1.000000 Zn
   Zn29       1.0     0.832417      0.003717      0.232178     Biso  1.000000 Zn
   Zn30       1.0     0.500381      0.003631      0.231120     Biso  1.000000 Zn
   Zn31       1.0     0.001952      0.255339      0.269426     Biso  1.000000 Zn
   Zn32       1.0     0.332192      0.248216      0.268924     Biso  1.000000 Zn
   Zn33       1.0     0.998188      0.755386      0.269436     Biso  1.000000 Zn
   Zn34       1.0     0.333822      0.761051      0.268626     Biso  1.000000 Zn
   Zn35       1.0     0.666342      0.261006      0.268636     Biso  1.000000 Zn
   Zn36       1.0     0.668014      0.748273      0.268947     Biso  1.000000 Zn
   Zn37       1.0     0.975083      0.503679      0.346931     Biso  1.000000 Zn
   Zn38       1.0     0.350843      0.511086      0.345062     Biso  1.000000 Zn
   Zn39       1.0     0.025247      0.003718      0.346956     Biso  1.000000 Zn
   Zn40       1.0     0.325008      0.993872      0.353151     Biso  1.000000 Zn
   Zn41       1.0     0.675199      0.493879      0.353129     Biso  1.000000 Zn
   Zn42       1.0     0.649359      0.011128      0.345126     Biso  1.000000 Zn
   Zn43       1.0     0.487887      0.271580      0.373695     Biso  1.000000 Zn
   Zn44       1.0     0.512390      0.771536      0.373687     Biso  1.000000 Zn
   Cr1        1.0     0.173729      0.311661      0.373249     Biso  1.000000 Cr
   Cr2        1.0     0.838146      0.211379      0.374333     Biso  1.000000 Cr
   Cr3        1.0     0.826605      0.811681      0.373278     Biso  1.000000 Cr
   Cr4        1.0     0.162119      0.711343      0.374329     Biso  1.000000 Cr
