# Supplementary material for: Unravelling the Impact of Metal Dopants and Oxygen Vacancies on Syngas Conversion over Oxides: A Machine Learning-Accelerated Study of CO Activation on Cr-Doped ZnO Surfaces
Source: ACS Catal. 2023 Nov 8;13(22):15074–86. doi: 10.1021/acscatal.3c03648 (PMC10660660; doi:10.1021/acscatal.3c03648)
Supplement: Supplementary file 2 — cs3c03648_si_002.zip [file cs3c03648_si_002.zip › CIF files/on-grid/Cr8.3OV10.4.cif]

#======================================================================

# CRYSTAL DATA

#----------------------------------------------------------------------

data_VESTA_phase_1


_chemical_name_common                  'AutoCreatByScript                     '
_cell_length_a                         9.84310
_cell_length_b                         10.55340
_cell_length_c                         24.47150
_cell_angle_alpha                      90
_cell_angle_beta                       90
_cell_angle_gamma                      90
_space_group_name_H-M_alt              'P 1'
_space_group_IT_number                 1

loop_
_space_group_symop_operation_xyz
   'x, y, z'

loop_
   _atom_site_label
   _atom_site_occupancy
   _atom_site_fract_x
   _atom_site_fract_y
   _atom_site_fract_z
   _atom_site_adp_type
   _atom_site_B_iso_or_equiv
   _atom_site_type_symbol
   O1         1.0     0.166670      0.190730      0.000000     Biso  1.000000 O
   O2         1.0     0.500000      0.190730      0.000000     Biso  1.000000 O
   O3         1.0     0.833330      0.190730      0.000000     Biso  1.000000 O
   O4         1.0     0.166670      0.690730      0.000000     Biso  1.000000 O
   O5         1.0     0.500000      0.690730      0.000000     Biso  1.000000 O
   O6         1.0     0.833330      0.690730      0.000000     Biso  1.000000 O
   O7         1.0     0.000000      0.440730      0.038700     Biso  1.000000 O
   O8         1.0     0.333330      0.440730      0.038700     Biso  1.000000 O
   O9         1.0     0.666670      0.440730      0.038700     Biso  1.000000 O
   O10        1.0     0.000000      0.940730      0.038700     Biso  1.000000 O
   O11        1.0     0.333330      0.940730      0.038700     Biso  1.000000 O
   O12        1.0     0.666670      0.940730      0.038700     Biso  1.000000 O
   O13        1.0     0.333059      0.193833      0.117438     Biso  1.000000 O
   O14        1.0     0.667034      0.693148      0.117244     Biso  1.000000 O
   O15        1.0     0.998819      0.193812      0.117730     Biso  1.000000 O
   O16        1.0     0.667036      0.193642      0.117770     Biso  1.000000 O
   O17        1.0     0.000245      0.693567      0.117603     Biso  1.000000 O
   O18        1.0     0.332961      0.693328      0.117698     Biso  1.000000 O
   O19        1.0     0.166339      0.942797      0.152366     Biso  1.000000 O
   O20        1.0     0.499674      0.943594      0.153154     Biso  1.000000 O
   O21        1.0     0.833836      0.442565      0.153326     Biso  1.000000 O
   O22        1.0     0.500655      0.443867      0.154057     Biso  1.000000 O
   O23        1.0     0.167117      0.445047      0.153989     Biso  1.000000 O
   O24        1.0     0.832571      0.945299      0.154288     Biso  1.000000 O
   O25        1.0     0.164568      0.194070      0.230677     Biso  1.000000 O
   O26        1.0     0.833566      0.692998      0.230470     Biso  1.000000 O
   O27        1.0     0.501602      0.692155      0.230898     Biso  1.000000 O
   O28        1.0     0.499202      0.193246      0.231318     Biso  1.000000 O
   O29        1.0     0.166303      0.694450      0.233653     Biso  1.000000 O
   O30        1.0     0.832371      0.195456      0.234757     Biso  1.000000 O
   O31        1.0     0.332725      0.942148      0.267168     Biso  1.000000 O
   O32        1.0     0.334725      0.442684      0.269741     Biso  1.000000 O
   O33        1.0     0.669033      0.442988      0.269545     Biso  1.000000 O
   O34        1.0     0.000483      0.946016      0.267612     Biso  1.000000 O
   O35        1.0     0.001026      0.448725      0.269756     Biso  1.000000 O
   O36        1.0     0.664338      0.941959      0.269362     Biso  1.000000 O
   O37        1.0     0.324101      0.175706      0.345618     Biso  1.000000 O
   O38        1.0     0.676849      0.677072      0.346684     Biso  1.000000 O
   O39        1.0     0.026117      0.199381      0.348360     Biso  1.000000 O
   O40        1.0     0.360103      0.694048      0.348833     Biso  1.000000 O
   O41        1.0     0.630193      0.192995      0.350031     Biso  1.000000 O
   O42        1.0     0.973936      0.714611      0.349681     Biso  1.000000 O
   O43        1.0     0.839058      0.006008      0.376657     Biso  1.000000 O
   Cr1        1.0     0.167608      0.745324      0.366444     Biso  1.000000 Cr
   Cr2        1.0     0.806062      0.811644      0.372144     Biso  1.000000 Cr
   Cr3        1.0     0.830347      0.205945      0.370260     Biso  1.000000 Cr
   Cr4        1.0     0.185450      0.300444      0.372766     Biso  1.000000 Cr
   Zn1        1.0     0.166670      0.000570      0.000000     Biso  1.000000 Zn
   Zn2        1.0     0.500000      0.000570      0.000000     Biso  1.000000 Zn
   Zn3        1.0     0.833330      0.000570      0.000000     Biso  1.000000 Zn
   Zn4        1.0     0.166670      0.500570      0.000000     Biso  1.000000 Zn
   Zn5        1.0     0.500000      0.500570      0.000000     Biso  1.000000 Zn
   Zn6        1.0     0.833330      0.500570      0.000000     Biso  1.000000 Zn
   Zn7        1.0     0.000000      0.250570      0.038700     Biso  1.000000 Zn
   Zn8        1.0     0.333330      0.250570      0.038700     Biso  1.000000 Zn
   Zn9        1.0     0.666670      0.250570      0.038700     Biso  1.000000 Zn
   Zn10       1.0     0.000000      0.750570      0.038700     Biso  1.000000 Zn
   Zn11       1.0     0.333330      0.750570      0.038700     Biso  1.000000 Zn
   Zn12       1.0     0.666670      0.750570      0.038700     Biso  1.000000 Zn
   Zn13       1.0     0.333326      0.006071      0.115628     Biso  1.000000 Zn
   Zn14       1.0     0.334145      0.505637      0.116067     Biso  1.000000 Zn
   Zn15       1.0     0.998803      0.006066      0.115820     Biso  1.000000 Zn
   Zn16       1.0     0.666553      0.005908      0.115902     Biso  1.000000 Zn
   Zn17       1.0     0.666969      0.505372      0.115968     Biso  1.000000 Zn
   Zn18       1.0     0.000242      0.505816      0.115885     Biso  1.000000 Zn
   Zn19       1.0     0.499997      0.254632      0.153548     Biso  1.000000 Zn
   Zn20       1.0     0.166065      0.255630      0.153237     Biso  1.000000 Zn
   Zn21       1.0     0.500355      0.754277      0.153239     Biso  1.000000 Zn
   Zn22       1.0     0.833249      0.755765      0.153254     Biso  1.000000 Zn
   Zn23       1.0     0.166514      0.753457      0.154310     Biso  1.000000 Zn
   Zn24       1.0     0.832891      0.253130      0.155133     Biso  1.000000 Zn
   Zn25       1.0     0.165616      0.004321      0.228495     Biso  1.000000 Zn
   Zn26       1.0     0.500046      0.003570      0.230195     Biso  1.000000 Zn
   Zn27       1.0     0.835151      0.503481      0.229788     Biso  1.000000 Zn
   Zn28       1.0     0.501883      0.502797      0.231659     Biso  1.000000 Zn
   Zn29       1.0     0.168206      0.504392      0.231349     Biso  1.000000 Zn
   Zn30       1.0     0.831011      0.005358      0.232158     Biso  1.000000 Zn
   Zn31       1.0     0.331372      0.250639      0.267223     Biso  1.000000 Zn
   Zn32       1.0     0.667791      0.749983      0.267969     Biso  1.000000 Zn
   Zn33       1.0     0.337417      0.754139      0.267127     Biso  1.000000 Zn
   Zn34       1.0     0.995707      0.757422      0.267962     Biso  1.000000 Zn
   Zn35       1.0     0.662038      0.255108      0.269941     Biso  1.000000 Zn
   Zn36       1.0     0.002053      0.259537      0.269381     Biso  1.000000 Zn
   Zn37       1.0     0.729084      0.494430      0.345913     Biso  1.000000 Zn
   Zn38       1.0     0.283327      0.992131      0.344315     Biso  1.000000 Zn
   Zn39       1.0     0.027339      0.002687      0.346163     Biso  1.000000 Zn
   Zn40       1.0     0.634547      0.003359      0.348914     Biso  1.000000 Zn
   Zn41       1.0     0.335890      0.505170      0.349832     Biso  1.000000 Zn
   Zn42       1.0     0.008040      0.508861      0.350721     Biso  1.000000 Zn
   Zn43       1.0     0.519317      0.794314      0.368901     Biso  1.000000 Zn
   Zn44       1.0     0.472503      0.295545      0.370583     Biso  1.000000 Zn
