# Supplementary material for: Unravelling the Impact of Metal Dopants and Oxygen Vacancies on Syngas Conversion over Oxides: A Machine Learning-Accelerated Study of CO Activation on Cr-Doped ZnO Surfaces
Source: ACS Catal. 2023 Nov 8;13(22):15074–86. doi: 10.1021/acscatal.3c03648 (PMC10660660; doi:10.1021/acscatal.3c03648)
Supplement: Supplementary file 2 — cs3c03648_si_002.zip [file cs3c03648_si_002.zip › CIF files/on-grid/Cr8.3OV12.5.cif]

#======================================================================

# CRYSTAL DATA

#----------------------------------------------------------------------

data_VESTA_phase_1


_chemical_name_common                  'AutoCreatByScript                     '
_cell_length_a                         9.84310
_cell_length_b                         10.55340
_cell_length_c                         24.47150
_cell_angle_alpha                      90
_cell_angle_beta                       90
_cell_angle_gamma                      90
_space_group_name_H-M_alt              'P 1'
_space_group_IT_number                 1

loop_
_space_group_symop_operation_xyz
   'x, y, z'

loop_
   _atom_site_label
   _atom_site_occupancy
   _atom_site_fract_x
   _atom_site_fract_y
   _atom_site_fract_z
   _atom_site_adp_type
   _atom_site_B_iso_or_equiv
   _atom_site_type_symbol
   O1         1.0     0.166670      0.190730      0.000000     Biso  1.000000 O
   O2         1.0     0.500000      0.190730      0.000000     Biso  1.000000 O
   O3         1.0     0.833330      0.190730      0.000000     Biso  1.000000 O
   O4         1.0     0.166670      0.690730      0.000000     Biso  1.000000 O
   O5         1.0     0.500000      0.690730      0.000000     Biso  1.000000 O
   O6         1.0     0.833330      0.690730      0.000000     Biso  1.000000 O
   O7         1.0     0.000000      0.440730      0.038700     Biso  1.000000 O
   O8         1.0     0.333330      0.440730      0.038700     Biso  1.000000 O
   O9         1.0     0.666670      0.440730      0.038700     Biso  1.000000 O
   O10        1.0     0.000000      0.940730      0.038700     Biso  1.000000 O
   O11        1.0     0.333330      0.940730      0.038700     Biso  1.000000 O
   O12        1.0     0.666670      0.940730      0.038700     Biso  1.000000 O
   O13        1.0     0.334700      0.195159      0.117617     Biso  1.000000 O
   O14        1.0     0.665298      0.695167      0.117621     Biso  1.000000 O
   O15        1.0     0.000651      0.194555      0.117969     Biso  1.000000 O
   O16        1.0     0.667476      0.195089      0.117891     Biso  1.000000 O
   O17        1.0     0.999343      0.694552      0.117965     Biso  1.000000 O
   O18        1.0     0.332477      0.695097      0.117893     Biso  1.000000 O
   O19        1.0     0.832288      0.445281      0.153825     Biso  1.000000 O
   O20        1.0     0.499771      0.446573      0.153308     Biso  1.000000 O
   O21        1.0     0.166766      0.445924      0.153377     Biso  1.000000 O
   O22        1.0     0.167764      0.945296      0.153834     Biso  1.000000 O
   O23        1.0     0.500279      0.946573      0.153329     Biso  1.000000 O
   O24        1.0     0.833302      0.945964      0.153382     Biso  1.000000 O
   O25        1.0     0.827995      0.695287      0.231172     Biso  1.000000 O
   O26        1.0     0.172006      0.195299      0.231178     Biso  1.000000 O
   O27        1.0     0.503272      0.199057      0.232192     Biso  1.000000 O
   O28        1.0     0.496686      0.699047      0.232181     Biso  1.000000 O
   O29        1.0     0.834811      0.195659      0.233337     Biso  1.000000 O
   O30        1.0     0.165167      0.695648      0.233350     Biso  1.000000 O
   O31        1.0     0.999120      0.440852      0.266699     Biso  1.000000 O
   O32        1.0     0.000936      0.940784      0.266722     Biso  1.000000 O
   O33        1.0     0.333487      0.449801      0.268915     Biso  1.000000 O
   O34        1.0     0.666593      0.949741      0.268915     Biso  1.000000 O
   O35        1.0     0.664158      0.451514      0.270004     Biso  1.000000 O
   O36        1.0     0.335886      0.951519      0.270024     Biso  1.000000 O
   O37        1.0     0.662962      0.201988      0.349911     Biso  1.000000 O
   O38        1.0     0.337081      0.702186      0.349925     Biso  1.000000 O
   O39        1.0     0.033499      0.162389      0.346410     Biso  1.000000 O
   O40        1.0     0.966268      0.662332      0.346415     Biso  1.000000 O
   O41        1.0     0.348860      0.200347      0.348872     Biso  1.000000 O
   O42        1.0     0.651074      0.700275      0.348844     Biso  1.000000 O
   Cr1        1.0     0.828479      0.787554      0.371984     Biso  1.000000 Cr
   Cr2        1.0     0.171348      0.287614      0.371975     Biso  1.000000 Cr
   Cr3        1.0     0.859332      0.233049      0.369191     Biso  1.000000 Cr
   Cr4        1.0     0.140751      0.732709      0.369197     Biso  1.000000 Cr
   Zn1        1.0     0.166670      0.000570      0.000000     Biso  1.000000 Zn
   Zn2        1.0     0.500000      0.000570      0.000000     Biso  1.000000 Zn
   Zn3        1.0     0.833330      0.000570      0.000000     Biso  1.000000 Zn
   Zn4        1.0     0.166670      0.500570      0.000000     Biso  1.000000 Zn
   Zn5        1.0     0.500000      0.500570      0.000000     Biso  1.000000 Zn
   Zn6        1.0     0.833330      0.500570      0.000000     Biso  1.000000 Zn
   Zn7        1.0     0.000000      0.250570      0.038700     Biso  1.000000 Zn
   Zn8        1.0     0.333330      0.250570      0.038700     Biso  1.000000 Zn
   Zn9        1.0     0.666670      0.250570      0.038700     Biso  1.000000 Zn
   Zn10       1.0     0.000000      0.750570      0.038700     Biso  1.000000 Zn
   Zn11       1.0     0.333330      0.750570      0.038700     Biso  1.000000 Zn
   Zn12       1.0     0.666670      0.750570      0.038700     Biso  1.000000 Zn
   Zn13       1.0     0.667085      0.007446      0.115375     Biso  1.000000 Zn
   Zn14       1.0     0.333180      0.007373      0.115500     Biso  1.000000 Zn
   Zn15       1.0     0.000857      0.006576      0.115863     Biso  1.000000 Zn
   Zn16       1.0     0.666879      0.507381      0.115506     Biso  1.000000 Zn
   Zn17       1.0     0.999226      0.506558      0.115863     Biso  1.000000 Zn
   Zn18       1.0     0.332964      0.507450      0.115369     Biso  1.000000 Zn
   Zn19       1.0     0.501021      0.257278      0.153687     Biso  1.000000 Zn
   Zn20       1.0     0.167827      0.256609      0.153215     Biso  1.000000 Zn
   Zn21       1.0     0.498962      0.757269      0.153690     Biso  1.000000 Zn
   Zn22       1.0     0.832196      0.756632      0.153211     Biso  1.000000 Zn
   Zn23       1.0     0.834030      0.256068      0.154167     Biso  1.000000 Zn
   Zn24       1.0     0.165926      0.756080      0.154175     Biso  1.000000 Zn
   Zn25       1.0     0.168240      0.005816      0.230983     Biso  1.000000 Zn
   Zn26       1.0     0.502237      0.009638      0.229260     Biso  1.000000 Zn
   Zn27       1.0     0.831810      0.505814      0.230978     Biso  1.000000 Zn
   Zn28       1.0     0.497809      0.509634      0.229245     Biso  1.000000 Zn
   Zn29       1.0     0.834132      0.005723      0.230314     Biso  1.000000 Zn
   Zn30       1.0     0.165946      0.505700      0.230307     Biso  1.000000 Zn
   Zn31       1.0     0.668601      0.260882      0.269669     Biso  1.000000 Zn
   Zn32       1.0     0.331385      0.760862      0.269685     Biso  1.000000 Zn
   Zn33       1.0     0.335832      0.260768      0.267377     Biso  1.000000 Zn
   Zn34       1.0     0.005988      0.252319      0.267091     Biso  1.000000 Zn
   Zn35       1.0     0.664129      0.760693      0.267351     Biso  1.000000 Zn
   Zn36       1.0     0.993987      0.752237      0.267101     Biso  1.000000 Zn
   Zn37       1.0     0.688349      0.006977      0.350243     Biso  1.000000 Zn
   Zn38       1.0     0.311407      0.507016      0.350263     Biso  1.000000 Zn
   Zn39       1.0    -0.000498      0.976117      0.348803     Biso  1.000000 Zn
   Zn40       1.0     0.000151      0.476012      0.348833     Biso  1.000000 Zn
   Zn41       1.0     0.386253      0.017847      0.344955     Biso  1.000000 Zn
   Zn42       1.0     0.613710      0.517768      0.344957     Biso  1.000000 Zn
   Zn43       1.0     0.502887      0.315678      0.367702     Biso  1.000000 Zn
   Zn44       1.0     0.497124      0.815685      0.367695     Biso  1.000000 Zn
