# Supplementary material for: Unravelling the Impact of Metal Dopants and Oxygen Vacancies on Syngas Conversion over Oxides: A Machine Learning-Accelerated Study of CO Activation on Cr-Doped ZnO Surfaces
Source: ACS Catal. 2023 Nov 8;13(22):15074–86. doi: 10.1021/acscatal.3c03648 (PMC10660660; doi:10.1021/acscatal.3c03648)
Supplement: Supplementary file 2 — cs3c03648_si_002.zip [file cs3c03648_si_002.zip › CIF files/on-grid/Cr8.3OV2.1.cif]

#======================================================================

# CRYSTAL DATA

#----------------------------------------------------------------------

data_VESTA_phase_1


_chemical_name_common                  'AutoCreatByScript                     '
_cell_length_a                         9.84310
_cell_length_b                         10.55340
_cell_length_c                         24.47150
_cell_angle_alpha                      90
_cell_angle_beta                       90
_cell_angle_gamma                      90
_space_group_name_H-M_alt              'P 1'
_space_group_IT_number                 1

loop_
_space_group_symop_operation_xyz
   'x, y, z'

loop_
   _atom_site_label
   _atom_site_occupancy
   _atom_site_fract_x
   _atom_site_fract_y
   _atom_site_fract_z
   _atom_site_adp_type
   _atom_site_B_iso_or_equiv
   _atom_site_type_symbol
   O1         1.0     0.166670      0.190730      0.000000     Biso  1.000000 O
   O2         1.0     0.500000      0.190730      0.000000     Biso  1.000000 O
   O3         1.0     0.833330      0.190730      0.000000     Biso  1.000000 O
   O4         1.0     0.166670      0.690730      0.000000     Biso  1.000000 O
   O5         1.0     0.500000      0.690730      0.000000     Biso  1.000000 O
   O6         1.0     0.833330      0.690730      0.000000     Biso  1.000000 O
   O7         1.0     0.000000      0.440730      0.038700     Biso  1.000000 O
   O8         1.0     0.333330      0.440730      0.038700     Biso  1.000000 O
   O9         1.0     0.666670      0.440730      0.038700     Biso  1.000000 O
   O10        1.0     0.000000      0.940730      0.038700     Biso  1.000000 O
   O11        1.0     0.333330      0.940730      0.038700     Biso  1.000000 O
   O12        1.0     0.666670      0.940730      0.038700     Biso  1.000000 O
   O13        1.0     0.332819      0.193181      0.117077     Biso  1.000000 O
   O14        1.0     0.666892      0.693648      0.117214     Biso  1.000000 O
   O15        1.0     0.999621      0.193118      0.117308     Biso  1.000000 O
   O16        1.0     0.667506      0.193577      0.117382     Biso  1.000000 O
   O17        1.0     0.000112      0.693713      0.117423     Biso  1.000000 O
   O18        1.0     0.332596      0.693560      0.117535     Biso  1.000000 O
   O19        1.0     0.833070      0.442549      0.153046     Biso  1.000000 O
   O20        1.0     0.499711      0.443342      0.152318     Biso  1.000000 O
   O21        1.0     0.166077      0.444283      0.153809     Biso  1.000000 O
   O22        1.0     0.166857      0.942268      0.153485     Biso  1.000000 O
   O23        1.0     0.500328      0.943318      0.152961     Biso  1.000000 O
   O24        1.0     0.833142      0.944575      0.154141     Biso  1.000000 O
   O25        1.0     0.833661      0.693083      0.230888     Biso  1.000000 O
   O26        1.0     0.165420      0.191417      0.230500     Biso  1.000000 O
   O27        1.0     0.500644      0.191941      0.230388     Biso  1.000000 O
   O28        1.0     0.499847      0.693227      0.231176     Biso  1.000000 O
   O29        1.0     0.833837      0.193664      0.233301     Biso  1.000000 O
   O30        1.0     0.165699      0.693129      0.233436     Biso  1.000000 O
   O31        1.0     0.998577      0.443686      0.268301     Biso  1.000000 O
   O32        1.0     0.000055      0.944343      0.268707     Biso  1.000000 O
   O33        1.0     0.334074      0.438530      0.267516     Biso  1.000000 O
   O34        1.0     0.665435      0.940924      0.269844     Biso  1.000000 O
   O35        1.0     0.664407      0.446744      0.267156     Biso  1.000000 O
   O36        1.0     0.335106      0.944290      0.268830     Biso  1.000000 O
   O37        1.0     0.641096      0.203345      0.345917     Biso  1.000000 O
   O38        1.0     0.357165      0.684564      0.345199     Biso  1.000000 O
   O39        1.0     0.032186      0.197426      0.348606     Biso  1.000000 O
   O40        1.0     0.967547      0.694703      0.347985     Biso  1.000000 O
   O41        1.0     0.328782      0.187818      0.347298     Biso  1.000000 O
   O42        1.0     0.675962      0.686820      0.348975     Biso  1.000000 O
   O43        1.0     0.827119      0.405630      0.375639     Biso  1.000000 O
   O44        1.0     0.168484      0.899529      0.374291     Biso  1.000000 O
   O45        1.0     0.835050      0.003822      0.377971     Biso  1.000000 O
   O46        1.0     0.165075      0.501246      0.377577     Biso  1.000000 O
   O47        1.0     0.499083      0.942944      0.384763     Biso  1.000000 O
   Cr1        1.0     0.823599      0.812528      0.371429     Biso  1.000000 Cr
   Cr2        1.0     0.184210      0.309644      0.371925     Biso  1.000000 Cr
   Cr3        1.0     0.835568      0.215514      0.372963     Biso  1.000000 Cr
   Cr4        1.0     0.163684      0.708693      0.372295     Biso  1.000000 Cr
   Zn1        1.0     0.166670      0.000570      0.000000     Biso  1.000000 Zn
   Zn2        1.0     0.500000      0.000570      0.000000     Biso  1.000000 Zn
   Zn3        1.0     0.833330      0.000570      0.000000     Biso  1.000000 Zn
   Zn4        1.0     0.166670      0.500570      0.000000     Biso  1.000000 Zn
   Zn5        1.0     0.500000      0.500570      0.000000     Biso  1.000000 Zn
   Zn6        1.0     0.833330      0.500570      0.000000     Biso  1.000000 Zn
   Zn7        1.0     0.000000      0.250570      0.038700     Biso  1.000000 Zn
   Zn8        1.0     0.333330      0.250570      0.038700     Biso  1.000000 Zn
   Zn9        1.0     0.666670      0.250570      0.038700     Biso  1.000000 Zn
   Zn10       1.0     0.000000      0.750570      0.038700     Biso  1.000000 Zn
   Zn11       1.0     0.333330      0.750570      0.038700     Biso  1.000000 Zn
   Zn12       1.0     0.666670      0.750570      0.038700     Biso  1.000000 Zn
   Zn13       1.0     0.667230      0.006025      0.116313     Biso  1.000000 Zn
   Zn14       1.0     0.332815      0.005491      0.116376     Biso  1.000000 Zn
   Zn15       1.0     0.000314      0.005388      0.116640     Biso  1.000000 Zn
   Zn16       1.0     0.666970      0.506041      0.116110     Biso  1.000000 Zn
   Zn17       1.0    -0.000196      0.506019      0.116376     Biso  1.000000 Zn
   Zn18       1.0     0.332112      0.505847      0.116221     Biso  1.000000 Zn
   Zn19       1.0     0.499802      0.253889      0.153318     Biso  1.000000 Zn
   Zn20       1.0     0.166252      0.254637      0.153806     Biso  1.000000 Zn
   Zn21       1.0     0.499922      0.754107      0.153655     Biso  1.000000 Zn
   Zn22       1.0     0.833451      0.755175      0.153837     Biso  1.000000 Zn
   Zn23       1.0     0.833871      0.252885      0.154750     Biso  1.000000 Zn
   Zn24       1.0     0.166287      0.752910      0.155016     Biso  1.000000 Zn
   Zn25       1.0     0.167676      0.001612      0.231175     Biso  1.000000 Zn
   Zn26       1.0     0.499842      0.002116      0.230534     Biso  1.000000 Zn
   Zn27       1.0     0.833568      0.503419      0.230076     Biso  1.000000 Zn
   Zn28       1.0     0.497593      0.503801      0.229372     Biso  1.000000 Zn
   Zn29       1.0     0.832899      0.003453      0.232484     Biso  1.000000 Zn
   Zn30       1.0     0.166551      0.503004      0.232395     Biso  1.000000 Zn
   Zn31       1.0     0.665296      0.258144      0.267225     Biso  1.000000 Zn
   Zn32       1.0     0.333776      0.757148      0.268558     Biso  1.000000 Zn
   Zn33       1.0     0.332444      0.247433      0.267254     Biso  1.000000 Zn
   Zn34       1.0     0.002698      0.255094      0.269519     Biso  1.000000 Zn
   Zn35       1.0     0.667399      0.750764      0.267493     Biso  1.000000 Zn
   Zn36       1.0     0.998010      0.755875      0.269595     Biso  1.000000 Zn
   Zn37       1.0     0.645935      0.017918      0.345647     Biso  1.000000 Zn
   Zn38       1.0     0.362651      0.500692      0.346249     Biso  1.000000 Zn
   Zn39       1.0     0.026363      0.005666      0.347468     Biso  1.000000 Zn
   Zn40       1.0     0.975573      0.502695      0.347200     Biso  1.000000 Zn
   Zn41       1.0     0.326969      0.995745      0.351790     Biso  1.000000 Zn
   Zn42       1.0     0.671446      0.493879      0.347286     Biso  1.000000 Zn
   Zn43       1.0     0.485729      0.301890      0.366701     Biso  1.000000 Zn
   Zn44       1.0     0.511323      0.771253      0.371390     Biso  1.000000 Zn
