# Supplementary material for: Unravelling the Impact of Metal Dopants and Oxygen Vacancies on Syngas Conversion over Oxides: A Machine Learning-Accelerated Study of CO Activation on Cr-Doped ZnO Surfaces
Source: ACS Catal. 2023 Nov 8;13(22):15074–86. doi: 10.1021/acscatal.3c03648 (PMC10660660; doi:10.1021/acscatal.3c03648)
Supplement: Supplementary file 2 — cs3c03648_si_002.zip [file cs3c03648_si_002.zip › CIF files/on-grid/Cr8.3OV4.2.cif]

#======================================================================

# CRYSTAL DATA

#----------------------------------------------------------------------

data_VESTA_phase_1


_chemical_name_common                  'AutoCreatByScript                     '
_cell_length_a                         9.84310
_cell_length_b                         10.55340
_cell_length_c                         24.47150
_cell_angle_alpha                      90
_cell_angle_beta                       90
_cell_angle_gamma                      90
_space_group_name_H-M_alt              'P 1'
_space_group_IT_number                 1

loop_
_space_group_symop_operation_xyz
   'x, y, z'

loop_
   _atom_site_label
   _atom_site_occupancy
   _atom_site_fract_x
   _atom_site_fract_y
   _atom_site_fract_z
   _atom_site_adp_type
   _atom_site_B_iso_or_equiv
   _atom_site_type_symbol
   O1         1.0     0.166670      0.190730      0.000000     Biso  1.000000 O
   O2         1.0     0.500000      0.190730      0.000000     Biso  1.000000 O
   O3         1.0     0.833330      0.190730      0.000000     Biso  1.000000 O
   O4         1.0     0.166670      0.690730      0.000000     Biso  1.000000 O
   O5         1.0     0.500000      0.690730      0.000000     Biso  1.000000 O
   O6         1.0     0.833330      0.690730      0.000000     Biso  1.000000 O
   O7         1.0     0.000000      0.440730      0.038700     Biso  1.000000 O
   O8         1.0     0.333330      0.440730      0.038700     Biso  1.000000 O
   O9         1.0     0.666670      0.440730      0.038700     Biso  1.000000 O
   O10        1.0     0.000000      0.940730      0.038700     Biso  1.000000 O
   O11        1.0     0.333330      0.940730      0.038700     Biso  1.000000 O
   O12        1.0     0.666670      0.940730      0.038700     Biso  1.000000 O
   O13        1.0     0.332581      0.192993      0.117080     Biso  1.000000 O
   O14        1.0     0.667459      0.692970      0.117082     Biso  1.000000 O
   O15        1.0     0.999596      0.193011      0.117353     Biso  1.000000 O
   O16        1.0     0.667876      0.193230      0.117401     Biso  1.000000 O
   O17        1.0     0.000391      0.693017      0.117354     Biso  1.000000 O
   O18        1.0     0.332170      0.693232      0.117399     Biso  1.000000 O
   O19        1.0     0.833314      0.441801      0.153217     Biso  1.000000 O
   O20        1.0     0.499683      0.442706      0.152108     Biso  1.000000 O
   O21        1.0     0.166240      0.444053      0.154092     Biso  1.000000 O
   O22        1.0     0.166739      0.941821      0.153177     Biso  1.000000 O
   O23        1.0     0.500365      0.942693      0.152099     Biso  1.000000 O
   O24        1.0     0.833793      0.944036      0.154127     Biso  1.000000 O
   O25        1.0     0.834406      0.691759      0.230876     Biso  1.000000 O
   O26        1.0     0.165707      0.191776      0.230834     Biso  1.000000 O
   O27        1.0     0.500459      0.191601      0.230332     Biso  1.000000 O
   O28        1.0     0.499682      0.691579      0.230329     Biso  1.000000 O
   O29        1.0     0.834397      0.193234      0.233857     Biso  1.000000 O
   O30        1.0     0.165707      0.693248      0.233829     Biso  1.000000 O
   O31        1.0     0.998852      0.444282      0.269098     Biso  1.000000 O
   O32        1.0     0.001306      0.944301      0.269102     Biso  1.000000 O
   O33        1.0     0.334692      0.439770      0.268430     Biso  1.000000 O
   O34        1.0     0.665386      0.939764      0.268474     Biso  1.000000 O
   O35        1.0     0.664190      0.443256      0.267277     Biso  1.000000 O
   O36        1.0     0.335881      0.943249      0.267244     Biso  1.000000 O
   O37        1.0     0.636423      0.192734      0.347121     Biso  1.000000 O
   O38        1.0     0.363715      0.692622      0.347084     Biso  1.000000 O
   O39        1.0     0.032775      0.198310      0.349499     Biso  1.000000 O
   O40        1.0     0.967487      0.698209      0.349502     Biso  1.000000 O
   O41        1.0     0.331027      0.184775      0.347465     Biso  1.000000 O
   O42        1.0     0.669159      0.684826      0.347518     Biso  1.000000 O
   O43        1.0     0.825819      0.403714      0.374782     Biso  1.000000 O
   O44        1.0     0.174446      0.903638      0.374775     Biso  1.000000 O
   O45        1.0     0.833021      0.003440      0.376784     Biso  1.000000 O
   O46        1.0     0.167211      0.503460      0.376791     Biso  1.000000 O
   Cr1        1.0     0.813005      0.810619      0.371154     Biso  1.000000 Cr
   Cr2        1.0     0.187289      0.310530      0.371139     Biso  1.000000 Cr
   Cr3        1.0     0.833720      0.211975      0.372081     Biso  1.000000 Cr
   Cr4        1.0     0.166526      0.711991      0.372077     Biso  1.000000 Cr
   Zn1        1.0     0.166670      0.000570      0.000000     Biso  1.000000 Zn
   Zn2        1.0     0.500000      0.000570      0.000000     Biso  1.000000 Zn
   Zn3        1.0     0.833330      0.000570      0.000000     Biso  1.000000 Zn
   Zn4        1.0     0.166670      0.500570      0.000000     Biso  1.000000 Zn
   Zn5        1.0     0.500000      0.500570      0.000000     Biso  1.000000 Zn
   Zn6        1.0     0.833330      0.500570      0.000000     Biso  1.000000 Zn
   Zn7        1.0     0.000000      0.250570      0.038700     Biso  1.000000 Zn
   Zn8        1.0     0.333330      0.250570      0.038700     Biso  1.000000 Zn
   Zn9        1.0     0.666670      0.250570      0.038700     Biso  1.000000 Zn
   Zn10       1.0     0.000000      0.750570      0.038700     Biso  1.000000 Zn
   Zn11       1.0     0.333330      0.750570      0.038700     Biso  1.000000 Zn
   Zn12       1.0     0.666670      0.750570      0.038700     Biso  1.000000 Zn
   Zn13       1.0     0.668116      0.005630      0.116196     Biso  1.000000 Zn
   Zn14       1.0     0.332622      0.005401      0.116116     Biso  1.000000 Zn
   Zn15       1.0     0.000093      0.005285      0.116463     Biso  1.000000 Zn
   Zn16       1.0     0.667435      0.505377      0.116126     Biso  1.000000 Zn
   Zn17       1.0    -0.000101      0.505314      0.116465     Biso  1.000000 Zn
   Zn18       1.0     0.331967      0.505638      0.116192     Biso  1.000000 Zn
   Zn19       1.0     0.500013      0.253438      0.153196     Biso  1.000000 Zn
   Zn20       1.0     0.166074      0.254496      0.153873     Biso  1.000000 Zn
   Zn21       1.0     0.499977      0.753434      0.153195     Biso  1.000000 Zn
   Zn22       1.0     0.833930      0.754476      0.153913     Biso  1.000000 Zn
   Zn23       1.0     0.833902      0.252276      0.155153     Biso  1.000000 Zn
   Zn24       1.0     0.166107      0.752307      0.155125     Biso  1.000000 Zn
   Zn25       1.0     0.166600      0.001702      0.230408     Biso  1.000000 Zn
   Zn26       1.0     0.501737      0.002007      0.229284     Biso  1.000000 Zn
   Zn27       1.0     0.833523      0.501712      0.230434     Biso  1.000000 Zn
   Zn28       1.0     0.498377      0.502018      0.229291     Biso  1.000000 Zn
   Zn29       1.0     0.833455      0.002817      0.232791     Biso  1.000000 Zn
   Zn30       1.0     0.166625      0.502871      0.232745     Biso  1.000000 Zn
   Zn31       1.0     0.665016      0.254495      0.268482     Biso  1.000000 Zn
   Zn32       1.0     0.335112      0.754492      0.268445     Biso  1.000000 Zn
   Zn33       1.0     0.333012      0.248738      0.266985     Biso  1.000000 Zn
   Zn34       1.0     0.002828      0.255588      0.270421     Biso  1.000000 Zn
   Zn35       1.0     0.667100      0.748734      0.267015     Biso  1.000000 Zn
   Zn36       1.0     0.997331      0.755630      0.270414     Biso  1.000000 Zn
   Zn37       1.0     0.633818      0.006488      0.347510     Biso  1.000000 Zn
   Zn38       1.0     0.366237      0.506498      0.347457     Biso  1.000000 Zn
   Zn39       1.0     0.025229      0.004752      0.348426     Biso  1.000000 Zn
   Zn40       1.0     0.975013      0.504739      0.348419     Biso  1.000000 Zn
   Zn41       1.0     0.329598      0.995160      0.347203     Biso  1.000000 Zn
   Zn42       1.0     0.670794      0.495262      0.347215     Biso  1.000000 Zn
   Zn43       1.0     0.486893      0.302298      0.366314     Biso  1.000000 Zn
   Zn44       1.0     0.513256      0.802321      0.366343     Biso  1.000000 Zn
