# Supplementary material for: Unravelling the Impact of Metal Dopants and Oxygen Vacancies on Syngas Conversion over Oxides: A Machine Learning-Accelerated Study of CO Activation on Cr-Doped ZnO Surfaces
Source: ACS Catal. 2023 Nov 8;13(22):15074–86. doi: 10.1021/acscatal.3c03648 (PMC10660660; doi:10.1021/acscatal.3c03648)
Supplement: Supplementary file 2 — cs3c03648_si_002.zip [file cs3c03648_si_002.zip › CIF files/on-grid/Cr8.3OV6.3.cif]

#======================================================================

# CRYSTAL DATA

#----------------------------------------------------------------------

data_VESTA_phase_1


_chemical_name_common                  'AutoCreatByScript                     '
_cell_length_a                         9.84310
_cell_length_b                         10.55340
_cell_length_c                         24.47150
_cell_angle_alpha                      90
_cell_angle_beta                       90
_cell_angle_gamma                      90
_space_group_name_H-M_alt              'P 1'
_space_group_IT_number                 1

loop_
_space_group_symop_operation_xyz
   'x, y, z'

loop_
   _atom_site_label
   _atom_site_occupancy
   _atom_site_fract_x
   _atom_site_fract_y
   _atom_site_fract_z
   _atom_site_adp_type
   _atom_site_B_iso_or_equiv
   _atom_site_type_symbol
   O1         1.0     0.166670      0.190730      0.000000     Biso  1.000000 O
   O2         1.0     0.500000      0.190730      0.000000     Biso  1.000000 O
   O3         1.0     0.833330      0.190730      0.000000     Biso  1.000000 O
   O4         1.0     0.166670      0.690730      0.000000     Biso  1.000000 O
   O5         1.0     0.500000      0.690730      0.000000     Biso  1.000000 O
   O6         1.0     0.833330      0.690730      0.000000     Biso  1.000000 O
   O7         1.0     0.000000      0.440730      0.038700     Biso  1.000000 O
   O8         1.0     0.333330      0.440730      0.038700     Biso  1.000000 O
   O9         1.0     0.666670      0.440730      0.038700     Biso  1.000000 O
   O10        1.0     0.000000      0.940730      0.038700     Biso  1.000000 O
   O11        1.0     0.333330      0.940730      0.038700     Biso  1.000000 O
   O12        1.0     0.666670      0.940730      0.038700     Biso  1.000000 O
   O13        1.0     0.333098      0.193210      0.117086     Biso  1.000000 O
   O14        1.0     0.667221      0.693091      0.117148     Biso  1.000000 O
   O15        1.0     0.999899      0.193368      0.117382     Biso  1.000000 O
   O16        1.0     0.667787      0.193242      0.117405     Biso  1.000000 O
   O17        1.0     0.000841      0.693361      0.117511     Biso  1.000000 O
   O18        1.0     0.332558      0.693597      0.117579     Biso  1.000000 O
   O19        1.0     0.833689      0.442092      0.153148     Biso  1.000000 O
   O20        1.0     0.500003      0.442710      0.152332     Biso  1.000000 O
   O21        1.0     0.166813      0.444873      0.154295     Biso  1.000000 O
   O22        1.0     0.166986      0.942096      0.152958     Biso  1.000000 O
   O23        1.0     0.500182      0.943189      0.153072     Biso  1.000000 O
   O24        1.0     0.833600      0.944231      0.153996     Biso  1.000000 O
   O25        1.0     0.834387      0.691746      0.230779     Biso  1.000000 O
   O26        1.0     0.166164      0.192982      0.230638     Biso  1.000000 O
   O27        1.0     0.500259      0.191830      0.230765     Biso  1.000000 O
   O28        1.0     0.499877      0.691831      0.230759     Biso  1.000000 O
   O29        1.0     0.834845      0.193078      0.233655     Biso  1.000000 O
   O30        1.0     0.166699      0.694580      0.234556     Biso  1.000000 O
   O31        1.0     0.999048      0.446109      0.269229     Biso  1.000000 O
   O32        1.0     0.001705      0.944164      0.268568     Biso  1.000000 O
   O33        1.0     0.335286      0.441834      0.268893     Biso  1.000000 O
   O34        1.0     0.665980      0.939294      0.268796     Biso  1.000000 O
   O35        1.0     0.664917      0.440856      0.267190     Biso  1.000000 O
   O36        1.0     0.334377      0.944670      0.268571     Biso  1.000000 O
   O37        1.0     0.638339      0.189122      0.348036     Biso  1.000000 O
   O38        1.0     0.366024      0.696128      0.348463     Biso  1.000000 O
   O39        1.0     0.033215      0.201898      0.348591     Biso  1.000000 O
   O40        1.0     0.969510      0.701581      0.350115     Biso  1.000000 O
   O41        1.0     0.327575      0.189096      0.347515     Biso  1.000000 O
   O42        1.0     0.671245      0.676755      0.346617     Biso  1.000000 O
   O43        1.0     0.826537      0.402408      0.375407     Biso  1.000000 O
   O44        1.0     0.843574      0.002374      0.377143     Biso  1.000000 O
   O45        1.0     0.167945      0.507402      0.376069     Biso  1.000000 O
   Cr1        1.0     0.806677      0.807983      0.372396     Biso  1.000000 Cr
   Cr2        1.0     0.184769      0.314577      0.370649     Biso  1.000000 Cr
   Cr3        1.0     0.836500      0.210797      0.372608     Biso  1.000000 Cr
   Cr4        1.0     0.167739      0.707931      0.369583     Biso  1.000000 Cr
   Zn1        1.0     0.166670      0.000570      0.000000     Biso  1.000000 Zn
   Zn2        1.0     0.500000      0.000570      0.000000     Biso  1.000000 Zn
   Zn3        1.0     0.833330      0.000570      0.000000     Biso  1.000000 Zn
   Zn4        1.0     0.166670      0.500570      0.000000     Biso  1.000000 Zn
   Zn5        1.0     0.500000      0.500570      0.000000     Biso  1.000000 Zn
   Zn6        1.0     0.833330      0.500570      0.000000     Biso  1.000000 Zn
   Zn7        1.0     0.000000      0.250570      0.038700     Biso  1.000000 Zn
   Zn8        1.0     0.333330      0.250570      0.038700     Biso  1.000000 Zn
   Zn9        1.0     0.666670      0.250570      0.038700     Biso  1.000000 Zn
   Zn10       1.0     0.000000      0.750570      0.038700     Biso  1.000000 Zn
   Zn11       1.0     0.333330      0.750570      0.038700     Biso  1.000000 Zn
   Zn12       1.0     0.666670      0.750570      0.038700     Biso  1.000000 Zn
   Zn13       1.0     0.667432      0.005616      0.116403     Biso  1.000000 Zn
   Zn14       1.0     0.333326      0.005579      0.116212     Biso  1.000000 Zn
   Zn15       1.0    -0.000075      0.005677      0.116395     Biso  1.000000 Zn
   Zn16       1.0     0.667553      0.505371      0.116152     Biso  1.000000 Zn
   Zn17       1.0     0.000346      0.505663      0.116451     Biso  1.000000 Zn
   Zn18       1.0     0.332723      0.505994      0.116206     Biso  1.000000 Zn
   Zn19       1.0     0.500296      0.253307      0.153467     Biso  1.000000 Zn
   Zn20       1.0     0.166599      0.255208      0.153691     Biso  1.000000 Zn
   Zn21       1.0     0.500232      0.753914      0.153548     Biso  1.000000 Zn
   Zn22       1.0     0.833837      0.754733      0.153816     Biso  1.000000 Zn
   Zn23       1.0     0.833890      0.252567      0.155049     Biso  1.000000 Zn
   Zn24       1.0     0.166460      0.752656      0.155391     Biso  1.000000 Zn
   Zn25       1.0     0.166367      0.003066      0.229802     Biso  1.000000 Zn
   Zn26       1.0     0.501307      0.002221      0.230693     Biso  1.000000 Zn
   Zn27       1.0     0.832969      0.501817      0.230423     Biso  1.000000 Zn
   Zn28       1.0     0.499770      0.501948      0.229514     Biso  1.000000 Zn
   Zn29       1.0     0.833214      0.002751      0.232789     Biso  1.000000 Zn
   Zn30       1.0     0.167170      0.504234      0.232884     Biso  1.000000 Zn
   Zn31       1.0     0.665579      0.252444      0.268998     Biso  1.000000 Zn
   Zn32       1.0     0.337106      0.756320      0.268899     Biso  1.000000 Zn
   Zn33       1.0     0.333035      0.250465      0.267133     Biso  1.000000 Zn
   Zn34       1.0     0.002684      0.256786      0.269808     Biso  1.000000 Zn
   Zn35       1.0     0.667420      0.747726      0.267884     Biso  1.000000 Zn
   Zn36       1.0     0.996051      0.756171      0.270075     Biso  1.000000 Zn
   Zn37       1.0     0.642805      0.003042      0.349204     Biso  1.000000 Zn
   Zn38       1.0     0.371106      0.507560      0.347386     Biso  1.000000 Zn
   Zn39       1.0     0.031151      0.002888      0.348301     Biso  1.000000 Zn
   Zn40       1.0     0.971662      0.506249      0.348044     Biso  1.000000 Zn
   Zn41       1.0     0.283723      0.000218      0.345729     Biso  1.000000 Zn
   Zn42       1.0     0.667914      0.489380      0.347913     Biso  1.000000 Zn
   Zn43       1.0     0.488190      0.299239      0.366483     Biso  1.000000 Zn
   Zn44       1.0     0.520675      0.800424      0.369208     Biso  1.000000 Zn
