# Supplementary material for: Unravelling the Impact of Metal Dopants and Oxygen Vacancies on Syngas Conversion over Oxides: A Machine Learning-Accelerated Study of CO Activation on Cr-Doped ZnO Surfaces
Source: ACS Catal. 2023 Nov 8;13(22):15074–86. doi: 10.1021/acscatal.3c03648 (PMC10660660; doi:10.1021/acscatal.3c03648)
Supplement: Supplementary file 2 — cs3c03648_si_002.zip [file cs3c03648_si_002.zip › CIF files/on-grid/Cr8.3OV8.3.cif]

#======================================================================

# CRYSTAL DATA

#----------------------------------------------------------------------

data_VESTA_phase_1


_chemical_name_common                  'AutoCreatByScript                     '
_cell_length_a                         9.84310
_cell_length_b                         10.55340
_cell_length_c                         24.47150
_cell_angle_alpha                      90
_cell_angle_beta                       90
_cell_angle_gamma                      90
_space_group_name_H-M_alt              'P 1'
_space_group_IT_number                 1

loop_
_space_group_symop_operation_xyz
   'x, y, z'

loop_
   _atom_site_label
   _atom_site_occupancy
   _atom_site_fract_x
   _atom_site_fract_y
   _atom_site_fract_z
   _atom_site_adp_type
   _atom_site_B_iso_or_equiv
   _atom_site_type_symbol
   O1         1.0     0.166670      0.190730      0.000000     Biso  1.000000 O
   O2         1.0     0.500000      0.190730      0.000000     Biso  1.000000 O
   O3         1.0     0.833330      0.190730      0.000000     Biso  1.000000 O
   O4         1.0     0.166670      0.690730      0.000000     Biso  1.000000 O
   O5         1.0     0.500000      0.690730      0.000000     Biso  1.000000 O
   O6         1.0     0.833330      0.690730      0.000000     Biso  1.000000 O
   O7         1.0     0.000000      0.440730      0.038700     Biso  1.000000 O
   O8         1.0     0.333330      0.440730      0.038700     Biso  1.000000 O
   O9         1.0     0.666670      0.440730      0.038700     Biso  1.000000 O
   O10        1.0     0.000000      0.940730      0.038700     Biso  1.000000 O
   O11        1.0     0.333330      0.940730      0.038700     Biso  1.000000 O
   O12        1.0     0.666670      0.940730      0.038700     Biso  1.000000 O
   O13        1.0     0.333488      0.193586      0.117321     Biso  1.000000 O
   O14        1.0     0.666938      0.693224      0.117153     Biso  1.000000 O
   O15        1.0     0.998765      0.193773      0.117606     Biso  1.000000 O
   O16        1.0     0.667616      0.193733      0.117598     Biso  1.000000 O
   O17        1.0     0.999722      0.693417      0.117493     Biso  1.000000 O
   O18        1.0     0.332796      0.693215      0.117561     Biso  1.000000 O
   O19        1.0     0.833486      0.442542      0.153686     Biso  1.000000 O
   O20        1.0     0.500317      0.443663      0.153902     Biso  1.000000 O
   O21        1.0     0.166825      0.444318      0.153741     Biso  1.000000 O
   O22        1.0     0.166343      0.942327      0.152215     Biso  1.000000 O
   O23        1.0     0.500250      0.943399      0.153362     Biso  1.000000 O
   O24        1.0     0.832614      0.945056      0.154454     Biso  1.000000 O
   O25        1.0     0.832057      0.692536      0.230831     Biso  1.000000 O
   O26        1.0     0.165762      0.192414      0.230512     Biso  1.000000 O
   O27        1.0     0.501109      0.193125      0.231259     Biso  1.000000 O
   O28        1.0     0.501116      0.692097      0.230924     Biso  1.000000 O
   O29        1.0     0.833348      0.195412      0.234899     Biso  1.000000 O
   O30        1.0     0.164777      0.693322      0.233428     Biso  1.000000 O
   O31        1.0     0.000938      0.446555      0.269447     Biso  1.000000 O
   O32        1.0     0.000524      0.944198      0.267812     Biso  1.000000 O
   O33        1.0     0.333560      0.441257      0.269520     Biso  1.000000 O
   O34        1.0     0.664819      0.943546      0.270192     Biso  1.000000 O
   O35        1.0     0.666478      0.443806      0.269654     Biso  1.000000 O
   O36        1.0     0.332973      0.939908      0.266495     Biso  1.000000 O
   O37        1.0     0.636455      0.198544      0.350621     Biso  1.000000 O
   O38        1.0     0.358696      0.693065      0.348596     Biso  1.000000 O
   O39        1.0     0.034058      0.196392      0.348465     Biso  1.000000 O
   O40        1.0     0.969091      0.708621      0.349908     Biso  1.000000 O
   O41        1.0     0.330922      0.170465      0.344502     Biso  1.000000 O
   O42        1.0     0.671428      0.683952      0.347291     Biso  1.000000 O
   O43        1.0     0.848024      0.406036      0.375662     Biso  1.000000 O
   O44        1.0     0.840288      0.007237      0.377014     Biso  1.000000 O
   Cr1        1.0     0.808242      0.814453      0.372312     Biso  1.000000 Cr
   Cr2        1.0     0.195379      0.291287      0.374225     Biso  1.000000 Cr
   Cr3        1.0     0.838793      0.213818      0.372743     Biso  1.000000 Cr
   Cr4        1.0     0.163746      0.736926      0.365694     Biso  1.000000 Cr
   Zn1        1.0     0.166670      0.000570      0.000000     Biso  1.000000 Zn
   Zn2        1.0     0.500000      0.000570      0.000000     Biso  1.000000 Zn
   Zn3        1.0     0.833330      0.000570      0.000000     Biso  1.000000 Zn
   Zn4        1.0     0.166670      0.500570      0.000000     Biso  1.000000 Zn
   Zn5        1.0     0.500000      0.500570      0.000000     Biso  1.000000 Zn
   Zn6        1.0     0.833330      0.500570      0.000000     Biso  1.000000 Zn
   Zn7        1.0     0.000000      0.250570      0.038700     Biso  1.000000 Zn
   Zn8        1.0     0.333330      0.250570      0.038700     Biso  1.000000 Zn
   Zn9        1.0     0.666670      0.250570      0.038700     Biso  1.000000 Zn
   Zn10       1.0     0.000000      0.750570      0.038700     Biso  1.000000 Zn
   Zn11       1.0     0.333330      0.750570      0.038700     Biso  1.000000 Zn
   Zn12       1.0     0.666670      0.750570      0.038700     Biso  1.000000 Zn
   Zn13       1.0     0.666736      0.006146      0.116284     Biso  1.000000 Zn
   Zn14       1.0     0.333896      0.005791      0.116102     Biso  1.000000 Zn
   Zn15       1.0     0.998733      0.006094      0.116217     Biso  1.000000 Zn
   Zn16       1.0     0.667005      0.505440      0.116423     Biso  1.000000 Zn
   Zn17       1.0    -0.000075      0.505609      0.116348     Biso  1.000000 Zn
   Zn18       1.0     0.333700      0.505364      0.116397     Biso  1.000000 Zn
   Zn19       1.0     0.500479      0.254220      0.153887     Biso  1.000000 Zn
   Zn20       1.0     0.166239      0.254756      0.153553     Biso  1.000000 Zn
   Zn21       1.0     0.500240      0.753977      0.153487     Biso  1.000000 Zn
   Zn22       1.0     0.832954      0.755448      0.153736     Biso  1.000000 Zn
   Zn23       1.0     0.833196      0.252954      0.155709     Biso  1.000000 Zn
   Zn24       1.0     0.166193      0.752844      0.154609     Biso  1.000000 Zn
   Zn25       1.0     0.165463      0.002718      0.228951     Biso  1.000000 Zn
   Zn26       1.0     0.500208      0.003717      0.230884     Biso  1.000000 Zn
   Zn27       1.0     0.835280      0.502539      0.230629     Biso  1.000000 Zn
   Zn28       1.0     0.499687      0.502688      0.231875     Biso  1.000000 Zn
   Zn29       1.0     0.831732      0.005452      0.232943     Biso  1.000000 Zn
   Zn30       1.0     0.167004      0.503060      0.231831     Biso  1.000000 Zn
   Zn31       1.0     0.663916      0.254930      0.270883     Biso  1.000000 Zn
   Zn32       1.0     0.335932      0.752065      0.267416     Biso  1.000000 Zn
   Zn33       1.0     0.332811      0.249389      0.267477     Biso  1.000000 Zn
   Zn34       1.0     0.003646      0.258078      0.270233     Biso  1.000000 Zn
   Zn35       1.0     0.666632      0.752554      0.267941     Biso  1.000000 Zn
   Zn36       1.0     0.994403      0.755278      0.269040     Biso  1.000000 Zn
   Zn37       1.0     0.636399      0.009099      0.350059     Biso  1.000000 Zn
   Zn38       1.0     0.322554      0.504331      0.350036     Biso  1.000000 Zn
   Zn39       1.0     0.029500      0.002108      0.346573     Biso  1.000000 Zn
   Zn40       1.0     0.014480      0.498307      0.352080     Biso  1.000000 Zn
   Zn41       1.0     0.286833      0.987092      0.344520     Biso  1.000000 Zn
   Zn42       1.0     0.708636      0.504680      0.344799     Biso  1.000000 Zn
   Zn43       1.0     0.475900      0.298057      0.370981     Biso  1.000000 Zn
   Zn44       1.0     0.512799      0.801028      0.368987     Biso  1.000000 Zn
